# Supplementary material for: The protein kinase DYRK1B is a p53 target gene and functions as a negative feedback regulator of the transcription factor RFX7
Source: Cell Death Dis. 2026 Mar 26;17(1):386. doi: 10.1038/s41419-026-08660-x (PMC13066115; doi:10.1038/s41419-026-08660-x)
Supplement: Supplementary file 4 — RNAseq_DEG [file 41419_2026_8660_MOESM4_ESM.txt]

gene_symbol	logFC	AveExpr	t	P.Value	adj.P.Val	B
MDM2	4.885831183223922	8.994913186515905	53.269500063407435	4.6822096682374683e-14	2.1211735684928429e-10	22.708919880582936
CDKN1A	5.575911339630374	8.785719422650043	52.94942485983083	4.9851317708409935e-14	2.1211735684928429e-10	22.646680175576805
ACTA2	4.698554356130291	5.718604678214286	46.2103337060358	2.0527518769523392e-13	5.240675541859322e-10	21.24193557351596
FDXR	4.395772812100879	7.539684107204077	43.369881694219444	3.9675562118865846e-13	5.649145773446637e-10	20.734669314062963
TP53I3	4.118485598870352	8.605420650886435	43.3537153967451	3.9829464912667243e-13	5.649145773446637e-10	20.75662415743236
ZMAT3	3.474366190742198	6.473985402340398	42.10919708963937	5.389392021625798e-13	6.254144468732119e-10	20.41903242934304
TP53INP1	5.148840797456679	4.906335363650397	39.29328204777756	1.1052537234862903e-12	1.0852741369463457e-09	19.658168423910354
SESN1	4.106851459932088	4.4027309970787964	38.675799241266084	1.302597013549808e-12	1.154776767432138e-09	19.440912211643948
BTG2	4.342514998682608	5.474259747639487	37.447636436333326	1.8202265044453258e-12	1.4521994580777864e-09	19.241736190599706
DSC3	5.215443209425131	3.265332167952206	35.40598198080787	3.2540549088241025e-12	1.9113930077163954e-09	18.32775776606172
CYFIP2	3.0770835107227192	7.039109654659861	34.36479330154181	4.432661954630811e-12	2.4601273848201003e-09	18.42559366555577
RPS15AP17	3.950743983517746	5.582177914867721	33.701572825294356	5.423454769915271e-12	2.884600005748685e-09	18.207589230949196
SESN2	3.2515098087417553	5.3857544445553	31.781207445940648	9.950737481095342e-12	3.907670228101441e-09	17.6144498981365
SUGCT	6.074596683469188	3.135051346330962	31.454136743880362	1.1073901247697352e-11	4.076930605757418e-09	17.23434896552238
POLH	2.9190748216568894	5.8086594702323495	30.95704404349896	1.3055838828411625e-11	4.3857311222282735e-09	17.3543102773548
CELF2	8.881813079837713	0.9695371162429227	30.433029620384833	1.5574366552207056e-11	4.953257615766821e-09	15.217687492625222
RETSAT	2.402417061976692	7.7246747833655265	30.37751002817216	1.5870930105911052e-11	4.953257615766821e-09	17.16189129505065
LYNX1	4.766414259097768	2.7058506857371802	30.220415984202802	1.674408809526322e-11	5.089006774667501e-09	16.7202097159335
APOBEC3C	2.7122402136661092	8.201381335770753	30.05354633627473	1.772956250528614e-11	5.1435878495449445e-09	17.04876695897272
TIGAR	3.109228755711337	5.895508214482367	29.598423007120264	2.0755348603164797e-11	5.524573514610916e-09	16.89547867358618
EPS8L2	2.635034080473618	6.629874782010486	29.42114660055291	2.208331123826597e-11	5.637869359129302e-09	16.83286000289234
CLCA2	8.66956116258661	0.8518824075272683	29.035216187597314	2.530771404707919e-11	6.212557111749344e-09	14.765335888681776
FAS	3.479067255801938	4.774649939091816	28.970752377044963	2.5894909996962542e-11	6.225512514814157e-09	16.66638693002428
CMBL	3.0213602461189364	5.832627763800165	28.923383555538972	2.633589312964861e-11	6.225512514814157e-09	16.658028276725403
TP53TG1	3.064036163362764	5.813401707327907	28.836363411242047	2.7167592834163494e-11	6.305351318692673e-09	16.626987905589047
BLNK	8.526045031298429	0.7666261195165857	28.778665425917485	2.773487776944861e-11	6.32206633441092e-09	14.588938140128217
CD82	4.906262127569951	6.079915579117837	28.229854214106993	3.382868878442138e-11	7.19643511113265e-09	16.40644095877478
BBC3	3.039811518448542	6.977310873103897	27.690181229690317	4.1278058608497034e-11	8.356962554695923e-09	16.19989015170206
TRIML2	2.393007369762186	6.099338870825296	27.30777209209272	4.7639418722197424e-11	9.213896666497729e-09	16.061206413831364
KANK3	4.502025457594801	3.772258263826511	27.1154731134182	5.123774224514897e-11	9.761937011333233e-09	15.955489752235714
INPP5D	6.499479550307222	1.9417075795225607	26.886349504059265	5.5918540954377775e-11	1.0053523595530032e-08	15.33785212255578
SULF2	3.5892668472784885	5.948725947546476	26.73766586944116	5.920545204846245e-11	1.0299191255105991e-08	15.84272004120571
TM7SF2	3.714960384798445	5.56090342173456	26.715841979063416	5.970545655133909e-11	1.0299191255105991e-08	15.837855555446625
IGFL2-AS1	5.146512870529303	4.315680561347059	26.62245316016769	6.189790107016966e-11	1.0535022762142877e-08	15.800235636849722
PYHIN1	8.309506795031503	0.6419246903907327	26.403504316393356	6.739158714983374e-11	1.1172124804774386e-08	13.895830710530706
LCE1B	8.46917921820511	0.7313546458418484	26.277435569080062	7.079537881203212e-11	1.13140743888888e-08	13.985285066696264
GADD45A	2.9836640581271743	6.458163513560273	26.257351503204113	7.135480910038665e-11	1.13140743888888e-08	15.647611060163772
RTL5	2.6039951665299887	4.832163725759352	26.18139647618842	7.351465852376064e-11	1.1442481578450888e-08	15.633806867317322
GRIP2	6.6571631362979495	1.270776637937993	26.15093818346391	7.440078112114562e-11	1.1442481578450888e-08	14.578780306501024
RRAD	3.014659820217297	5.3272840417629626	26.07540055801405	7.664925814527088e-11	1.1647949764575987e-08	15.588152486985777
EDA2R	3.6111444344400585	4.251524033394557	25.62111606858531	9.184348428728172e-11	1.2577083143101077e-08	15.409932634060366
HSPB8	2.6145731709348046	5.139309591188925	25.585512712755815	9.316671893637044e-11	1.2577083143101077e-08	15.39337505989325
MR1	3.1013713563097776	4.876966341729347	25.57393553756734	9.360148050094808e-11	1.2577083143101077e-08	15.39144710522855
MAST4	2.757254478805475	5.188266780733206	25.21197529913879	1.0838029310052739e-10	1.419798608494432e-08	15.23988848283502
TREM2	8.04381706398051	0.4877615043319405	25.11210433082354	1.1289467767627794e-10	1.4556571318562504e-08	13.381756730299738
GACAT2	2.958356044049566	6.12086179607168	24.97871282819546	1.192482827730122e-10	1.507132999601486e-08	15.127656200137306
PHLDA3	2.3664617190360797	6.406538351886373	24.70604112434767	1.3348876358780668e-10	1.6400806367457547e-08	15.007521824567213
TMEM63B	2.9509207735258443	4.551296279802272	24.45604067240821	1.4819258943833619e-10	1.767923742224637e-08	14.933098535854949
CYGB	6.364190381086264	1.998003532295731	24.299117328582078	1.5832240555780877e-10	1.8541151439866323e-08	14.508949664950315
PRKAB1	2.3153765696084907	5.75935717196211	24.065814391529905	1.748110141346916e-10	1.9442951236815452e-08	14.742510259945893
GAS6-AS1	3.484422132641277	3.9714904358604075	24.05906118900161	1.7531546974752285e-10	1.9442951236815452e-08	14.766301852332042
GDF15	3.275069474849653	6.642862896206035	23.943551711900923	1.8419518515108214e-10	2.0096166995329603e-08	14.672536044437187
ISCU	1.9730494422972464	8.16910006614809	23.48184619102768	2.249366347119432e-10	2.3079493194945112e-08	14.442899066202926
AK1	2.82576362984006	4.574468745998664	23.47712422662214	2.254011987411237e-10	2.3079493194945112e-08	14.509909072068343
LRP10	2.207169515418048	7.746284290548019	23.47101652467001	2.260036544745898e-10	2.3079493194945112e-08	14.44433042273431
HHAT	3.0086890094286876	4.373629877098438	23.353461700404488	2.3794922053114583e-10	2.3497459204888547e-08	14.459152885262899
SLC52A1	7.1727821489516215	3.662352469967474	23.275805206476164	2.462185670244376e-10	2.3992213802037755e-08	14.424801413653332
NINJ1	2.2964736256022933	6.437883275436759	23.204663139180575	2.540707725483172e-10	2.4569798572570217e-08	14.34380085027402
RHCG	3.610518380458643	3.060152351736618	23.047655823781025	2.723876585181156e-10	2.5947973589430935e-08	14.288043799735792
PANK1	2.75464469632185	4.912350402228254	22.860732379005523	2.961016292194395e-10	2.7792186007251067e-08	14.223854481185874
LACC1	2.636690600912296	3.645256572502724	22.642200917075947	3.2672966046013044e-10	3.022249359256207e-08	14.145327978773306
FAM210B	2.7480065992718075	6.937771264160269	22.446503733412136	3.571151889419377e-10	3.2795506380171474e-08	13.981948849782636
GPX1	2.153376924667958	7.651584640981815	22.24796796909707	3.9112981520843455e-10	3.443291097334943e-08	13.87494780080879
CCDC90B	1.9169035636194582	7.348048558835487	22.18168142836003	4.0326344334515684e-10	3.525793050891046e-08	13.848379242337497
NECTIN4	5.981000761445587	2.227113685437247	22.013195800278304	4.3599889431449054e-10	3.760490463462481e-08	13.701919361298318
TAP1	1.862345874154693	5.810888831737346	21.91389788011373	4.5664582986233006e-10	3.9121369249615056e-08	13.751689241045657
NADSYN1	2.243716716228362	6.553100272140273	21.85991007322626	4.68318502382587e-10	3.982380097741349e-08	13.707086399013997
ORAI3	2.8265297448530307	4.856741332809429	21.837750026180277	4.732038606553969e-10	3.982380097741349e-08	13.745689016039533
DRAXIN	9.675437851583117	1.9003270407543067	21.699768560093045	5.049059674544791e-10	4.158144951326726e-08	13.46658838357339
MYO6	2.1203159223146786	6.889598783188983	21.658707848683513	5.147830769157401e-10	4.212311523608604e-08	13.60198359866855
NEFL	4.561299522295496	4.871946325271583	21.605156593060244	5.279836780429358e-10	4.2928099682917674e-08	13.632626864195714
PPM1D	1.9555929030774948	5.332555407336725	21.57285162244464	5.361257545455447e-10	4.3041794067760237e-08	13.600360643304754
KRT19	2.7111200913401072	5.48338837063783	21.474810158940098	5.616885792565145e-10	4.408346115009087e-08	13.54711910351147
CES2	2.1060329437523393	7.757180442350023	21.457392194273606	5.663680085088056e-10	4.408346115009087e-08	13.486174907830902
PLCD3	1.681828952796896	7.418497192520716	21.427030184516806	5.746272048158301e-10	4.445525011802467e-08	13.477338592104825
RPS27L	2.046479180815334	9.91434901692669	21.279482016818058	6.166846446791677e-10	4.713760173251242e-08	13.363974770926909
TM7SF3	1.9791484564834523	8.134908609610136	21.17844884425039	6.474212257779413e-10	4.8901372467783555e-08	13.3391041206396
DPYSL4	3.1836456279092524	5.197158229627091	21.01830267625663	6.996302679611653e-10	5.1033030688710135e-08	13.329960532599998
TNFRSF10B	1.882586400492058	7.541440845400366	20.990995000799014	7.089839599796397e-10	5.142147868829603e-08	13.255031926476425
SUSD6	2.916425177480985	4.682997699985654	20.88824045214816	7.454257434768736e-10	5.345707649147355e-08	13.285703730290056
SIAE	2.1634369189614926	5.414835531509464	20.596540055350726	8.605228917385828e-10	6.068825808311055e-08	13.107061891895636
CFAP74	7.312460397229518	0.06034035106500145	20.50720552448593	8.995572863764217e-10	6.274780743494548e-08	11.585528083312235
GPR87	7.616306400902247	0.22693027182562706	20.386884237813156	9.552238023400728e-10	6.555608514446789e-08	11.732008077932658
RINL	3.848578558901252	3.598493402641744	20.331947783796874	9.818835987899808e-10	6.631610655319633e-08	13.048327945193414
LCE1F	8.718525265935686	1.7501812926857567	20.19716545404639	1.0508034603344006e-09	7.022778100088284e-08	12.765051793191809
FBXO22	1.8216228683997482	7.713253208228239	20.062726050704327	1.124852306069031e-09	7.333460246050008e-08	12.766948224000235
KLHDC7A	2.9511144143569292	3.8131027543827964	20.047063824834417	1.1338436372490936e-09	7.33933897459413e-08	12.896276117652391
RRM2B	2.339869224604252	6.042838595243016	20.03914964412699	1.1384168562237662e-09	7.33933897459413e-08	12.793631935463662
ITIH5	7.446861654527664	1.2294054717967546	19.874733284564964	1.2381367770254196e-09	7.838753680776327e-08	12.378819428557879
SPATA18	4.996119725103083	3.641177348966349	19.66559563260454	1.379026450702734e-09	8.586962264985561e-08	12.704599712522764
NR0B1	1.9889836949790567	6.727963259058626	19.56244336582814	1.4548972303398752e-09	9.015419002567237e-08	12.517570293856336
TMEM68	2.275677467336259	5.27553916752616	19.483676307199424	1.5159055116008681e-09	9.348083988205352e-08	12.523337798104357
LCE1E	7.08827032505525	-0.05600136632550612	19.43334222878043	1.556353190859741e-09	9.485675361574539e-08	11.108527078500401
THSD1	3.0886641247803617	4.738437403229385	19.420769250389355	1.566639844758975e-09	9.485675361574539e-08	12.51556607242246
TRIAP1	2.019853010554236	8.603966095955544	19.38490320684957	1.5963945842735222e-09	9.567370932053053e-08	12.379953456062808
ANKRA2	2.3812459386903404	5.268925136302242	19.382849555669583	1.5981169131850339e-09	9.567370932053053e-08	12.46854480049427
ASTN2	2.618099917970142	4.892030978825282	19.37593535448606	1.6039305753696462e-09	9.567370932053053e-08	12.482933234395388
NDRG4	1.9576289326236758	5.95389282078858	19.256231497114726	1.7083356216315536e-09	1.0095788986169807e-07	12.371556449758124
PHPT1	1.6832782823407708	7.204969352255556	19.244530814309837	1.7189328991112872e-09	1.0111602975647732e-07	12.331431899130571
ALDH4A1	1.9048488063370588	5.5965400231943665	19.181499013297376	1.7772712514979974e-09	1.0406819965766944e-07	12.34348168992232
BLVRB	1.5084207989043108	8.191223300354777	19.163696713876636	1.794137495262741e-09	1.0457609647045155e-07	12.264887030221942
FAM104A	1.674795913221594	7.07932912015338	19.130020697441527	1.8265234582577913e-09	1.0597987247573048e-07	12.270257256895793
LHX3	6.97753720511648	0.4813722760553773	19.107170667868107	1.8488619044627703e-09	1.0679059823740842e-07	11.519707484368766
COL4A5	2.2199401432522117	4.693993624591636	19.06881623495595	1.887032060079059e-09	1.0850434345454589e-07	12.324922084496082
GAMT	2.404226075302612	4.9347035394371135	19.02310978189325	1.933647942268338e-09	1.1068617032760239e-07	12.2861466214767
METTL8	1.7346839432566972	5.793688017822448	18.85418715082067	2.1171751886485434e-09	1.201144057026607e-07	12.15236306974194
HES2	6.531318374973907	3.1173420708132915	18.828146878858092	2.1471236585048037e-09	1.211019318609765e-07	12.272073364637114
TYMSOS	2.502030314045692	5.609264773720098	18.822606000428497	2.1535557017188925e-09	1.211019318609765e-07	12.141784409388105
WWP1	1.7781480098450801	6.121002413175632	18.590502104674577	2.4428708718785977e-09	1.3453115749544777e-07	11.989951656941741
FAM13C	7.133759608190813	-0.039660955306962266	18.552718889908455	2.493867051347177e-09	1.3604364491643896e-07	10.81998834179166
NEAT1	2.370275128565189	8.837131629983446	18.441388443251686	2.6510198823913813e-09	1.4225875231864268e-07	11.838732193874636
BLCAP	1.8447432552554783	5.848742280868254	18.43296071669551	2.6633497736223462e-09	1.4225875231864268e-07	11.909170938148147
CRYAB	5.839391432899565	1.8334165478154276	18.4252638806554	2.674665143476243e-09	1.4225875231864268e-07	11.945478183320088
DDB2	1.8676458920760748	6.670799509980372	18.336492136010996	2.809039271743565e-09	1.4817101778432484e-07	11.82616434480958
PAPPA	1.6412249911366352	8.498186335308674	18.29480103531305	2.874679279182899e-09	1.510093868262128e-07	11.75961712900774
FUCA1	1.8976787005009959	5.602310762996948	18.235130534103572	2.9715617864647814e-09	1.5545895985337267e-07	11.804148242399085
XPC	1.996539659620014	7.153639717811897	18.195675937081436	3.0375786990931186e-09	1.582640493629537e-07	11.731761856278855
SAT1	2.1683598708763103	8.390884017591194	18.18000739796306	3.0642392013565637e-09	1.5900411953380707e-07	11.6942236270519
ID3	1.8124605252883068	9.394800448991456	18.111611744279525	3.1836492605498392e-09	1.6320997112818755e-07	11.635135042600208
SERPINF1	3.6495952084921575	2.2804334275838074	18.091912448389582	3.2189783120892213e-09	1.6436103261527564e-07	11.842969278555062
ZNF337	1.7659838821766725	5.372084930664176	18.048421142440716	3.2985033566743326e-09	1.6708490217439625e-07	11.705135005934695
SFN	1.9416309633124733	8.827492185100304	18.02445652801006	3.3432390463323186e-09	1.6735861343698844e-07	11.592832871039926
DOCK8-AS1	6.892502775389136	-0.16562249894624273	17.976770250720154	3.4342425631728313e-09	1.7116801925711603e-07	10.480644708673966
KDM7A-DT	3.077294764535727	2.4362379894791344	17.963691257427104	3.459672902871325e-09	1.711733511827615e-07	11.785583134216791
PURPL	3.629216385239502	3.599048732378333	17.875721843790448	3.6361597595033895e-09	1.7648509250973678e-07	11.720466680120794
SERPINE2	2.430749790992458	7.388917505395654	17.851180653254616	3.687133629849723e-09	1.7746953267535285e-07	11.521132299086757
CEP170B	1.717731098641634	6.155080489254822	17.739346853619807	3.929520094080277e-09	1.854405815136477e-07	11.48776236368437
LCE1C	7.1370141896751935	-0.009660843620294544	17.732506587902535	3.944900679449114e-09	1.854405815136477e-07	10.539533973127355
ABHD4	2.073164512973836	5.4735791304978	17.729617339641603	3.9514170130601e-09	1.854405815136477e-07	11.510397394016712
ALOX5	6.8516010174334685	-0.18321198492925803	17.707366422920735	4.001997085401842e-09	1.8712634723499822e-07	10.361943589525316
AMOTL1	1.8020615304675984	4.679102922557708	17.651205082202598	4.132836270409809e-09	1.9045362812917408e-07	11.508949258013217
PTCHD4	5.702578933102321	1.5713632813372584	17.616086587767153	4.2170232937305986e-09	1.9363418109521976e-07	11.460466094979136
LRATD2	2.5349226323676097	4.019186342899237	17.57264050247463	4.323776801326282e-09	1.9782441171659492e-07	11.511247995026176
LNCTAM34A	4.254668194621398	3.5606411630632238	17.477963876466927	4.566787605330483e-09	2.064177775144569e-07	11.489794797621116
SYNC	1.639378977536242	5.25886573505362	17.444186455866635	4.657066014038339e-09	2.0846697667394648e-07	11.348540373464353
NTPCR	1.5628650723187025	7.0731117761362485	17.414271434148876	4.738651284301891e-09	2.100308459865057e-07	11.263109373163635
SATL1	6.691294374563393	-0.289064343609733	17.341108021110173	4.944843268162862e-09	2.1765835971758252e-07	10.116396421175173
IGFBP7	1.9744581852909846	7.303510550212966	17.319379936635503	5.007951481773855e-09	2.1967869644276032e-07	11.198812042834696
CYB5D2	1.7800719925274144	5.822128752919208	17.268808308360487	5.158269522323659e-09	2.2549763853582707e-07	11.213824317223272
FBXO32	2.3992108655350397	4.796149009850752	17.245966264278334	5.227775199185635e-09	2.2775614476998168e-07	11.254996333242309
GAA	1.7930877991580765	6.211822346374305	17.227349934154173	5.285179660320238e-09	2.2836557127817293e-07	11.172571778980636
DHRS7	1.546398043507466	6.888808099015171	17.2188112785557	5.311739176222793e-09	2.2836557127817293e-07	11.146804065905512
TRAPPC6A	1.776566433189788	5.625326030257941	17.21830340258973	5.313323515050322e-09	2.2836557127817293e-07	11.19128371686974
RETREG1	2.118020888085474	4.175297680347929	17.15698931168208	5.508443731452296e-09	2.359573296375455e-07	11.247288774243579
KITLG	2.3915823967841847	5.667185361334549	17.118773413151636	5.634011268669388e-09	2.3911239588505073e-07	11.127518883790113
C1S	1.8539498686370655	5.168831202368855	17.11748624955838	5.6382946464081686e-09	2.3911239588505073e-07	11.152423570695635
YBX3	1.6465272472101669	8.35329100432024	17.097996892509492	5.703587363817933e-09	2.4029459828248114e-07	11.035463596862392
MMP24OS	1.532055302825099	6.796450162545989	17.097927866294324	5.703820076740445e-09	2.4029459828248114e-07	11.073775101039688
MICALL1	2.154314781774613	4.981061213928578	17.081083552265696	5.760919893982505e-09	2.419017843641009e-07	11.140993237122839
ANK1	2.5903723741314204	4.776017917330446	17.072731861381957	5.789462301591042e-09	2.4230323370429394e-07	11.149339333867811
MCC	5.196297926621277	1.6192036387659579	17.056857052130106	5.8441423601651224e-09	2.4379240924022155e-07	11.174370620882764
AHNAK2	2.140938878951572	8.080284983557249	16.980084927720814	6.116666026514864e-09	2.535040319105917e-07	10.967478568887898
NSG1	6.24525124430906	3.7873115905289105	16.953370305109008	6.214728902786788e-09	2.5590649820668824e-07	11.154981702022255
CCNK	1.4983958616905486	6.366177150342668	16.93418892004833	6.286198272350576e-09	2.571901312389587e-07	10.983558590752702
TRAF4	2.119066482242994	5.645098692720141	16.916059169772794	6.35457547531765e-09	2.5915704773939235e-07	11.001483249363972
HOXC13	2.7136127277423516	3.6930529407022425	16.8504687153522	6.6088250840895915e-09	2.669672537924166e-07	11.099511709958467
UNC5B	3.5464909167546996	2.4826738535774835	16.831638126718627	6.683856714805915e-09	2.683000973726337e-07	11.1422395724801
RAP2B	1.8195296087199768	7.068684910897467	16.82462566196943	6.712035727842454e-09	2.685866334354512e-07	10.894043428690999
PRKCZ	1.7496378367512992	4.637847289390956	16.796559132807907	6.8261251994555195e-09	2.7229840053453035e-07	10.98648513099646
ADAMTS7	4.775029882754642	3.2304942220984394	16.67632943185569	7.339408668294271e-09	2.9005433947608783e-07	11.027182966503123
PINCR	7.607337910650568	1.5328978332973935	16.596570786247153	7.703110532113062e-09	3.016274404991573e-07	10.899024438283348
SAT2	1.6634869402788954	6.760621794539664	16.57782873054026	7.79140288860296e-09	3.0225887815976705e-07	10.743976871670831
AMZ2	1.4003466296499711	7.877868497201246	16.570356061836826	7.826913822085711e-09	3.0225887815976705e-07	10.710189433504462
TRIM8	1.5816706882030562	5.651591635585811	16.569744222136976	7.829829172503896e-09	3.0225887815976705e-07	10.780567880933258
S1PR3	1.4720118793808856	5.634649277361994	16.493807364322596	8.201040363458428e-09	3.098447101727099e-07	10.732399812964177
TRAK1	1.5511299160301606	5.652584115769587	16.49316319548491	8.204270429955031e-09	3.098447101727099e-07	10.731119946935518
PRKX	1.896328408565111	6.680469861381277	16.484815469990114	8.246254510784953e-09	3.100646932959765e-07	10.686026988222284
GBE1	1.5081612043397854	6.080587161619251	16.47516315116857	8.29509274650237e-09	3.100646932959765e-07	10.700512676183594
CREBRF	1.7500926064074198	3.9923768943279376	16.472588292906394	8.308174189766284e-09	3.100646932959765e-07	10.835580390045234
ROM1	2.6462830469806757	3.096751870506362	16.46799887985256	8.331546400354089e-09	3.100646932959765e-07	10.906360026865709
GXYLT1	1.5507805584988272	6.326635271561034	16.442682512399667	8.461771223217376e-09	3.13995667628982e-07	10.669915102658152
ITPKC	2.106843859650805	4.416641632357738	16.40569611648122	8.656040021598582e-09	3.2027348079914755e-07	10.754954751531384
CEBPZOS	1.539281553074531	7.299335809604675	16.237334011671013	9.604083042546666e-09	3.524616248279702e-07	10.507393129352009
TMTC3	1.4684182408715287	7.73063560605389	16.23529295586193	9.616250454099351e-09	3.524616248279702e-07	10.494796645021037
PLCL2	2.4187064641199205	3.9948452723297607	16.231913070337626	9.636436119464286e-09	3.524616248279702e-07	10.680901858009964
PSAP	1.3284721904793404	9.532474948848035	16.20805576955972	9.780242199446934e-09	3.566994047884003e-07	10.438003873769834
IFI16	2.948963292337639	4.068630884622963	16.179770922211045	9.953781116455703e-09	3.6199434744033354e-07	10.64016502666545
KDM4B	2.1108366975886175	4.426479090539101	16.15914613710837	1.0082442453133119e-08	3.6461073533580695e-07	10.594170895879085
GM2A	1.5807131203985918	6.079755690630361	16.15908114754376	1.0082850730398734e-08	3.6461073533580695e-07	10.493643132352057
C6orf226	2.0196114613064995	4.492201609438229	16.058920010233155	1.0734083094201595e-08	3.836887257378201e-07	10.522902819154371
TBC1D2	2.2975083769860256	4.809065659288533	15.998766766869393	1.1147180799679666e-08	3.9526045252197485e-07	10.45809722279727
MKNK2	1.392870627340212	6.945335156199314	15.917034543288946	1.1736546936514554e-08	4.1158522429837443e-07	10.3035366638325
HS1BP3	2.0592120152585136	4.783410488575443	15.909392935162558	1.1793366023270792e-08	4.1230000819056995e-07	10.400640061331089
RALGDS	2.2810628379353517	4.434445413895556	15.861226921741812	1.215849247937879e-08	4.2174770787845175e-07	10.396919365452682
BLOC1S2	1.8333718473258083	7.52935258700732	15.852196110803826	1.2228316159353157e-08	4.221358163241358e-07	10.244186608857463
ZNFX1	1.5498012278564461	7.250895970935321	15.819254877415476	1.2486745061812912e-08	4.296315383127812e-07	10.229362345355982
PTPRU	3.004120817967591	4.140228452609525	15.715530285106427	1.3340225116399517e-08	4.5531543746213863e-07	10.327122341425376
DUSP14	1.7215505553327466	6.355821779666853	15.70918697303089	1.3394449085953381e-08	4.559470468858531e-07	10.181222635109833
LINC02303	6.467223888611097	-0.42161207362842984	15.685216330155866	1.3601539172765917e-08	4.593218188898332e-07	9.311682097259153
MIR193BHG	1.4761544421547281	6.225366262662228	15.67088401092181	1.3727029366136626e-08	4.6233649039243806e-07	10.160136641466629
EI24	1.3452147639246945	8.264646050537783	15.599308418176332	1.4372946319484675e-08	4.777881764797444e-07	10.053040056607237
FBXW7	1.793514312627039	5.722271268015397	15.593225652286158	1.4429350060940904e-08	4.78417281890677e-07	10.129606877121066
FAM83H	1.7505401538940468	6.482965446724735	15.542654023789083	1.4907755465953127e-08	4.91724802384733e-07	10.062953412085529
UBE2H	1.3732350309251595	6.982736721446312	15.532235093572064	1.5008454445001332e-08	4.923460725375778e-07	10.040771009605507
CTSD	1.549549369135681	8.301015589102107	15.530735208396614	1.5023011899599377e-08	4.923460725375778e-07	10.004931482166088
CEP85L	2.2817631570138954	3.658718478267377	15.523241879401123	1.509597131985345e-08	4.923460725375778e-07	10.247234378909338
GRIN3B	3.4638551698624687	3.4691861540008704	15.522489354020744	1.510331969894021e-08	4.923460725375778e-07	10.265877785086705
LRP1	2.9846465437225245	4.738246559622616	15.520839851431493	1.5119440692105796e-08	4.923460725375778e-07	10.142137490162606
TPP1	1.6141070514787526	6.123638530644424	15.501301858078145	1.53118264283684e-08	4.973421484939507e-07	10.048191647249068
RAB1A	1.2712330112543953	8.422337057851593	15.483143512150123	1.5493025841645424e-08	5.006796832116552e-07	9.9690808623131
LINC02541	5.537118875163653	0.8594057793981917	15.46101401284031	1.571702522175209e-08	5.066359266557207e-07	10.038698717906248
ABCA1	2.1518286762291075	5.35706499703102	15.441617188115645	1.5916274165639083e-08	5.114448447185835e-07	10.045313456130614
PLCXD2	2.249813756822843	3.544527449030976	15.43871318926924	1.5946341417782708e-08	5.114448447185835e-07	10.202100302758787
SOX4	1.2321187694746953	8.568713801024506	15.430225354542083	1.603457840742551e-08	5.129859482977109e-07	9.928883243971473
GALE	1.6563907893032068	6.77643866657435	15.384170761481974	1.6522738159383643e-08	5.258479278858769e-07	9.944290623205543
GPC1	1.8043348018547753	6.342014869529236	15.29999726613533	1.7457414670396457e-08	5.438579393367127e-07	9.899958427657493
IP6K2	1.506580746762645	5.848067097975557	15.285178145941595	1.7627868618600925e-08	5.474932917674959e-07	9.910956552001585
TTYH3	1.8121688156595788	6.720278232416294	15.27538231897258	1.7741540410749096e-08	5.496863187942044e-07	9.870159116137696
LINC00963	1.2808733262999077	6.02941524305383	15.251309099551497	1.802430348394771e-08	5.55749357421721e-07	9.878937909508515
TMEM117	3.1304090247362395	1.932855734614087	15.233041479514856	1.824215786465044e-08	5.611111931138865e-07	10.137950536753756
INKA2	3.1944939692484287	2.9931593875160405	15.212903694259941	1.848565228262009e-08	5.672340177587631e-07	10.100620917957777
C2orf88	4.808577672511679	0.5034288681023017	15.190819983951032	1.8756762457564482e-08	5.714321545842736e-07	9.721843007741782
MINCR	1.6268765159542822	5.36839847993152	15.171677684279386	1.8995276997825552e-08	5.773207401839123e-07	9.857125420954217
FLYWCH1	1.969543019477701	3.881199413814839	15.147684170374426	1.9298926258179635e-08	5.851562795383921e-07	9.967497829968348
PLXNB2	1.468859658151799	5.5052450961924295	15.117292678360055	1.9691176934813523e-08	5.956347714997503e-07	9.810997569507732
LPIN3	2.2806341261996885	5.025228790466168	15.110227267157876	1.9783609081706957e-08	5.970160045578943e-07	9.836337695060388
CASC9	1.5425462393485265	5.426830433884129	15.065275462619407	2.03828945384921e-08	6.107691286005908e-07	9.778856801240389
NFKBIA	1.41028928105409	7.633020032048347	15.055555727136495	2.051506464807319e-08	6.132899302872465e-07	9.689681082697845
ATF3	2.154961199975548	3.4710403637621545	15.044389434225032	2.0668061301256634e-08	6.140549201583636e-07	9.94067156588159
NORAD	1.3592078689708487	8.794472380075277	15.034482444029294	2.0804846723409237e-08	6.161806691979557e-07	9.64539254212398
EFCAB10	2.9673284833458915	3.250626978712318	15.01182869993186	2.112135477584478e-08	6.241066984112468e-07	9.940834584488835
ATP6AP2	1.2163496670209248	7.868401738549136	14.960555239287208	2.185731415302487e-08	6.413991153180746e-07	9.615667991484212
INSYN2A	4.299760475027496	3.1723518624058316	14.9385974325946	2.218101066114692e-08	6.47918995628239e-07	9.897888877026256
ZNF33B	1.697929158307045	4.2437756127852	14.911581232885206	2.258647700768312e-08	6.567571275696469e-07	9.763980541990701
SERTAD1	1.962181841727685	6.191683205995904	14.899593543279817	2.2768977259001257e-08	6.593714436729198e-07	9.623195765902341
TRIM22	5.758674800708144	2.2514140112829226	14.898892803051968	2.2779694998805923e-08	6.593714436729198e-07	9.9256922425373
ZNF219	1.8798356816511888	5.448490123681663	14.871695404334995	2.3199961515363297e-08	6.700169881077205e-07	9.640126467813069
SLC30A1	1.4250648422685055	5.944984798395254	14.792961466289993	2.4465059536167038e-08	7.017898538857803e-07	9.557806001712231
NPTXR	2.200965959922123	5.127957850916159	14.779348880585927	2.4691327146413166e-08	7.066923565559732e-07	9.59436639393737
TRIM26	1.3980540841528368	5.385863066250298	14.602742612940382	2.7843479253261316e-08	7.878943516629496e-07	9.45006388266346
NEU1	1.4364603326714738	5.267188289627769	14.590888103471103	2.807027155143723e-08	7.892445294143089e-07	9.448966681058026
MXD4	1.4670207374714703	5.2895408260468715	14.579538726763575	2.828929046989556e-08	7.936544897763007e-07	9.43925209666552
PPFIBP1	1.241417350538601	6.310587396363617	14.566237899733276	2.8548345170849503e-08	7.991658467234516e-07	9.377290584809984
PLEKHG1	4.639312159828334	0.953175227967009	14.556303631823967	2.874351988520761e-08	8.011157889403387e-07	9.538872711608093
TP53I11	2.415604003801646	6.108950147992636	14.540380454227568	2.9059401377546352e-08	8.063983882269112e-07	9.366952897839143
FLRT2	2.6705584679765435	3.796109001187771	14.534426926421363	2.9178478069472953e-08	8.066198924613761e-07	9.544468807366005
FHL2	1.512782452388076	6.322003384292038	14.525691886939498	2.9354152904912758e-08	8.075555211879555e-07	9.347163308211934
SLC43A2	2.4737963018384344	5.113077265658212	14.498306255207353	2.991244486509032e-08	8.21144857425544e-07	9.391853507388625
TYSND1	1.4064251917223682	5.625243467931975	14.486488689071358	3.015693213595115e-08	8.260799114064731e-07	9.351345414349737
HSPA4L	2.1191410532088275	6.2315072952294095	14.478465662991082	3.03241588794646e-08	8.288819873583846e-07	9.316225766736594
TGFBR1	1.4219376522585865	5.958451682676419	14.46442346863115	3.0619286460326676e-08	8.307056562068403e-07	9.318234548236234
ZBED5-AS1	1.6655429089540492	5.381404410536437	14.407282794092477	3.185297016893722e-08	8.60059471124425e-07	9.307341239023062
S100A10	1.1479282251931178	10.569126580829561	14.355149608620305	3.3025977333197096e-08	8.875296855963388e-07	9.119769946894463
SERPINE1	2.5803155412032854	9.776976725992526	14.329462040822905	3.362122225588932e-08	8.997377402440821e-07	9.113281238978985
NATD1	3.5289166821911957	3.3745556998479995	14.30703746585119	3.415043490207404e-08	9.063000031704264e-07	9.429757805401525
NALT1	2.453928350739777	2.9759488819897815	14.29222416954832	3.450500681755888e-08	9.138099834567201e-07	9.4616607516016
GCNT3	1.264475613349127	7.511389560533981	14.233358617438743	3.5954246624305254e-08	9.424146984789662e-07	9.093646591064028
DDIT4	1.2282412449117546	7.779249488601451	14.214274654827747	3.643823970338876e-08	9.531437086347489e-07	9.071804937683378
CCNG1	1.3990948498233164	6.7952439750431575	14.203636439286406	3.671112111396768e-08	9.583179161959047e-07	9.092240385338398
TLR3	3.6616664744525136	1.9547323090528594	14.175065063421169	3.745510758230992e-08	9.678430127291216e-07	9.432958610087852
DDR1	1.5237388335247237	6.527451973971164	14.16855161811931	3.76270081461963e-08	9.70320725224638e-07	9.074675790038734
BHLHE40	1.643863078600602	5.507286693513585	14.12596529139228	3.8772371200718956e-08	9.978413676959223e-07	9.0905632055863
DCTN5	1.3763980472694337	5.711015429407445	14.115317982295116	3.9064640247470976e-08	1.002735938425846e-06	9.071162506246404
DSEL	1.874939652559687	3.5781850305260274	14.113323240258383	3.911966293271221e-08	1.002735938425846e-06	9.263896961990843
ASCC3	1.629493157119036	5.675791451336639	14.039855148192101	4.120631244409018e-08	1.0519971566976224e-06	9.016182001206143
PLD5	2.833953902316365	4.091889752674839	14.0270832014002	4.1581303582572255e-08	1.059451776909251e-06	9.137747710261063
SPATA7	1.8347413979346947	3.7193027060808914	13.984344915325682	4.2863452412979916e-08	1.087777276444709e-06	9.150801394368008
ITGA2	1.405741977124749	4.969339283108767	13.979606634120124	4.300823640662564e-08	1.0892859875606672e-06	9.016837367732338
MLF2	1.1854385389574293	7.983700569289627	13.967370176778111	4.338461080286261e-08	1.0964058918086571e-06	8.879481278469402
CYLC1	6.240281345848372	-0.5544972745243372	13.964896456754472	4.34611344500729e-08	1.0964058918086571e-06	8.384182133225238
RASSF10	1.7124334957068807	5.364612055475308	13.959252896358787	4.363626783760084e-08	1.0986527789881158e-06	8.973554755102882
EPHB4	1.2558397585865926	6.545562205555825	13.93805516328804	4.430099589463765e-08	1.11100631158163e-06	8.899660663881651
GRIN2C	5.765867879704524	1.5477919011246055	13.929241708496638	4.458061723284578e-08	1.11582662544564e-06	9.244384405727205
TRIM67	3.352982576840037	3.270846063967722	13.910448874549024	4.518330361107058e-08	1.127333834647719e-06	9.150799257002598
PERP	1.2764913292277873	8.230948817315085	13.90801979643282	4.526185078463614e-08	1.127333834647719e-06	8.82749449940209
GASK1B	3.0233683041994306	3.079646760698004	13.906677852462416	4.530530804342185e-08	1.127333834647719e-06	9.16987462720171
TMEM131	1.704312143333813	5.57452578397173	13.890801755697582	4.582290636704751e-08	1.1379949411972013e-06	8.908701103462375
WNT9A	2.430650981502178	2.737831707968626	13.875663420550307	4.632246622250818e-08	1.1475303489349073e-06	9.181336093215648
DCAKD	1.3151744316063159	5.424746000236498	13.863049980267759	4.674324494061935e-08	1.1518871074652626e-06	8.896513805344417
MTURN	1.868904892224883	3.2934210472557575	13.804749792633196	4.874305139808206e-08	1.1965481751856106e-06	9.069202849945848
MYOF	1.1976301186659608	7.86517208372457	13.801485194996982	4.885776063438927e-08	1.1970620239884435e-06	8.755546891536877
SARS1	1.3134478763250774	6.278764257500952	13.78537301737165	4.9428230091846626e-08	1.206407948608838e-06	8.792879085376782
LINC02298	1.7940266758332815	4.319326278185741	13.751396842062173	5.0655161134182785e-08	1.2316440607197014e-06	8.903717040069644
LIPA	1.1998685217168799	5.8661821480518395	13.741708760216275	5.101107193538599e-08	1.237939797063122e-06	8.778618270757883
CPE	3.2345313097592707	4.167285583131112	13.72784208605591	5.152524735446167e-08	1.2480451280449776e-06	8.902801850757596
CCDC60	6.183494564548552	-0.5573564043044874	13.708664219424813	5.2245701747806006e-08	1.2545800443357398e-06	8.248647741513546
SLC35D1	1.5355895173577463	4.870739788757798	13.704613285558422	5.23992846906059e-08	1.2545800443357398e-06	8.814973626252764
FLG-AS1	3.5296730729476247	1.391066617287428	13.701469037753894	5.251883199349637e-08	1.2545800443357398e-06	9.071198695326617
F8	2.4620591313509435	3.950984005639629	13.697716417092622	5.2661899845021895e-08	1.2545800443357398e-06	8.905522486656253
LGALS3	1.185338412163068	6.357550284122393	13.69443484910817	5.27873574328169e-08	1.2545800443357398e-06	8.719418315416316
HIPK3	1.7183845745930837	5.591801998877722	13.693840607832843	5.281011071395487e-08	1.2545800443357398e-06	8.75644518013085
DSE	1.631049430122752	4.650759987989704	13.692714727902228	5.285324959061226e-08	1.2545800443357398e-06	8.825310186165453
CHMP3	1.0513655604336831	8.29396469646771	13.640587936132254	5.489324142479929e-08	1.2976152347917834e-06	8.619149724543659
STC1	1.599229563954252	4.051437992423186	13.613314413152471	5.5994698741856405e-08	1.319809266207301e-06	8.828640032739282
DNAI3	7.855699184603737	1.1157329315081281	13.609915069999204	5.613366451472152e-08	1.319809266207301e-06	8.966132352440937
RSPH3	1.6817375278433495	5.017356691419393	13.609704187621576	5.6142297810463325e-08	1.319809266207301e-06	8.729823977856743
PGF	4.419846560841204	1.8252752620122508	13.578175764657596	5.744948194835999e-08	1.3434850887529414e-06	9.009321973505404
VPS13C	1.5626165797853053	5.670092075240494	13.566425823888016	5.7945102213128776e-08	1.3500544375953363e-06	8.653047858888335
LINC02328	4.706114153093877	0.15594226279927237	13.566128977361522	5.795768365078295e-08	1.3500544375953363e-06	8.609401443649107
KLHL24	2.1733211445469496	3.476165723460478	13.557910367133983	5.830720442705941e-08	1.355722157579988e-06	8.85930045587338
RHBDF2	1.6464025180372852	6.1401209479302885	13.549468291616678	5.866862417874207e-08	1.3616454320757138e-06	8.61591766962056
TNFRSF10D	1.5450946029822692	4.625600889399052	13.540452678964744	5.9057298515245145e-08	1.3681786126081747e-06	8.709890454675897
YPEL5	1.4495635866401466	5.969023129425891	13.524987362230226	5.973058562931764e-08	1.3812697926779706e-06	8.605000482321799
CCDC18-AS1	2.0218791667468285	3.729082954714258	13.521272733129466	5.989354726109644e-08	1.3825336903940255e-06	8.798355418330917
SLC39A11	1.3874711205073096	5.94574059992705	13.51473956766119	6.018133657811371e-08	1.3863696981049753e-06	8.598138455302223
C12orf76	1.5474197463524657	4.996457045287089	13.51257671584113	6.02769433958685e-08	1.3863696981049753e-06	8.655848267056475
PI4K2A	1.6056690253864163	6.1355530282395305	13.507544788400677	6.050001673493543e-08	1.3889976863695156e-06	8.583296374394411
APAF1	1.8038012647660855	4.461498241418151	13.472169534663712	6.209391039644872e-08	1.4154085110904785e-06	8.672928105729536
EID2B	1.8346049148152406	4.499366696549697	13.462028922375733	6.255921861595296e-08	1.4209402591328106e-06	8.661159317212878
EPB41L4A-AS1	1.1674125340503343	6.02210117735715	13.417997972928408	6.462418484982375e-08	1.4626378007234048e-06	8.518279707883924
ARAP1	2.1340721205144657	5.749609960882866	13.415492897774838	6.47438829085575e-08	1.4627533899605955e-06	8.530312154598363
CST3	1.3986816858047657	7.115476363158084	13.38970813145809	6.599008943632723e-08	1.483034316293516e-06	8.45553306479639
NACC2	1.1917220202976404	6.989267027965757	13.372875358037508	6.681773913405354e-08	1.498995500959918e-06	8.44597744550818
ZDHHC9	1.3615931292508119	5.8621361490329145	13.363459341678558	6.728564779810576e-08	1.506844375689158e-06	8.483252465086586
GS1-124K5.4	2.0774459038501045	4.081431012807688	13.283841831628859	7.13880132272096e-08	1.587574893458764e-06	8.56849158161923
ABCA12	5.675850144098263	2.7028867630223563	13.258005721605832	7.2777255856505e-08	1.6128501232782747e-06	8.720749302248102
CNFN	1.7429020540426814	5.546494316689105	13.24554287231276	7.345791937630092e-08	1.625113242354387e-06	8.407088678361799
RGMA	7.1378346976076426	1.6806903439672882	13.221708159849417	7.477907939244939e-08	1.6457843938700282e-06	8.747518401853343
GABARAPL1	1.291406929912065	5.215552046550747	13.213975858983186	7.52132312164729e-08	1.652490355384297e-06	8.403731398022423
C1R	1.4952314087620628	5.8129918483896565	13.197410168610874	7.615264110591882e-08	1.6702550922973431e-06	8.35362244736437
FBXO44	1.9553287671933521	4.205199584925604	13.181452758411224	7.706966803544457e-08	1.6874688035548027e-06	8.47256391449953
SLC44A5	5.673147566537983	-0.26861899314051374	13.136851640185688	7.969725457072155e-08	1.7390349651201034e-06	8.121605396320597
SMG6	1.623488323335938	4.87686992962989	13.100211241354554	8.192899815806474e-08	1.7816416720403685e-06	8.339095899493
DLGAP1-AS1	1.475825382228317	5.478903066577338	13.089776724159206	8.257695994734316e-08	1.789634794104984e-06	8.286387630129692
GABRD	6.682922376704566	1.2255738260096074	13.08176746972715	8.307810897936887e-08	1.7974441713926163e-06	8.61377371229056
STAT4	1.5823724681642894	4.080265093657366	13.061950682850895	8.433238332579143e-08	1.8214938632042767e-06	8.392435931083988
STON2	3.617464976315358	1.8390544344844924	13.008728077891917	8.780440596604462e-08	1.8932825036428371e-06	8.588612390580955
ANXA8L1	2.4627338288154266	1.9667724423597	13.00320189618547	8.817374915426187e-08	1.8980403169547264e-06	8.580664171579464
RFK	1.3006545768195439	7.649949457255164	12.993291907591434	8.884033497257432e-08	1.9091698247894128e-06	8.121130209460224
POU2F2	2.3090250863880084	2.1980671746066047	12.975097416133767	9.007852102101571e-08	1.929282417505479e-06	8.546529477271697
MARVELD2	1.721544713152579	4.284514825325408	12.945717603045333	9.211780887496419e-08	1.9596351966361756e-06	8.274195207459178
SLC48A1	1.7491990280709295	6.46674421977117	12.944064638649117	9.223402949992172e-08	1.9596351966361756e-06	8.118394018791083
PLEKHF1	2.6077677001135258	3.9076539884193164	12.943758928334843	9.225554163562732e-08	1.9596351966361756e-06	8.31968012535258
PIK3R3	2.415393829476433	3.737810978380319	12.933491375828178	9.298123289965462e-08	1.9716037175483244e-06	8.334324819565564
ALPK2	1.0526073186150446	6.779206705680141	12.92484837286076	9.359693011111592e-08	1.981367848869643e-06	8.09175448267019
CCPG1	1.162832992650145	5.425161913819468	12.919613587135814	9.397199855675937e-08	1.9860141747964127e-06	8.151864314951803
SCN2A	5.883352225042885	-0.7387870743268963	12.91457193625936	9.433477875615119e-08	1.9885762584494827e-06	7.6844632997903854
MAP3K12	2.0267044858116763	3.8356727031173654	12.913601331416322	9.440479534824807e-08	1.9885762584494827e-06	8.304968525200197
PPM1A	1.2403088330814773	6.243395078009298	12.908310050441038	9.478749067643062e-08	1.993245692090891e-06	8.098380416491114
STX6	1.4992179834477968	5.58028617357277	12.901487569289985	9.528342973708595e-08	1.9971970124694615e-06	8.127342699489791
RBM38	1.4942945375503456	5.39785886557718	12.890821762327901	9.606442559398385e-08	2.0036967201098106e-06	8.130146301002988
TNFRSF10A	1.4253537234500069	5.98561676355839	12.863158929132517	9.812273521710157e-08	2.039962076622641e-06	8.073724545449338
RHOC	1.1638374737625439	6.873880932130411	12.857263998254316	9.856754598661787e-08	2.0425563709726903e-06	8.033276473058686
RHOD	2.2350963240118653	2.1404266765986333	12.840638506847956	9.983393450699802e-08	2.0609058739599107e-06	8.44631109962343
TKFC	1.2536079820031096	5.353035727704552	12.824672747939884	1.0106678405600412e-07	2.0758751660993136e-06	8.078989834188294
PLCB1	2.4148287353570193	2.264280450778243	12.787644567896843	1.0399041151531608e-07	2.1218221951756318e-06	8.395771007182073
CRIP2	1.3682977241971201	6.3540654600831745	12.775632783449655	1.0495853197217522e-07	2.136835184409596e-06	7.984528128939168
PRKAB2	1.6915502080194127	4.326787491936512	12.751176116664674	1.0696019162943901e-07	2.172391279586721e-06	8.110829164033458
DHFR2	1.4851778633616575	4.722367429640644	12.74125272138739	1.077842104544098e-07	2.183913407064351e-06	8.061177855681875
PDLIM1	0.9947553619459928	7.965777816901155	12.719341486168707	1.0962829459236307e-07	2.2177578137424955e-06	7.88650889682043
SNX2	1.1442935083172925	6.711525423866301	12.712017456550086	1.102523443190017e-07	2.226853125367178e-06	7.918579881606544
DOCK8	6.30936969843456	0.37362946336444025	12.68978126495609	1.1217084504278807e-07	2.2549072775350583e-06	8.137349504784392
RPS19	0.984059064049859	12.734556733182707	12.65738488741432	1.1503139271717684e-07	2.3049234802425773e-06	7.74280371742009
GREB1	4.183885680838923	3.0043734946943346	12.65549133908667	1.1520103254169718e-07	2.3049234802425773e-06	8.210142037819388
TMEM52	4.903140694309308	1.513441292751342	12.632997006097813	1.1723726071652857e-07	2.33784571580377e-06	8.302083859971813
TNFSF9	1.7768696840150477	3.425091539498598	12.629836989748096	1.175264405388892e-07	2.33784571580377e-06	8.13161337220897
AVPI1	1.3937585062789877	6.208162308246304	12.575991209089677	1.2257540181062215e-07	2.4333981401439993e-06	7.824833095693405
NLRP1	5.936730117520054	-0.7343259556740755	12.491221786826253	1.3100962665581415e-07	2.580768339909672e-06	7.4454408564803565
SEMA3B	2.567450259748463	4.21280242279522	12.466924212985193	1.335422971908156e-07	2.614520588406075e-06	7.888909771602548
STAT1	1.0116617206449021	7.858445287685566	12.441443600722641	1.3625573085929129e-07	2.6635595779768043e-06	7.656290160045538
EFNB1	2.682370037928359	3.4871545995887	12.411621839248642	1.3950802012559553e-07	2.718808972371339e-06	7.942438321985085
RHOQ	1.2421228211441235	7.100720881321941	12.402315339349215	1.4054021271973548e-07	2.7265183907844547e-06	7.646018022798032
ASB16-AS1	1.2634068228039688	4.724541661247889	12.402277853672658	1.405443870846981e-07	2.7265183907844547e-06	7.778327639079407
SQSTM1	1.1766276601792978	10.302714935213514	12.365254700799852	1.4473399073552484e-07	2.7950520298622915e-06	7.537362362770601
MIR22HG	1.9416271388356239	4.802561678666681	12.36037470020909	1.4529629809138842e-07	2.801672575735005e-06	7.735478777550137
PML	1.3976308254612908	4.311454009705013	12.35715454211767	1.4566865064546714e-07	2.804615875549605e-06	7.784587207046454
PARD6G	2.245075123875806	4.156741663669221	12.353804364260395	1.460571417388365e-07	2.8078605636991686e-06	7.800864854205166
TAF3	1.2461815361294022	6.736091925078505	12.309987273244712	1.512435494995385e-07	2.898834698741155e-06	7.579017870530079
PDCD4	1.1759373692841404	5.764499147770398	12.249061748549448	1.5879144190223148e-07	3.0343903531167438e-06	7.570605675368159
IKBIP	1.2506153895459624	7.516883466578389	12.233139700328255	1.6083097329516393e-07	3.0687703648920293e-06	7.488560387621547
PCED1B	1.2001713365827982	6.047483907916807	12.207014644829794	1.6423957657163055e-07	3.1198187424655714e-06	7.519357080326399
ATP5IF1	1.001221217331512	8.363581937882152	12.201914281332536	1.6491417518050684e-07	3.127978374709019e-06	7.437055893309928
H2BC21	2.338419958482764	3.1850631717788054	12.194805764701034	1.6585942359744527e-07	3.134933130282093e-06	7.8046842953886735
BRI3	1.0918653519737411	7.580326904362107	12.193620471774388	1.6601761034631375e-07	3.134933130282093e-06	7.452558217281659
SLC9A3R1	1.404097420629892	5.853096942647556	12.170467897415005	1.6914070767557181e-07	3.1891892665859292e-06	7.49812541687697
PNPO	1.7827075547213642	6.866679046110618	12.165368397926438	1.6983715803269495e-07	3.192888545342196e-06	7.450354178355324
TAX1BP3	1.0385873079571066	7.751066371531083	12.157170852226232	1.7096327371721726e-07	3.2093326308827624e-06	7.415900482823371
PVT1	1.2809303212826846	4.980617391038795	12.146191122005295	1.7248435045158148e-07	3.2283911048598793e-06	7.5366056705737385
BTBD10	1.1880306987251021	5.956281460321274	12.14376341280667	1.7282266006222192e-07	3.2299871972097555e-06	7.469531421932807
FRMD8	1.8255882919595088	6.305863198202992	12.132084721375543	1.744602628296188e-07	3.242670728103853e-06	7.442353133191935
PHYH	1.7871261092794004	5.969033491326473	12.131679302828374	1.745174140389618e-07	3.242670728103853e-06	7.458407253630575
TMEM64	1.2571293009361728	5.679292178863513	12.105767730970618	1.7821279216374155e-07	3.295710777415455e-06	7.452022610662926
OPTN	1.125420911543845	6.446023112492236	12.105019490926574	1.7832076124254633e-07	3.295710777415455e-06	7.413084123905174
PADI3	1.9077805211225032	4.347013293822847	12.104662939057953	1.7837223581593216e-07	3.295710777415455e-06	7.565013998134666
CSNK1G1	1.5040294833868808	6.17051556120681	12.104438042901254	1.7840471188359414e-07	3.295710777415455e-06	7.424619417031521
SDC1	1.3386058288133738	7.737646293869989	12.090083318041232	1.8049099208957574e-07	3.3246284473642634e-06	7.358080794537985
ALDH3B1	1.225173478049789	8.280510505703804	12.082776309672338	1.8156317228650184e-07	3.3379394961194367e-06	7.3360486375516665
MAGED2	1.212658887758205	6.703688647072081	12.075494755913098	1.8263852466588197e-07	3.344879149727379e-06	7.3778899503509745
UNC13B	1.3891368871810434	4.654188020514712	12.060428278474339	1.8488566947970196e-07	3.3811827663444064e-06	7.493066624020466
TSPAN1	2.8736591734197745	1.5944450024129866	12.056492385661643	1.8547765320520416e-07	3.3871562849276554e-06	7.849661573799262
AEN	1.301199748327261	6.981289705536454	12.048631879027342	1.8666611473029272e-07	3.4039899350459807e-06	7.345348157879254
ZNF423	6.03802699740481	0.8927568875373726	12.045097200366003	1.872032392012447e-07	3.408914904998415e-06	7.798557318841892
ARVCF	2.8595444087918747	2.3948795383443993	12.023607403567947	1.905052561618406e-07	3.4493611275260922e-06	7.763648906057143
MFGE8	1.7282494970552387	7.138844710147735	12.005303145900063	1.9336787204240895e-07	3.4962335504551705e-06	7.302555588554117
PCLO	1.7158952439774842	3.33887194887461	12.001487041980381	1.939705595777613e-07	3.497223436454976e-06	7.6177020263759605
CTSH	1.4435435631115023	4.631950714522719	11.993876738130037	1.9517859493396967e-07	3.514040570285082e-06	7.437593679612429
GLTP	1.038666688175784	6.945049229057437	11.968782280275594	1.9922044694282415e-07	3.5781588221079385e-06	7.2766790032175255
CASK	1.2710739024237823	6.019530090433278	11.968290857092713	1.9930050313503676e-07	3.5781588221079385e-06	7.313546666272525
ZFYVE1	2.058369683630498	4.351974616488021	11.936258095918005	2.0459523580745633e-07	3.668059248710927e-06	7.418489179634429
EPAS1	1.2427031114414913	6.263003527356084	11.928929420106167	2.0582802148169936e-07	3.684985545882037e-06	7.267104687921154
NKX1-2	5.494205361252708	-0.9746199780532914	11.898601634338261	2.110163041894049e-07	3.762043467846025e-06	6.928995390529069
ZNF226	1.0723479242572624	5.513622824906127	11.896620929806092	2.1136007244658145e-07	3.762916770963197e-06	7.2797152602351805
ZBTB4	0.986214868972592	6.666618716960133	11.878263095471667	2.145754225152748e-07	3.814840206695659e-06	7.206386449741828
CLN8	1.433830321995603	4.978305323564051	11.870578302932968	2.159371923981009e-07	3.8242801565462435e-06	7.296885936165675
CUX2	6.084565141528679	-0.6437698208888184	11.870196074576649	2.1600516982920808e-07	3.8242801565462435e-06	7.121366949950946
MIR1915HG	1.1669410939596085	6.595446849666764	11.830940430630408	2.2311231430811921e-07	3.93559595527613e-06	7.167125312022167
TBX4	5.692481877470319	-0.8295330505460208	11.79075720084258	2.3065208778172712e-07	4.055473692195244e-06	6.9584159109864965
KCNN4	1.4808619027476588	5.500539782307075	11.78799046471728	2.311813429086648e-07	4.0591882286507645e-06	7.184654369554069
STK17A	1.014972420495723	6.240321061600105	11.779403318169134	2.3283243956366753e-07	4.076963087832944e-06	7.136010563254041
H1-2	1.4109264109916966	6.277237561391554	11.776578578710897	2.3337837150568747e-07	4.0809245373563024e-06	7.1317954936318735
ZNF436-AS1	1.7824680012151208	2.897981249354892	11.773610081350139	2.3395359024859914e-07	4.085386565695441e-06	7.486135974382016
GNPDA1	1.1600535760252209	7.12426979937333	11.75745264125217	2.3711169015299286e-07	4.1292370051882045e-06	7.084159991172909
NME1	1.2985770038648354	9.27808577960192	11.744710438752522	2.3963500791780534e-07	4.167494381567827e-06	7.013466192510826
ITM2B	1.0709192150434816	7.894178924871122	11.731295036513679	2.4232328350926703e-07	4.2085125360486995e-06	7.037068143210913
FAM43A	1.7793552862268465	3.3265615614508643	11.704724479903742	2.47745160156236e-07	4.284957729187856e-06	7.362149541969075
NDUFAF8	1.0610241510691765	9.098788301149785	11.703164005796136	2.480676664214513e-07	4.284957729187856e-06	6.979989560981579
TCTA	1.5427121760952502	3.569305468651875	11.697200306166181	2.4930441574938637e-07	4.300501171676915e-06	7.318160099244706
COL4A6	1.6337745639979326	4.549036803805905	11.693243306024971	2.5012872219378007e-07	4.303090483562807e-06	7.181933798694444
CTSO	2.0385872407633183	2.5765648115060764	11.68387480141415	2.5209219041456723e-07	4.3218608137705655e-06	7.452346530427914
TMPRSS7	5.887794198477399	-0.7586732615738214	11.683194072366884	2.52235511653668e-07	4.3218608137705655e-06	6.9336629222016395
ESYT2	1.07212312024724	6.834156573465308	11.67765402275146	2.5340522376769145e-07	4.3302780206085425e-06	7.022182199017854
SYT1	1.471403516956589	4.21728853052712	11.668443049083749	2.553631040273759e-07	4.357901100146329e-06	7.199479592834613
FAM98C	1.3560274153872491	5.15458323560736	11.663485106469832	2.564237781235557e-07	4.369066953598338e-06	7.098797672262637
RPAP2	1.255083950096326	5.5884865376294295	11.662015975400225	2.5673899655701857e-07	4.369066953598338e-06	7.066767336514101
SMIM3	1.8175109079930585	3.255067905281139	11.658324670705865	2.575328710388375e-07	4.371551993099416e-06	7.332450450992386
BORCS7	1.342560544275929	6.961550656083781	11.647200752993415	2.5994146131147433e-07	4.394904309458238e-06	6.99067331488272
KDM7A	2.4229410354112346	2.6114699162076382	11.645406647830981	2.6033221981320113e-07	4.395688870258615e-06	7.414406514634973
FAM214A	2.051790843673927	3.97773434544065	11.639554227359183	2.6161133865210145e-07	4.405631580335192e-06	7.206169785401608
ACYP2	1.3663876841285458	4.137326094780873	11.619393078371042	2.6607048455293713e-07	4.468933862260845e-06	7.166272980155297
S100A6	0.8653189932807699	11.843262104569726	11.61524107885974	2.669990442239432e-07	4.478637055872057e-06	6.851615633904416
TMEM8B	1.679455298841785	3.718292071382653	11.610444790647907	2.680760892360181e-07	4.490802203540382e-06	7.218591436039189
ZNF524	1.3031190912759847	4.2369437362062525	11.574377109991008	2.7632858773217025e-07	4.616929872252818e-06	7.112986651709726
MGMT	1.0878274853471854	5.282385934137916	11.55909305996651	2.7990878301625705e-07	4.670634791114407e-06	6.995278606098419
OSBPL3	1.346582236176355	3.9716283948425555	11.54864043447703	2.8238632069495445e-07	4.695549974006393e-06	7.125890597050265
MIR34AHG	2.502421700682982	2.8863858788671863	11.548140250031036	2.825054743468006e-07	4.695549974006393e-06	7.290859419389989
CHMP1B	1.2869864632029788	6.216159433051466	11.541856965104714	2.840069479726273e-07	4.708245053078685e-06	6.924126650768288
CTSB	0.9303483922136744	8.362626552898812	11.513599795702676	2.9086763166615996e-07	4.815726742177084e-06	6.827364221311596
PROCR	1.2837063512509417	7.135356521213124	11.4816109824895	2.9885288267228653e-07	4.9287558750797645e-06	6.835378724776254
SNORC	1.8060566660552846	3.206712816117296	11.472310949687143	3.012189757052152e-07	4.961368032099448e-06	7.1751592552586025
ZNF561-AS1	3.021423291974671	3.0571570419502927	11.464363456699743	3.03257127394449e-07	4.988501586585234e-06	7.191150320021614
RNF19B	1.6633068186246156	3.2582386950898283	11.44581673610406	3.080721302177881e-07	5.054679617262295e-06	7.143443010862692
BBS4	1.4397589848981829	5.841015969427269	11.406226624976293	3.1863119182193877e-07	5.207845279906592e-06	6.820432614220399
CDC37L1-DT	2.5049510807969226	2.0227837434309035	11.392565529188728	3.2236566677824386e-07	5.262145442997804e-06	7.26469851986637
DCP1B	1.6422014569082846	3.9214330043951797	11.340056876564882	3.371696823857266e-07	5.4827655995589804e-06	6.944932447584286
PBXIP1	1.4444055965234828	4.26121698681311	11.336922837932809	3.3807639051884574e-07	5.490515426174385e-06	6.895088897828719
H2AC6	1.245496962538735	4.8284092319168055	11.325459957003048	3.414153954155298e-07	5.537696979007927e-06	6.821134144107962
NMNAT2	3.933370307379009	0.7565710356476344	11.322976063131147	3.421436479041551e-07	5.542466580579365e-06	7.2104861396465045
PTPRM	1.199064633599792	5.420753057397688	11.312279005945253	3.4529929908270345e-07	5.579424750367986e-06	6.760564270355141
MAF	4.788385711568694	0.43376852976314756	11.30883102200274	3.4632320272602806e-07	5.588894668518013e-06	7.142850517211511
ADPRHL1	1.5286864722804103	4.100702038765127	11.293111226211444	3.510333835137996e-07	5.643502695911399e-06	6.876532281155609
DQX1	5.355738611553726	-1.0539478854007978	11.27126965383086	3.576940092564469e-07	5.736135713767016e-06	6.487492340371372
SLC38A7	1.5669708345303657	3.625346392107709	11.260871240700942	3.6091326219936164e-07	5.780499111637204e-06	6.918113578709741
POU3F2	5.178917123291076	-0.5448425159577627	11.250205117851834	3.642481959679504e-07	5.826601781367026e-06	6.7585239280358635
GOLGB1	1.1239659053484878	6.9713639586041865	11.248551684677357	3.6476816491078865e-07	5.827616552047832e-06	6.626634162455076
RIN2	1.0962679893215226	6.500843932621593	11.242876504886539	3.665590420640754e-07	5.83838175035123e-06	6.63802656303694
TSKU	1.1505184957930812	7.223545214617831	11.23615510868081	3.6869245788501297e-07	5.860261718030976e-06	6.607045116065962
SEC31A	1.3193126530037205	6.113346220119728	11.227272672624593	3.715325632638757e-07	5.891444931755744e-06	6.641079436377617
DRAM1	1.9184739268158149	6.120290836866208	11.22095995379931	3.735654925218632e-07	5.916331900796009e-06	6.6348699099033
FBXO2	2.7874953339957855	2.942490945643443	11.180050839534696	3.8703687985086965e-07	6.099414532464631e-06	6.952982666434455
ZNF385A	3.8370243927934267	3.239594747648607	11.142249006230074	3.9995614241372035e-07	6.295240638608064e-06	6.871533121307941
EPB41L1	1.0171565325368341	7.254212228979563	11.13331981248681	4.0307587054681555e-07	6.336531388583868e-06	6.510295243383306
GNAQ	0.9857271997995509	6.871710120155597	11.108200328041752	4.119952088564643e-07	6.468780862303526e-06	6.4991847716887285
FADS3	1.58018341542869	4.800389833538527	11.098260847802555	4.1558361308063346e-07	6.5091102097844e-06	6.613787105843464
MSX2	1.3392130686468295	4.787795845487624	11.068636363761643	4.264821288421648e-07	6.639078505695407e-06	6.587367132386119
ARID4A	1.3152435389655315	6.171042130329884	11.06313454855446	4.285402320916949e-07	6.6548857209859915e-06	6.485012947698858
PPY	5.377814301256477	-1.0522907120554115	11.05834086035296	4.30342255516234e-07	6.674749564598697e-06	6.349725718952061
RAB29	1.1876827082895502	5.648217976642336	11.054062891607554	4.3195737752034856e-07	6.689333410938703e-06	6.5056816918928195
MICAL2	0.9716983520356921	6.256359254742976	11.031588312844496	4.4055161836920213e-07	6.791837449858533e-06	6.451254312462897
WBP2	0.8858182939001278	7.106312982370976	11.022645633821961	4.440228911730359e-07	6.837095543816409e-06	6.411105055703615
ADA	1.3219780945814579	5.227897071009196	10.946773282893101	4.7470092313693394e-07	7.22569273646131e-06	6.434023020805066
MSI2	1.3052651886206288	6.511988077380781	10.94625039498458	4.749201884756004e-07	7.22569273646131e-06	6.35959257480061
PDE6G	3.617826573149046	1.7798593432817067	10.938286121029321	4.782735495245882e-07	7.259407680952875e-06	6.8870232335957144
RGS20	1.568735763373171	5.571629356738678	10.927901643530044	4.826846977043342e-07	7.308980031074527e-06	6.391529584649643
WNK2	1.2441524457074382	3.9732156295955985	10.896344622980893	4.96363515903975e-07	7.462992085411355e-06	6.526168687382636
PIK3IP1	4.4370797218630855	2.108275801534314	10.889044027771245	4.995877832517056e-07	7.4938167487755835e-06	6.805963451377595
ZNF79	2.730561684280523	1.3844772002460812	10.874705459734843	5.059868720091425e-07	7.580894860559512e-06	6.857283450127504
NUDT14	1.8735165113987664	3.823749966785379	10.868623654932891	5.08727982213875e-07	7.6130277760376495e-06	6.52276660641528
RUSC2	1.3107886943369116	4.122020818306472	10.861835665861507	5.118064703111705e-07	7.63395105444369e-06	6.472132447559964
PLK2	1.0406083936976387	7.39584778992834	10.833691888522058	5.24788227502507e-07	7.790781186298276e-06	6.2222458167312045
ISG15	1.421741334480659	4.071214266854428	10.832911181296012	5.251534107986416e-07	7.790781186298276e-06	6.451973761419213
AMIGO2	1.2259852623828458	8.936331424696904	10.832195012594395	5.254886487585442e-07	7.790781186298276e-06	6.176229619568883
ABCC3	1.0314989021635874	7.673189993260592	10.827017194826437	5.279193197519405e-07	7.817737954331231e-06	6.2070416179038475
CRTAC1	2.860408036253975	1.4819579239095457	10.805360184986412	5.382193895993918e-07	7.944173857287511e-06	6.790902995729221
PCNP	0.953375039728015	7.373229284397832	10.805141812458702	5.383243546066351e-07	7.944173857287511e-06	6.195604862964601
SLC35E3	1.035676259337185	6.404752176132016	10.798262338076022	5.416425383973612e-07	7.98391108850152e-06	6.222871402925121
GATA3	1.4508207659524093	4.82582389726179	10.785319442116972	5.479457792774742e-07	8.067506196628556e-06	6.315622107849678
FDFT1	0.9346054246175495	7.255377121108238	10.757901463215427	5.615636728512041e-07	8.23949457924784e-06	6.15398140451749
BAG3	0.9543132384994877	6.991342093815248	10.738333751168605	5.715075576151055e-07	8.353483857085405e-06	6.14369861266673
LRATD1	6.114217005819799	-0.14366445204802172	10.733081859509525	5.742089495474393e-07	8.376888275397785e-06	6.53549252338624
IGDCC4	2.0759396067855493	2.393288199577588	10.696133648651681	5.936110822634319e-07	8.630347910128368e-06	6.588990512363576
PNRC1	1.0437882917543275	5.9359900620215384	10.684633031107186	5.997949207448078e-07	8.7103323814647e-06	6.136771872206873
BMP1	1.3688047267914127	5.229479608526616	10.659634815047937	6.134794731879722e-07	8.868703822473912e-06	6.159220235435856
PCDH10	5.1797282396246835	-1.1588154857171853	10.636013544631247	6.267228333853998e-07	9.029477390704998e-06	6.007551219473907
RFX5	1.0214803282849587	5.522681828515017	10.613217362044779	6.397989706993547e-07	9.197110203803225e-06	6.092679485001099
GIT1	1.1485366728284685	6.186096076456016	10.609313581671286	6.420678386450373e-07	9.208984225060563e-06	6.05037536792594
REXO2	0.905660050306536	7.365561839394877	10.59612134070866	6.498001365892577e-07	9.298989622827214e-06	5.993580843366416
AADAC	1.7735653879079325	2.737186980453032	10.5923962905447	6.52001776757562e-07	9.320047794300424e-06	6.438832606053393
MAFB	3.1488178457778524	0.7517007610046574	10.569546217240827	6.656858180943101e-07	9.444935051362496e-06	6.576625725257362
MSMO1	0.9967553572843579	5.755074703416294	10.566137547207033	6.677537812663954e-07	9.44997452091523e-06	6.03207708072264
TUSC2	1.1547237114353823	5.881673174989881	10.558040502353737	6.726941442750258e-07	9.509347454784833e-06	6.016777877783498
SCD5	1.6405769725135704	5.295572961010897	10.551147610028671	6.769311359344361e-07	9.557578040917735e-06	6.0486250534380765
PLK3	1.9647228083244457	3.864218947921353	10.550058168964512	6.776034568766589e-07	9.557578040917735e-06	6.211778701824203
IRF1	1.067166766809109	5.774913470029386	10.537701287499623	6.852802412418986e-07	9.655190153921451e-06	6.003104851389998
BCAS3	1.3034500519842256	4.323976332460837	10.531819116764469	6.889677636792684e-07	9.696442671847697e-06	6.12784996380916
CAV2	0.8512942054064734	8.06576155137188	10.527849144379019	6.91468728475602e-07	9.720923258800727e-06	5.904858055397085
PICART1	3.7238124014708927	1.0586306570570732	10.504627571097734	7.062968668509141e-07	9.907559895991119e-06	6.532550478021486
SH3YL1	1.413637900036989	2.9504334112794357	10.498367693976952	7.103530443042455e-07	9.953519879850377e-06	6.314205054166446
CEACAM1	6.196953767742571	1.7640818466733288	10.493031555427612	7.138306787411331e-07	9.98033802204881e-06	6.481257331421852
DUSP3	1.0018842847964047	6.845573414433852	10.485393616066075	7.188406896409899e-07	1.0028416834171842e-05	5.902178173185547
NIPAL3	1.3353934108807217	4.676294207466875	10.458715622648942	7.366421035269175e-07	1.023203095921774e-05	6.014588216473036
CASP1	4.74669969443187	0.552318314488657	10.449790337667276	7.427042518895853e-07	1.0282667869165461e-05	6.452443403265962
AKAP1-DT	1.561251821695865	3.5801175549699855	10.437392798844474	7.512149923657847e-07	1.0389230094852917e-05	6.1485183501801455
ICA1	1.7734468940446155	2.9347556704848947	10.432479534164674	7.546171773588344e-07	1.0412573451891673e-05	6.253248294991888
MYL5	1.9447256357666447	3.4434253613815513	10.430117629268404	7.562586366558835e-07	1.0413852747478265e-05	6.16452526006928
RTN4RL1	2.2393401221477203	2.19833519206652	10.424722426754148	7.600227389728057e-07	1.0454407610978302e-05	6.360984160368071
PINK1	0.9549823636255788	5.647738147608063	10.4225965053948	7.615115346498959e-07	1.0463611130038667e-05	5.897769903225366
PADI2	1.1585233654818081	4.829823813502655	10.410104722466256	7.703239274990913e-07	1.0561960187460689e-05	5.950788318772041
NCR3LG1	3.0234864405643003	1.2727412312629547	10.406969495720194	7.725530583520223e-07	1.0581158572814983e-05	6.440165894635331
SERINC5	1.3663014411718195	4.306086079228894	10.403238464942337	7.752149484016495e-07	1.0594880959686355e-05	6.004282460508016
APOL1	1.5134019995163062	4.66824271834844	10.395105660030199	7.810518993948164e-07	1.0651845615144051e-05	5.9528459685839685
CLTRN	2.8783429092156445	2.4992986765801377	10.393290168515989	7.823614005567123e-07	1.0658317265855316e-05	6.285762289226002
CASTOR3	1.130672308608883	5.502386104498378	10.387801352009651	7.863349870507182e-07	1.0696726585796468e-05	5.8729635869726025
EPN3	5.783610012639194	-0.33783905430200506	10.387082884660032	7.868567382736297e-07	1.0696726585796468e-05	6.198156417949674
FAM200B	1.097600653645233	5.706722248629312	10.376160934393372	7.948347973512535e-07	1.0778935557589245e-05	5.848122539793918
RNU5F-1	2.514949585457673	1.1684364021213016	10.359885633212146	8.068869351284479e-07	1.0899377488798558e-05	6.400370986002045
CHMP2A	0.9673107094295661	7.267334688280476	10.353173717110256	8.119149739176146e-07	1.094720656758015e-05	5.75736581952199
MANBA	1.2939840685593937	4.043199805913148	10.352870478658161	8.121429392478185e-07	1.094720656758015e-05	5.991599152669965
TEX9	1.5999449032833084	3.8468743693576077	10.342213693064739	8.201987531294431e-07	1.1024881838090673e-05	6.011327734610227
PTK2B	1.6644464995921662	3.342655683100447	10.314809862999486	8.413159962636479e-07	1.1280880979312464e-05	6.068913680154967
TINCR	3.1411869675733257	2.7846540259382335	10.303891082040192	8.498940300524349e-07	1.1375721322358947e-05	6.1532742875125646
ANXA4	1.4879693950854591	8.447364202246742	10.284367317088982	8.654703353687635e-07	1.1544126260169557e-05	5.652249817870169
SORCS2	3.308057144715704	3.1570021280171363	10.276822057002944	8.715729648648877e-07	1.1601281435349625e-05	6.063667511359125
TEP1	1.351531259729851	3.36584455399859	10.272824596496509	8.74825070191532e-07	1.1632439605203027e-05	6.02359754787391
F11R	1.4120503141556746	5.405893240011874	10.262027014706383	8.836754996878391e-07	1.1737895685239611e-05	5.754679473131947
LAMC1	0.9104229381981606	7.449098117436947	10.25627373901083	8.884309908572559e-07	1.1770810651583505e-05	5.654633398647865
STOX2	1.2094187533525234	4.382044490875792	10.255684246840195	8.88919817322875e-07	1.1770810651583505e-05	5.848241791213109
HSDL2	0.9275375383580124	7.035956593558097	10.254190117177021	8.901601095904583e-07	1.1775019480748395e-05	5.66606154516464
LITAF	1.228250496908057	9.646444870353228	10.236271707588456	9.051818488445263e-07	1.1936618079029317e-05	5.57616977060921
XPR1	1.5014760262233935	5.674500788282724	10.23008421877994	9.104329108650201e-07	1.1971362732981707e-05	5.704453310966149
LINC01588	1.7694328988824006	4.262733447335	10.22639074408613	9.135831863241857e-07	1.1985497814417502e-05	5.834764989365141
KIAA2012-AS1	2.842388835252531	2.5186265856577923	10.22329892414898	9.162294056428962e-07	1.2007873062660748e-05	6.117879252544526
CSF1	1.1315366923927774	4.901230836160917	10.219094379508158	9.19841361256616e-07	1.2042846129682772e-05	5.753836043621337
DGKA	3.3465925753919765	5.121967120852512	10.214236263262158	9.240340622095172e-07	1.2072973187415032e-05	5.729158243889923
PSMB8	1.0477493064570922	5.681481411028397	10.2057721822656	9.313885372011177e-07	1.215662032451152e-05	5.679597161650559
FAM102A	1.1392994268384937	6.171943693718575	10.193010747049073	9.425975777916215e-07	1.2290355546996984e-05	5.638861200578917
NID1	1.5793424080648029	3.247118210763729	10.180661409952332	9.535844018729692e-07	1.241791261436231e-05	5.9530328993371215
RILP	1.3790729883602002	4.254445791299014	10.179833345955423	9.543260693058697e-07	1.241791261436231e-05	5.78933940376406
FAM228B	1.7329514823186565	3.4277580936997576	10.154496293516145	9.773254818622399e-07	1.2691312081354519e-05	5.895492598383125
STRA6	1.418351080224907	5.359483006220408	10.132996162389265	9.973148844742044e-07	1.2937728150724815e-05	5.628412631972955
LBH	1.2285852411389273	5.693069303217198	10.128546037708874	1.0015075802541351e-06	1.2966992121434148e-05	5.600995393082941
ZNF654	1.5070243044618055	3.66106394973692	10.127370627100358	1.0026181922330987e-06	1.2966992121434148e-05	5.8282940221250055
SYTL2	1.6103954364547524	3.3403863414608113	10.110897196226002	1.0183251438696346e-06	1.3156802086534298e-05	5.867147571402885
STAT2	1.340225635564324	4.315281647861494	10.094725034672596	1.034005348219035e-06	1.3345882982827078e-05	5.695484230238188
ANXA8	2.9868185635316586	1.2729038273056914	10.09233985152346	1.0363400983441526e-06	1.3349022558388605e-05	6.147013812015798
SLC25A16	1.1804053414868494	4.625983229824897	10.085350851647014	1.0432143785859434e-06	1.3421477916410379e-05	5.647943231634848
CCDC3	2.14348503205965	1.838247130443796	10.068492268587347	1.060001077222697e-06	1.359890829220877e-05	6.068017731531725
MEG3	1.9889453728075823	4.8754254067903045	10.03579933672072	1.0933974890123617e-06	1.3971190137380177e-05	5.571322778885078
P3H2	1.1366000840998502	6.00695068866312	10.034581238803066	1.0946636974209934e-06	1.3973382097578981e-05	5.487093225492492
AMOTL2	0.9578758878030795	6.219993620683479	10.031871405110254	1.0974862799335372e-06	1.3995416946405198e-05	5.4731072168530375
ZNF37A	1.2454618243298912	6.054294485738886	10.009851955927079	1.1207173666451471e-06	1.4220633384915808e-05	5.459258702185016
ARL4D	1.2086715974049715	4.737679119965989	10.000382256679844	1.1308720188417843e-06	1.433523467777098e-05	5.549379857101721
LINC00467	0.904919400005058	5.6459713190974465	9.9955779186342	1.1360620583882429e-06	1.4382462322052482e-05	5.468738981964801
ILRUN-AS1	1.7540855296770288	3.064189080331039	9.993822986544352	1.137964330033886e-06	1.4382462322052482e-05	5.7982874406507685
SNHG25	0.8411733195255717	10.822933533296721	9.993810547555942	1.1379778257166476e-06	1.4382462322052482e-05	5.308558825447758
SLC29A3	1.3729398945330873	4.191114407652271	9.966054160499034	1.1685298783971838e-06	1.4724860708529172e-05	5.5820212623133125
PFKFB2	1.2609916982205829	4.118316531979607	9.95983043788568	1.1755021087992915e-06	1.4798110866689306e-05	5.586131849146756
CAV1	1.4322111619396445	10.8327643085007	9.95190106237379	1.1844506933341706e-06	1.4881410531900282e-05	5.265269313887503
C12orf45	0.9813640798237406	6.268120020163371	9.944962336522991	1.1923420456366646e-06	1.4955476332676083e-05	5.381710178949507
ZDHHC24	0.8689263006656001	5.681841149226458	9.941542091467623	1.1962528673781207e-06	1.4985444408323563e-05	5.411032125373719
MOSPD1	1.1235885899310238	5.791733465799168	9.93062321994786	1.2088314394866613e-06	1.5128169926516895e-05	5.3930541890155705
GALNT18	1.215166130317761	5.712912753071845	9.927974105027447	1.211904845979211e-06	1.5151778020494251e-05	5.3951392248835655
MGST2	1.1021402363308797	6.2302171846266905	9.908663130062973	1.2345669573359963e-06	1.5404933734500482e-05	5.346193360081548
CHST2	2.2338816489243722	2.5592980546311526	9.895682786990722	1.250058443505778e-06	1.558300393686646e-05	5.786326116248947
GSK3B	0.9260486181705332	6.256882240965648	9.892671726532193	1.2536821178163437e-06	1.561292900870793e-05	5.328373414250086
SRA1	1.2489811779736266	6.24612722777328	9.874368120313543	1.2759567335063264e-06	1.5828559478336498e-05	5.3099878104472475
LINC00886	2.327359502399243	1.881882667963665	9.869728691331447	1.281670764031859e-06	1.5884007090161824e-05	5.866910879648455
DCLK1	2.5590122135696136	1.872167991527305	9.864397895407746	1.2882706485073222e-06	1.5934859329647256e-05	5.863001960569891
XDH	3.017411183144797	1.4161052486732275	9.859354334942747	1.2945489242123527e-06	1.5993474980368396e-05	5.912622704113568
AGBL5	1.1807233088412143	5.5302243729354235	9.853893971340673	1.3013835419252086e-06	1.6050397017077573e-05	5.330640861871419
GSS	0.9074132248018465	5.596616998619917	9.851282308317685	1.3046663555247147e-06	1.6075353309143807e-05	5.323478338175031
MGRN1	1.2262452769459449	4.87298285305681	9.84285991128798	1.3153146025388256e-06	1.6162964823342807e-05	5.373673132811604
P4HA2	1.1567597152269675	6.121389196906592	9.842654530931473	1.3155754368549296e-06	1.6162964823342807e-05	5.283500402513795
PGAP1	2.0173931496325075	3.367948757493921	9.836307827488378	1.3236635564825236e-06	1.6246697402403283e-05	5.584440559462312
PPME1	1.1505667711955372	6.4325915416296935	9.833055472503702	1.3278292202113946e-06	1.628217098558929e-05	5.258620202157639
HS3ST4	4.939279936088498	-1.2877299083670355	9.830313345176085	1.3313524449518392e-06	1.630970629540329e-05	5.370928984377792
DHRS3	1.1115155635531817	7.060667386533109	9.829284376327811	1.3326771361948468e-06	1.6310281537418234e-05	5.231490845167913
ERAP1	1.2058516854774126	4.29398636660956	9.820243144951782	1.344378554790256e-06	1.6422002154925953e-05	5.417917716830493
ZP1	5.076259697349373	-1.2126689458843654	9.809260626187982	1.3587428212000283e-06	1.6565761330103498e-05	5.385711245212204
PSMA3-AS1	1.033882821025263	5.276564932184555	9.807813402196507	1.3606480767625118e-06	1.6573160973161703e-05	5.301729213611685
LMCD1	1.0102953985945602	6.445366015271765	9.79934850399789	1.3718503294699424e-06	1.669367917605702e-05	5.223031132198081
SLC4A11	2.204046604214918	3.4807865701693523	9.791408980997467	1.3824484247722999e-06	1.6795348291877782e-05	5.518221467622446
CHD9	0.8562275022870187	6.729372314481239	9.79111932915765	1.382836745379048e-06	1.6795348291877782e-05	5.203283357014257
IGF1R	1.0820568866825004	7.078113730770012	9.787301448669742	1.387966262254339e-06	1.6828508112986137e-05	5.18721114939671
APBA1	5.53162531304418	-0.4703913193992866	9.785852158392801	1.3899188674290255e-06	1.6833315315684546e-05	5.662908463508243
INPP1	1.851687289033344	4.755322560112609	9.777603962943157	1.401088503335369e-06	1.6936453357079533e-05	5.3181331883150325
RABGGTA	1.3423854248946983	3.8340703955849884	9.772582775541359	1.4079358787721646e-06	1.698705245040329e-05	5.4381165565899625
CRACDL	3.717114813543227	0.42923028534694024	9.77020742558376	1.411187794968355e-06	1.7010209823202126e-05	5.831261442585972
SLC16A4	1.0929554351389408	4.744832456243629	9.753542572491007	1.4342331497435141e-06	1.7239158339431223e-05	5.294214538857565
LRRC28	1.1153633487821217	4.731338586131391	9.736585619706561	1.4581027326291193e-06	1.7493121599634123e-05	5.278011037698013
MIR31HG	1.3608348903707839	3.992129515217781	9.728558238758808	1.4695527426157148e-06	1.7580919174779382e-05	5.367061151794725
SPTSSA	1.029296270696439	7.688365857866805	9.726905718785098	1.4719219483963865e-06	1.7592774973108493e-05	5.103992656658283
KCNC4	1.8382349012856332	2.8361776530381695	9.700828249665225	1.5098636172744122e-06	1.7962170619299042e-05	5.540312221622947
ZNF195	1.082950935608955	5.1410766551510925	9.689445853556323	1.52675646742865e-06	1.812934540160625e-05	5.189357778244833
NDST1	1.2043154724431888	7.378385261862842	9.684704324167326	1.5338539477042865e-06	1.819027429833453e-05	5.06980415112708
TSPAN10	2.303287225598119	3.1964987657512594	9.684115664182196	1.5347375964987301e-06	1.819027429833453e-05	5.458499676458009
CYP3A5	2.4791685205715117	2.6346148348213445	9.682604251771439	1.5370089401962458e-06	1.820029603117354e-05	5.556872943198226
TMBIM1	1.0892987972636927	6.525219315230408	9.68080594772429	1.5397161811887725e-06	1.8215456026760595e-05	5.095666176970456
ARID3A	1.2269864532468011	5.01926080315418	9.671234264529794	1.5542132138914404e-06	1.8356843289152597e-05	5.180957334772504
SLC25A15	1.0495129433103818	5.105577700730186	9.671017333418867	1.554543485748058e-06	1.8356843289152597e-05	5.173062430504009
PFKP	0.8230432884992833	8.721852773638272	9.664199964870297	1.5649616896138434e-06	1.846278740103578e-05	5.0072427082702955
GABBR2	4.837807599729178	1.8978572766690767	9.661831004675497	1.5685996353704674e-06	1.8488618970917835e-05	5.656440070784806
NIBAN2	1.0330638393807137	8.095360846117384	9.654974365688505	1.5791810522143581e-06	1.8584991345978777e-05	5.015621628549134
CAPN1	0.9565116517945329	6.16602639350138	9.654614469834613	1.5797385941517565e-06	1.8584991345978777e-05	5.084608897795432
PID1	3.0075017936129957	3.0023081848195328	9.636576171275241	1.6079588702150733e-06	1.886543656093328e-05	5.444264942275692
ITGB4	1.346383964060407	7.108650110211891	9.634510044730895	1.6112260410127282e-06	1.8886409929777296e-05	5.025851704905552
LINC01164	5.0192175985631335	-1.2317875861477345	9.624528283736591	1.62711211043764e-06	1.903765911066588e-05	5.2363651011116294
BCL9L	0.9652499220582653	5.591142502170528	9.618883437074174	1.6361711815986254e-06	1.9091156428799317e-05	5.080895389301697
TMEM243	1.2282504591796823	4.032567295794552	9.595993081547647	1.6734719928182194e-06	1.945525499847411e-05	5.222199531692752
SLC24A1	1.2714989259283733	3.7273077384737845	9.580950957715931	1.6984860902538944e-06	1.971015903826451e-05	5.2563466425539085
NPAS3	4.902223922098129	-1.3064791274067857	9.577844267356037	1.703702743888677e-06	1.9729401178534796e-05	5.171002969830868
RHOXF1-AS1	5.106940572292177	-1.1745678819214875	9.563166303327653	1.7285859318898263e-06	1.992641417776081e-05	5.210838912040073
PRXL2A	0.8527315274991842	7.239347374563584	9.561005150318762	1.732282895466197e-06	1.993921655601984e-05	4.943609852742609
COL27A1	1.366523674282904	5.5021150726871975	9.54555315994318	1.758967259473765e-06	2.0209916352099556e-05	5.009365540317461
GNAI1	0.9917473764341276	6.310848065013488	9.541489963392848	1.7660579714683019e-06	2.0273138494418052e-05	4.957659423163502
OSTM1	1.0677844898764297	5.549228209458381	9.535789184736917	1.7760588171742654e-06	2.0369623361392182e-05	4.995686025981734
REEP2	1.620223162331699	4.1358555137474955	9.53304011169885	1.7809034659615348e-06	2.0406851654397657e-05	5.140109800856166
H2BC11	2.1570242093618948	2.630356082417263	9.530471175035565	1.7854436361460808e-06	2.042221148333756e-05	5.400312395251392
IGFBP3	1.1083254702845933	7.482803175736385	9.52201770970896	1.8004726892745506e-06	2.0538904270410757e-05	4.894028992122102
HGSNAT	1.0983250548855237	6.428708207263894	9.505208067565865	1.8307676345106294e-06	2.086584719154302e-05	4.913710300240933
CD55	0.9192164983028093	6.174110628153512	9.50213209136466	1.8363709481042452e-06	2.0911039386753513e-05	4.922514656486749
BAX	1.6796961650011482	4.425217091457588	9.496483025991928	1.8467100628061667e-06	2.099132141738265e-05	5.061081198729803
MRAS	1.3879580332409267	4.206770300506941	9.495278403590811	1.8489229707283146e-06	2.0997777332159198e-05	5.089751449355045
TLE4	1.01119789119503	5.845241523422021	9.487073157122314	1.8640729396917323e-06	2.113223008451595e-05	4.924906311029696
STAT3	1.0630037033056796	7.856450244991079	9.483661003834651	1.8704126928918416e-06	2.118528662357086e-05	4.840955773672711
SLC16A5	1.1373122140429048	5.070345360952813	9.481970671115143	1.8735619859156748e-06	2.119313481287941e-05	4.976037357802365
LAMA5	0.9555873625489424	7.3125287528548215	9.481507409477354	1.8744261029174187e-06	2.119313481287941e-05	4.856388105527483
BTBD11	1.3180981044017033	5.8861722575816495	9.480291787290712	1.8766956483729849e-06	2.120001765617801e-05	4.915245362722574
TNFAIP8	1.1171296785406781	5.921692027044288	9.466411228287077	1.9028230267515417e-06	2.1420389702318174e-05	4.898309530243086
VDR	1.4570052945026521	4.496885425396384	9.465915592048379	1.9037632366868227e-06	2.1420389702318174e-05	5.019588547490912
SMPDL3B	2.0358950091736374	1.4303541789594973	9.445536317419386	1.9428624122554563e-06	2.1826605482217303e-05	5.499963299092865
TRIM35	1.2119609688079374	3.8711644081484113	9.444881846787013	1.9441324272057246e-06	2.1826605482217303e-05	5.088144546127745
ESRRB	4.483907573751315	-0.4487030286364074	9.433482026532525	1.9663992372943164e-06	2.205719355365725e-05	5.36618582193122
PLPP6	1.1170912658409327	4.801849416416784	9.431533230942966	1.970233379332378e-06	2.208079814502002e-05	4.948160738212769
IGFBP4	0.9221542645941181	10.693724036403545	9.429859384419908	1.973533055217362e-06	2.2093262698217028e-05	4.717911138893967
ADAM23	1.7680442359481776	3.5693375346522394	9.426473579039074	1.9802258958242475e-06	2.2134486480031977e-05	5.120722145695789
C17orf80	1.0182722397806812	4.814128219547625	9.425024740806792	1.9830973905040017e-06	2.2146168530453046e-05	4.9398914218507155
HOXC13-AS	4.448795758876445	-0.19177156225314404	9.419898405424238	1.9932937763051173e-06	2.2222179086929976e-05	5.415938149289264
ZBTB5	1.0706019225715666	4.88047158246269	9.418450461538772	1.9961840648695647e-06	2.2234982188534024e-05	4.926037316753138
PMAIP1	1.1062794959325375	4.756152752135837	9.409446693885565	2.0142592132714098e-06	2.2397228969868943e-05	4.92933181769669
MARCHF8	1.0590495567858693	4.040808052458333	9.407218692879612	2.0187593198424056e-06	2.2424028083150206e-05	5.0207313347605895
TCP11L1	1.6219976391454112	4.055092638997705	9.4056474900182	2.021939390811272e-06	2.2424028083150206e-05	5.016845919875916
CROT	1.335785593277464	4.546467985132204	9.399815920419984	2.0337899634484036e-06	2.2516330341213245e-05	4.942881114187955
LAMP1	0.9499950946866003	7.6456445685327	9.395877435574212	2.0418361708593782e-06	2.2566267290926375e-05	4.75340284378508
EPM2AIP1	0.9919105361959693	6.44746554406041	9.382868225662724	2.0686601616731146e-06	2.2807787777474944e-05	4.7816385013258955
ANKRD20A11P	2.944401981779287	1.9431104715909424	9.378898990703012	2.076920402897088e-06	2.28550766749839e-05	5.359373426403991
TRAF3IP2	1.154134166289288	4.07135199418204	9.377648739055402	2.0795296697961946e-06	2.2862520855533507e-05	4.9843696281747825
RHOB	1.1495609585731765	6.0412593331169	9.376859353378368	2.0811789450943936e-06	2.2862520855533507e-05	4.7953027406549005
CTSL	0.7998933235956249	7.776275181549034	9.36834579763256	2.0990569672157696e-06	2.3039090444118057e-05	4.719457891448998
SFRP4	2.2492901934044607	3.704588152610259	9.355434095203472	2.1264898152753423e-06	2.3300122310720814e-05	5.02100275992688
UGT2B7	3.5983994480426027	0.20275707418601674	9.354005569118408	2.1295487640916676e-06	2.331362776469137e-05	5.418611901509205
KCNB1	3.91473855006414	1.5891382606327356	9.350805788444852	2.136417904221148e-06	2.3365672337319317e-05	5.383386325544688
CLP1	1.0760718337111754	4.409931734167726	9.35008731452637	2.137963594985426e-06	2.3365672337319317e-05	4.906473497093259
AP3S1	1.0024534127497224	6.16730635051731	9.34679345220196	2.145065411292987e-06	2.3395573258879946e-05	4.755971298825479
DNAJB2	1.287747375255511	3.979555442210354	9.346269288754591	2.1461979072580037e-06	2.3395573258879946e-05	4.964972217984837
NPEPL1	1.156062873961881	4.319698059473809	9.32649001815506	2.189410534000824e-06	2.3841670083090148e-05	4.893178916831117
LINC01431	1.808291939030981	2.061077388624922	9.321905420119707	2.1995609541639175e-06	2.391600986363067e-05	5.280515200659551
SMIM10L2A	2.775405916157483	0.8394305962018964	9.320325861357496	2.2030699608622753e-06	2.3933777064176124e-05	5.415179674740662
SCN3B	4.391813169951163	0.35928375126242446	9.318038624327537	2.208161856849054e-06	2.3968695665542663e-05	5.399363577253769
RILPL1	1.1646291838624099	4.4919809157901245	9.310392062704379	2.225277752805041e-06	2.411347242322271e-05	4.853235449251914
CSTA	6.309759024859908	1.8501286087298412	9.299239461757805	2.2505002055807047e-06	2.4324839224587382e-05	5.291299107517863
MEGF8	1.1567551489854306	5.13028439980103	9.29495343950467	2.260275767903476e-06	2.4378584655827508e-05	4.769647762923065
VPS41	0.9613297968349084	5.5102650026412086	9.282643680486272	2.2886090616438028e-06	2.4632457564825585e-05	4.726347466220041
MIB2	2.327870868746604	3.4006948052862507	9.281345156339352	2.2916202700375243e-06	2.4644088245180284e-05	4.996102273249532
ANGPT4	5.109827889833035	-1.2088791540402613	9.270711497640269	2.316441571643226e-06	2.4869114097582658e-05	4.963196640181083
CALD1	0.8682070196065546	8.889267650500658	9.247715397462276	2.371123222833345e-06	2.5392103976063467e-05	4.555761821372354
SP2-DT	1.4595931763751433	3.9795442616938286	9.242384415156685	2.383998613560588e-06	2.5508585332859097e-05	4.852840180146122
SYK	4.412891726637849	-0.19068395056067763	9.229531895593702	2.4153530921148237e-06	2.580082194213031e-05	5.241889246033495
FOXN3	1.0015733957161324	7.14309297829371	9.225306818901275	2.425757934168042e-06	2.589030102813968e-05	4.584847826574762
HLA-DOA	4.7109606785200935	-1.4165531493892476	9.22150105670097	2.435171806027148e-06	2.5969062743472468e-05	4.84933484501396
LAMB2	1.2578302697798134	4.088171560682681	9.20600803088077	2.473906384549303e-06	2.6316179165643208e-05	4.796354327972921
ANO4	4.744675138692752	-1.4028615508187943	9.19508031671547	2.5016290278075695e-06	2.6566800781999687e-05	4.832200567168066
NUAK2	1.124963048357424	6.540903241702541	9.193161174676826	2.506532432326676e-06	2.658289927736018e-05	4.571411435913149
EEF2	0.7028013486705049	10.847524059232795	9.192857260469475	2.507309888753753e-06	2.658289927736018e-05	4.457315654606724
AGTRAP	1.2273865004581692	5.1798843537677675	9.188505622971	2.5184707526707543e-06	2.6679069840532927e-05	4.649445984240013
ZKSCAN1	0.9265004775005936	7.148704073555286	9.184740718352229	2.5281702988245856e-06	2.6759613486314954e-05	4.540204675195858
NUAK1	0.9400940752373828	5.60847626772875	9.179885743072411	2.540738089717218e-06	2.6825907125922485e-05	4.607422340506613
SDC3	1.429295453588662	3.542699062622127	9.178877103790523	2.543357591498062e-06	2.683137161609319e-05	4.859333449634159
PRRG1	1.386863762601763	3.6364244751338113	9.167024381318521	2.5743604245535753e-06	2.7136012237346318e-05	4.829483028368359
PLD3	1.4345534917287175	6.079104796397008	9.159774041776593	2.593526922928631e-06	2.731548776500328e-05	4.556840463382633
RFX7	1.1175255951818563	5.065361307197149	9.155184682736373	2.6057390299754303e-06	2.7398895154560435e-05	4.622853232533124
ATP6V1A	0.8810089234711009	6.748613137848351	9.144014216431305	2.635724768140643e-06	2.7623174602065112e-05	4.509378515478922
ALS2CL	2.8866467814992367	0.5520325059321279	9.141261209613507	2.6431722482124135e-06	2.767850184448848e-05	5.236352870920566
TRIM55	3.6829634858650975	0.279957762335158	9.139511108499867	2.647918520763427e-06	2.768278453525401e-05	5.220182038414836
GGACT	1.3831213251636236	3.596390376363779	9.136760618912009	2.655396544252217e-06	2.7738246225351514e-05	4.80374266231037
IRGQ	1.0480711144437542	4.441797926818772	9.135251852020183	2.6595083057027397e-06	2.7758482029677408e-05	4.668791667797956
CYP24A1	1.0936510579450491	8.798831125366755	9.132448920067588	2.66716533639102e-06	2.7815658103783803e-05	4.431454224260007
GLS2	5.1597754809460525	-0.6380267972524908	9.113746712624573	2.7188722480857384e-06	2.8285578033263613e-05	5.029575089325303
TRAM2-AS1	1.4716912930454171	3.321896607043583	9.095769564384224	2.769601148037822e-06	2.8743055816831547e-05	4.80952225588108
TSPYL1	0.821585103614419	5.9979293509443234	9.092626579746131	2.7785751980212935e-06	2.8797764548315762e-05	4.487361261332882
MAGEE1	1.2409876591127742	3.9923968309577464	9.0901290485237	2.7857288039654594e-06	2.8840087739350438e-05	4.6845969216890975
TBC1D7	1.1939152078774162	5.288221776743707	9.080005781733906	2.8149298982388317e-06	2.9043081005246886e-05	4.5211144255951154
TTC12	1.5081474010636486	3.480261794671625	9.07896417201259	2.8179532672782596e-06	2.9043081005246886e-05	4.76164234519835
HSPB1	0.7264414690711565	9.103379727468788	9.078040652314874	2.820636815742584e-06	2.9043081005246886e-05	4.363835975464047
ATP8A2	4.984212644830877	-1.2649074094770598	9.074714427533719	2.830325105779277e-06	2.9112892808438733e-05	4.782274194731797
ADGRF4	2.9709896055840876	2.4785468851858643	9.068328714124785	2.8490261060131644e-06	2.9281657200690857e-05	4.936881742696548
TMEM263	0.8084543381138083	6.336556986397194	9.059471309317214	2.8751879013398517e-06	2.9488498927747827e-05	4.432880796230094
CCS	1.0705841262471774	4.584220709541076	9.059170294788858	2.8760815640459104e-06	2.9488498927747827e-05	4.567414065215031
SPECC1	1.0924793573498688	5.619982443251701	9.051175992531022	2.8999259540017715e-06	2.97091130038785e-05	4.464737806610065
TNS4	1.1194379388725295	5.047384647282751	9.050169656019342	2.9029426923395654e-06	2.9716169581166443e-05	4.508705303786852
PCMTD1	1.0978316339346303	4.964512599419921	9.045554272600217	2.9168221074215895e-06	2.9834322276631884e-05	4.511373048160079
CREG1	1.0015971071494798	6.593526484589931	9.039397708362197	2.9354483513436527e-06	3.000079920328401e-05	4.39959176134351
AMOT	5.2043983239255605	-0.6603790596753493	9.036639664264555	2.9438344323116527e-06	3.0038406497568542e-05	4.953952020507029
BCL2L1	0.959947728404301	6.304843481032927	9.03541327007737	2.9475717387516686e-06	3.005251856642576e-05	4.407681571201958
LAMTOR4	0.7951160292834958	7.087580565579922	9.032604489761715	2.9561506073834555e-06	3.0115931766360583e-05	4.374155657369721
HS3ST6	2.3582637298953877	1.0291031849359369	9.029457892937884	2.9657934518701253e-06	3.0166018655874225e-05	5.111062354672412
CFHR3	4.651434669858269	0.9581261270777188	9.008960762409691	3.0294487579843606e-06	3.0764449797669345e-05	5.094553812406622
FLJ16779	5.13635050018611	0.08930895137423378	9.00063869400886	3.0557152416701707e-06	3.099558890105259e-05	5.0665564919781385
DUBR	1.5909612601241871	3.2286086339213997	8.989828913929514	3.0902030466458282e-06	3.1257085491627574e-05	4.710934607331639
PPP1R3B	1.3503275070983527	3.0491912568725756	8.987807064106756	3.0967003583298356e-06	3.125819546777295e-05	4.742679296633838
MAP4K3-DT	1.0564765048868412	4.248889492252111	8.98423505540869	3.1082154248050042e-06	3.130597228408117e-05	4.528524014580632
RGL1	2.356251614848956	1.2899447007583815	8.983759767770932	3.1097511050697157e-06	3.130597228408117e-05	5.0386819596465795
ZC3H6	1.6254082397700516	4.150042590219495	8.982320119455983	3.114407711362776e-06	3.132814376323549e-05	4.540972208525807
RTN1	4.2113439873121195	-0.6069652743814209	8.97345876915355	3.143237221051526e-06	3.1568389556823546e-05	4.911299429478003
FLJ37453	1.2939134701404087	3.5972006840228317	8.971376333202294	3.1500541400562305e-06	3.1611981995139765e-05	4.621768896017258
MALAT1	0.9021871155965293	10.747647330501337	8.945647074267553	3.2356157565333203e-06	3.2343488748745365e-05	4.1845643820217955
SPACA9	1.4911422888428438	3.78700545299681	8.944112033788322	3.24079955037629e-06	3.2344649148204334e-05	4.557585478888498
PPP1R14B-AS1	1.2312273315100342	5.986075581107263	8.94189765899298	3.2482933153211444e-06	3.23688244887388e-05	4.320324380511891
ITFG1	0.8314498600465647	6.397873080569212	8.93396036723463	3.275309067997798e-06	3.261257430030568e-05	4.290129271523439
ID1	0.7815359838709126	8.237744112513445	8.921927566643156	3.3167303442372958e-06	3.297356919329368e-05	4.213027980868789
KLHDC8B	1.584762351049733	2.81211808158453	8.918736432547492	3.3278104611726222e-06	3.30365472508784e-05	4.711460648065334
SOCS4	0.950111279970665	4.943397765524009	8.91861259114337	3.328241266324295e-06	3.30365472508784e-05	4.371997036953528
NCOA4	0.812941374648771	7.6353128550221765	8.915916527301446	3.3376350291098754e-06	3.306006278113725e-05	4.225300733145099
UCP2	1.112594337573329	5.886728286696799	8.913544145635187	3.3459247883258165e-06	3.310909296354965e-05	4.294374276295783
NOP53	0.8223550051973127	8.217315052994593	8.90932517662314	3.360722254788973e-06	3.3229759552580354e-05	4.199475512313951
ERAP2	2.299163638139846	2.319371544477467	8.904644678193907	3.37722156523562e-06	3.336705362247112e-05	4.787688638246614
C4orf3	0.7901925790445352	5.7994673749838785	8.897628342897379	3.4021197528189945e-06	3.345789992792918e-05	4.281788272535865
GLIPR2	1.2883688364724923	4.821992715599592	8.890644110926074	3.4271018447133696e-06	3.365150388289705e-05	4.352988621948514
LGSN	1.7473512877040607	4.761771512924317	8.887865420044152	3.437096280264836e-06	3.3697798784624145e-05	4.356345263783902
NTN1	6.600928418162822	1.8029130267461484	8.882089724827376	3.457971665902252e-06	3.384049746120305e-05	4.855137559792752
ABTB2	1.047514651253966	4.519009768024104	8.881639604746205	3.4596043232957293e-06	3.384049746120305e-05	4.377634959890964
PLXNB1	1.9136921010492105	3.1999375487978408	8.874905135060954	3.484131396551622e-06	3.4054316444855626e-05	4.589088053248732
HDAC4-AS1	1.8471098522625495	2.0304622409355124	8.865617917731543	3.5182654714024263e-06	3.435818943903916e-05	4.797488722077491
SBK1	2.881623000326135	2.255524939139957	8.855525251160826	3.555771539295784e-06	3.4648415037489075e-05	4.7454993923790205
CCT6B	2.560114638495108	2.2763519581410825	8.825868199139165	3.668513624467021e-06	3.555700563122363e-05	4.709024007170568
YPEL3	3.8114667877600574	2.7703408290944194	8.824014493960465	3.675688117039676e-06	3.559951351594193e-05	4.614443031787442
CELSR1	0.9432913240602598	5.83262042986768	8.807213076335445	3.741413790155165e-06	3.615378276406562e-05	4.1776824041002385
ARSD	0.8094374131565862	6.43314111994506	8.800218619183001	3.7691502096104723e-06	3.6394252969499004e-05	4.1376966502997234
PRKY	1.8348430343317923	2.6351690247321695	8.791757887248483	3.802999434989718e-06	3.66379530472783e-05	4.604149128932047
HSPG2	1.3132235232807838	5.4816452205598365	8.784193954441504	3.833539944974843e-06	3.6876516501585436e-05	4.1749048829871125
ZFP90	1.1404789891911236	5.192604044377455	8.782977509301858	3.838476297232977e-06	3.689619723959258e-05	4.196437672541206
CFAP251	2.4415883460221166	1.9773612447615059	8.778861754491176	3.855229262737467e-06	3.7001504916423884e-05	4.711870869376017
CLDND2	1.5824656038688119	3.276383194714152	8.770234079831557	3.890605604134561e-06	3.731298312304859e-05	4.45738110366845
LINC01186	1.264751871899863	3.924846213339354	8.765494195185887	3.910190374768015e-06	3.747265775819348e-05	4.333767804683042
AKR1D1	5.004221892725316	-0.7526773595087455	8.747406935904591	3.985913270655355e-06	3.805548459230786e-05	4.664134709390266
PAQR6	1.6931815865564523	2.2094112154651904	8.736375003233016	4.032878330351935e-06	3.841768051264362e-05	4.622382523752238
TMEM164	1.049529235436533	6.070116795056951	8.72914176762284	4.063997035608063e-06	3.86852514239649e-05	4.074995635871589
LINC00475	2.7025757822755447	1.0285248342538842	8.718919789163822	4.108418563334058e-06	3.9049860730423864e-05	4.784386509917385
GALNT5	1.9290846223931752	2.57738814646101	8.714140586212928	4.129367822797029e-06	3.919061729219634e-05	4.5283985780490745
ALDH3A1	2.890880361697949	10.512523407609544	8.713418210887529	4.132544359781593e-06	3.919162611635367e-05	3.925471973714245
RNF150	1.9300066819784947	2.2920403433732397	8.705387242963564	4.16803831064263e-06	3.949889312201424e-05	4.572446031050726
ZNF503	1.0409569038421358	6.9090211051933625	8.702487028837234	4.180937304327001e-06	3.953308495535865e-05	4.00776063352272
CAT	1.0291962436004205	6.4749444417988595	8.701603255650967	4.184876571618664e-06	3.954104325441321e-05	4.023460377377095
SUSD2	1.1465077536070467	5.485640661093543	8.696259150695647	4.208782889075003e-06	3.9716107139054936e-05	4.074415902286935
RPS19P1	0.9926926662743876	6.76578630113796	8.696070981816098	4.209627337183026e-06	3.9716107139054936e-05	4.005599595388556
SORBS1	2.4567384182025167	1.827110744426976	8.695044211733704	4.214238424095909e-06	3.973024629511395e-05	4.6462257305217864
NUPR1	4.809133862498499	-0.46566979516148926	8.690925279656211	4.232791106871848e-06	3.9846296813583434e-05	4.679684441679322
H3C6	2.6772592096689714	2.241843907549317	8.66001961170199	4.374854955238457e-06	4.094209934282911e-05	4.5311288538528585
SCARB1	0.8825353795653648	6.893767973542031	8.658203994952666	4.38336001132533e-06	4.0961632902319064e-05	3.9574928788010038
IGBP1	0.7574851343912146	7.677808170300736	8.655806563742301	4.394617980116754e-06	4.103679481798856e-05	3.9281009151108144
C14orf28	1.3451049530525108	2.9543226856922913	8.6500035916182	4.421997792805377e-06	4.126228203593614e-05	4.383780465840367
LINC02696	2.131064125375378	2.076425101432185	8.646911333384272	4.43666327408201e-06	4.136888728535929e-05	4.5474133203549165
HELZ-AS1	4.802927441036326	-0.49348642772750223	8.645640638293909	4.442705003898473e-06	4.139498494508322e-05	4.630443888233153
HRAS	1.1190910092431823	6.462776822799009	8.640575180968765	4.466878335366943e-06	4.1559549526938066e-05	3.9539396010830323
METRNL	1.4912140821786846	4.462456190535615	8.636380513899375	4.487004002826722e-06	4.168603063761507e-05	4.106473871502108
CYSRT1	3.9277048516318045	0.9345681652983648	8.62560806450343	4.539141017356349e-06	4.207852947462149e-05	4.6922634872088835
MEGF6	1.100401490874309	4.445906787355089	8.623445432229309	4.549686757218112e-06	4.2145683204564005e-05	4.093752178606172
CH17-340M24.3	1.4205400179823977	2.643622850098054	8.621699083474397	4.558221934364266e-06	4.219412834819424e-05	4.411688142739967
GCHFR	1.7121055791410602	2.8632182720251342	8.6208384435338	4.562434643706643e-06	4.220252045428645e-05	4.368318531029734
AMER1	1.322299112508813	2.824857268590582	8.60615274454238	4.634973164621517e-06	4.278168624808192e-05	4.359116255200462
RALGAPB	0.954101389793256	5.5167225644549225	8.606126961272984	4.6351016123068786e-06	4.278168624808192e-05	3.968618799565463
FBN1	2.1434654630051417	3.4994365362969324	8.585073498994346	4.741285290251505e-06	4.3730134920563914e-05	4.20459517335663
AQP11	2.3827819640911656	2.6325371269344986	8.574492523854627	4.795643568181267e-06	4.41676696593318e-05	4.360297684429994
SRGAP3	2.608146994336304	1.7237710007331184	8.571124762307017	4.8130863629561935e-06	4.426444338842637e-05	4.526834911023991
TRIM5	1.0699223936290516	4.277474028166969	8.565912482714687	4.840218239975907e-06	4.43851428647894e-05	4.050759712688956
CCND1	0.9192596770270551	8.148213652310968	8.565265785328647	4.843596083874002e-06	4.43851428647894e-05	3.8085123341630283
CASP10	1.3664503658087388	2.748754483835901	8.563958122956102	4.850434101958088e-06	4.4415919161761116e-05	4.325877755468969
UBR5-AS1	1.9985244364458623	2.6895520695115267	8.554915058033044	4.8980093032173045e-06	4.48194184627734e-05	4.327028259432648
ITM2A	4.921084622804489	-1.2826856053234155	8.536883261107228	4.994390192924905e-06	4.554786621428807e-05	4.3125679018993015
HPS1	0.8827163000192328	5.709140188586936	8.536025570789098	4.999025504599889e-06	4.554786621428807e-05	3.8743947079626544
ZNF319	1.229754646315837	4.401567224959757	8.532400649675727	5.01866761779572e-06	4.569421693378201e-05	3.9947220274095887
BTG1	0.8873121699622502	8.059590109587534	8.514510869834986	5.116838291298272e-06	4.643162323224042e-05	3.7522655238904257
CLCN5	1.2182649021713137	2.898661941417508	8.514329312912293	5.117845192930848e-06	4.643162323224042e-05	4.239979769335404
BABAM2	0.8725930225713086	5.797240370131811	8.498028291427445	5.209130411746379e-06	4.7041792859593754e-05	3.8246290435237
MFSD4A	3.51779026349852	1.6218230330477164	8.494850157978316	5.227132523631083e-06	4.715501531035391e-05	4.45920175986993
ITPR2	1.3505460275517618	4.126705236354	8.489628930140274	5.256853967267892e-06	4.735620387591717e-05	3.9851077820500507
RNF123	1.1046262068407748	3.7691327441794042	8.472723031277496	5.354352542779426e-06	4.816653291654642e-05	4.025397982295364
CUEDC1	0.8860953269363785	6.137351090798161	8.467729819653504	5.383522504492032e-06	4.835821356775908e-05	3.769342574507707
POLR2H	0.7875215724533691	6.186981706670669	8.463752201888378	5.406882644768375e-06	4.845297284197776e-05	3.7620409771907397
EIF4A2	0.7632386158255002	6.516223439616479	8.460865397948883	5.423905310271786e-06	4.8518676444021963e-05	3.7431355737483365
TSPAN31	0.9031992196078464	5.2215985304699375	8.445282838199683	5.51679945643212e-06	4.928057736973829e-05	3.804983765772489
PRCP	1.004955431152129	7.132864663806879	8.443287615736088	5.528817739209333e-06	4.934828657535171e-05	3.6997296750086743
LINC02352	1.4915458538955093	2.1436872899402393	8.442557293575023	5.533223945107555e-06	4.934828657535171e-05	4.304090812730861
VAMP8	2.084837378727266	2.728964595438603	8.442101298864435	5.5359769977206145e-06	4.934828657535171e-05	4.19014681091097
LYRM9	2.2815202288848875	3.322494672684486	8.431518028230299	5.600291818787153e-06	4.97825383473663e-05	4.061478518357725
EPHA2	0.8917973428151686	5.938575284305385	8.424486472209686	5.643470056696841e-06	5.002701060676055e-05	3.730065588564342
ST6GAL1	1.634397264737336	3.0080787799631814	8.402597801098104	5.78020508966553e-06	5.111863946891407e-05	4.089635543361483
MAP7	1.2799771440475656	6.146704422634736	8.400945557626953	5.790671088337466e-06	5.1154267434344464e-05	3.690545662688253
IRF5	1.1058117174301567	3.6693690580584537	8.390864719320813	5.85497365889005e-06	5.16508215312588e-05	3.9482118689543233
SCRIB	0.7728465119096208	6.559539350445247	8.38792071675667	5.873898151988417e-06	5.174624562465986e-05	3.6557344999617776
SNAI3	4.574760901905917	-0.916490729024909	8.384180514232206	5.898036348965543e-06	5.1879431347977474e-05	4.278438523113204
DBNDD1	0.8937076416566416	4.721573193838128	8.383690129168619	5.901209112202373e-06	5.1879431347977474e-05	3.7818574874174384
ABCA5	1.6665172177114855	3.7547697368084747	8.379375933934453	5.929201510845897e-06	5.207292493604082e-05	3.9192394731607267
GAREM1	1.477083943192104	3.0417948674471846	8.37615995831182	5.950161731285457e-06	5.21660813872657e-05	4.05229667557748
RYR2	4.474986741660869	-0.9341397712979745	8.374157009430128	5.96325655947851e-06	5.222871520593342e-05	4.264016314135462
GRN	1.6583391908603629	7.27936945860366	8.355485666520165	6.086838245008603e-06	5.30727392059664e-05	3.591405967559325
GNPTAB	0.8931087368367292	5.493489824780063	8.348242830149822	6.1355213560695566e-06	5.338781875271158e-05	3.669458998728528
CLCN7	0.987475222326081	4.627432858304017	8.342283000206992	6.175896967635875e-06	5.366598011699929e-05	3.7440603273633357
CEBPB	0.8422651125114342	6.785202257472552	8.340163694275871	6.1903237482020445e-06	5.3754750099183064e-05	3.5905983538274544
CPEB4	1.0794691919963633	5.462988883744056	8.337288693297275	6.209953150961441e-06	5.386810481973173e-05	3.658777146683291
LINC01778	2.7571770781733713	0.7002832939815355	8.330071156944173	6.259529380046403e-06	5.417145256697786e-05	4.387642486889439
TSPAN11	4.366073628314797	-1.0362405761682503	8.322889408392893	6.309285496532641e-06	5.4565060544199974e-05	4.186247851086062
ANKRD65	4.635076553826333	-1.4530929479365327	8.317704839993572	6.345471033141295e-06	5.4803746778111385e-05	4.068650911095139
GNS	0.7910323087910855	6.859841166702396	8.314361642972912	6.368923923583647e-06	5.4931968840908954e-05	3.5572922237658435
CERS6	0.8822679261857651	5.722704291487184	8.308288058973545	6.41177129735158e-06	5.5226896498443274e-05	3.6064293003749865
SH2D5	1.6878126554566413	2.6149654067187322	8.290452212601863	6.539412475589882e-06	5.621252542148474e-05	4.036762510399422
NANOS1	2.407501415283129	3.671168889673237	8.277499242374581	6.633833538274025e-06	5.68709772438334e-05	3.814770698573419
PODXL	0.927498413028407	5.960760689479428	8.27689190217407	6.638296844604597e-06	5.6871046457300455e-05	3.554481660387596
LTBP3	1.1728428036521805	5.8368689566547	8.272026128651722	6.674172718825752e-06	5.707029623487111e-05	3.5561694807153916
MBD5	0.9766027723858577	4.354702252332492	8.269974700732153	6.689360983699866e-06	5.711685147620655e-05	3.693757381372314
SMOC1	1.5441019147119723	3.4276809200826617	8.263650075609581	6.736422973811157e-06	5.7404723609639854e-05	3.844679381977728
CTTN	0.6948291568941798	7.767534517593657	8.263630812297114	6.736566859948335e-06	5.7404723609639854e-05	3.465989539918711
CUX1	0.716020521374622	7.17793618755075	8.256163532851314	6.792594715693924e-06	5.77280103500885e-05	3.477002798707611
ADGRA2	1.5698052153792512	2.8417206811440687	8.249638098986297	6.841969003302855e-06	5.801176490144168e-05	3.944064217037142
SYNPO	1.1087272306289426	5.2323854572933906	8.249349553440464	6.8441612175143886e-06	5.801176490144168e-05	3.5728983140101187
CCDC178	4.6112555760785074	-1.4676186730416918	8.244102278389674	6.884160148698393e-06	5.8238991221989464e-05	3.9982940938180196
IQANK1	2.490089013050483	1.1841336459598863	8.243969549980006	6.885175187186634e-06	5.8238991221989464e-05	4.244814286994798
LPXN	2.2243349704949713	1.4775926113928035	8.238804181583225	6.924803396372763e-06	5.8489452798338614e-05	4.194033091492212
SDAD1P1	1.5766509572215457	2.600855953445337	8.232534256026831	6.973237772652888e-06	5.879351398144922e-05	3.9718240515701844
SESN3	2.661727538252145	0.31511809691632914	8.228826301167494	7.00205374770283e-06	5.895858581096743e-05	4.2870071260698985
MARCHF2	1.078599258901216	4.007101732421958	8.22374290873833	7.041768506348823e-06	5.925390572415473e-05	3.6919992456089625
CYRIA	4.205511991238743	0.5578742391463763	8.213651495887635	7.121333670933652e-06	5.980514757201847e-05	4.2666847216350945
PHEX	2.2395240227271103	1.5609750099953612	8.211912963756996	7.135139043868194e-06	5.9881689608795196e-05	4.148879072777522
SLC40A1	2.4585112290133546	2.9545500689076096	8.207413202608693	7.171005567708875e-06	6.014315773443088e-05	3.871880445290005
LDB1	1.4073501293553652	3.0855396598438	8.205307173698733	7.1878592333194145e-06	6.0244926535339684e-05	3.843290077479848
KCNK6	1.3448903529315963	4.786875790679908	8.202391439384606	7.211263450073411e-06	6.032741708379064e-05	3.5598266689771796
DNAJC5	0.9749408712474841	6.377291450563276	8.202314861958731	7.211879237748885e-06	6.032741708379064e-05	3.443311907700201
RNLS	1.2815059437217733	3.6644150697341216	8.197380349552114	7.251679766331863e-06	6.0580950403943865e-05	3.7211027488808517
MAFA	3.0923312351176016	0.08504596482315328	8.194477809786308	7.275201938446266e-06	6.072746389738002e-05	4.243930716769922
PIDD1	1.9552740368135666	3.198067821593323	8.179973948007964	7.393985313811197e-06	6.160850034647515e-05	3.790850843513221
LRMDA	1.8732858548755913	2.564177389681787	8.177714960187094	7.412674121879722e-06	6.172393031036832e-05	3.91465152980955
PTPRE	1.5005841283906518	4.561752940341512	8.176373621339176	7.423795328625998e-06	6.177623687738649e-05	3.555029264882311
BAG1	0.7822832093119665	6.5904833108384056	8.17332566854392	7.449133491069011e-06	6.194670294038824e-05	3.3993439656113456
CKB	0.8426551962680158	5.537545599088063	8.170300509267696	7.474374758604233e-06	6.209342922191442e-05	3.454498906136992
E2F7	1.2508252701369758	3.2150012478661107	8.170045571775375	7.476506127229334e-06	6.209342922191442e-05	3.775720221522331
PXDN	1.6031230248066413	3.9908105710514703	8.166126736745042	7.5093519066711375e-06	6.23256678079695e-05	3.6260046182635044
CALCOCO1	1.5401911141576878	2.0805413806416477	8.1622349241447	7.542125834657345e-06	6.251638719441624e-05	3.9924909105945305
PPP2R3A	0.9999086186830581	3.505224119169529	8.15448243732075	7.607873806952105e-06	6.294652236637844e-05	3.7001548593206186
SLC2A8	1.032897420079225	5.591032375014838	8.144526036846685	7.693224458745096e-06	6.356246615914637e-05	3.419787729372265
ATXN3	0.7567814577106384	5.283966445948213	8.141979469847723	7.7152208125882e-06	6.370297132774151e-05	3.440131781856218
SKAP2	1.0767797959838123	6.916553501101235	8.139993971809716	7.732418076319332e-06	6.380369537441259e-05	3.3469045751764117
SLC2A1	0.6825970686985974	7.18132399592758	8.134882949614873	7.776878027395725e-06	6.412910078792406e-05	3.3315183082387048
COL7A1	1.6584017689748034	5.5094544532502985	8.131110245281048	7.809873647091522e-06	6.435961078445659e-05	3.4094545171180695
SOX6	4.929329387583873	-0.7990724388668469	8.127552921835827	7.841124398374395e-06	6.457545351306397e-05	4.057930055278329
NIPAL4	2.0040616535667617	3.4527299752375766	8.118630152846912	7.920107164878829e-06	6.514186079876176e-05	3.667548126238504
HAGH	0.7989965918273301	5.957002372512907	8.113491150272589	7.965987152548746e-06	6.547702897764633e-05	3.359027096512609
DAB2IP	1.1303878868538426	4.3349875580081845	8.112205225292644	7.977512573246173e-06	6.55295675659507e-05	3.50819179469306
KATNAL2	1.4130363478550174	2.6813085573825046	8.106426229585955	8.029531512481945e-06	6.58720885326684e-05	3.8069567674039337
CLSTN2	4.285003595600327	-1.0406795640732738	8.104887112041395	8.043447518321965e-06	6.594387127256254e-05	3.976162779481416
NTRK2	3.135800708242548	-0.21030643372340505	8.104275260662362	8.04898685090684e-06	6.594693013596008e-05	4.1270426808303196
SURF1	1.0391837873293905	5.6709971011410625	8.103254336312254	8.058238876843319e-06	6.598038438929119e-05	3.3645974666130414
BCLAF3	1.0574471211741727	4.332081534964355	8.102144111346439	8.068313246226355e-06	6.602052473594835e-05	3.496502908648929
GJA3	1.968203213855809	1.5332592395349927	8.100402990420596	8.084139933091824e-06	6.607432344105748e-05	4.0250116858306875
SLC25A45	1.9847127909672053	2.8630443267863663	8.092611562573811	8.155376292765377e-06	6.656226238948212e-05	3.753981489169357
ABCC2	0.8081899546032432	7.040942667440394	8.090893845042443	8.171172453880418e-06	6.66324245786301e-05	3.2832485887230476
COMMD7	0.6996523496457536	6.496165912034645	8.081248282073261	8.260490444313658e-06	6.711977117865299e-05	3.2922377178707904
POLR3GL	1.1391654244105833	5.08347579324373	8.07858750688941	8.285314769940777e-06	6.727865333224811e-05	3.3811480594264083
NMNAT1	1.2479363550274754	2.661148806433508	8.07116854403912	8.35495908874439e-06	6.771340974736422e-05	3.769055848650222
PSPH	0.8931485738609632	5.947317557290975	8.061658408694322	8.445161953648608e-06	6.827263605973685e-05	3.29692098218677
ABCC5	1.1353289798837247	4.072328841849512	8.057956674008523	8.480557062425048e-06	6.847204990629712e-05	3.482777443495104
TSPAN14	0.6662846097569206	7.866600673504954	8.05547494033216	8.504376679896945e-06	6.862096606756289e-05	3.212357235911073
CLEC11A	1.0383705998282529	4.03058642420177	8.05409891291939	8.517614946803946e-06	6.868436815916131e-05	3.4849105184495652
C1orf158	4.614948894857348	-1.47231952513191	8.050720407060416	8.55021302338101e-06	6.886023296117263e-05	3.818064544207905
SYT17	1.1793279627186632	4.241532653678002	8.045103914342231	8.60470382767532e-06	6.915764393265038e-05	3.4409211947810823
NLRX1	1.2947937111248362	3.594000806825936	8.0446819480044	8.608812864001681e-06	6.915764393265038e-05	3.551593652303236
FBXO25	0.9461702528639169	5.239859205460914	8.042528595596343	8.629814933241118e-06	6.928275951120936e-05	3.3237249237564557
C1QTNF1	2.07075911788993	4.306971989024235	8.037805850813312	8.676071183904838e-06	6.952294329098886e-05	3.4224253451139184
SRSF8	0.7981969236563824	5.406615262534784	8.034732065405162	8.70632101972159e-06	6.972157328528612e-05	3.3006959795177178
CDA	1.7100083662330174	2.086938477202295	8.026519704868086	8.787701943108698e-06	7.028566960271438e-05	3.83135773377494
STEAP2	1.4001085304833731	4.948000354128413	8.026512520464124	8.787773496743607e-06	7.028566960271438e-05	3.331064536810251
RIT1	0.9559076821308032	4.751015133788886	8.021409784622614	8.838754179115777e-06	7.055459226504724e-05	3.345844056114709
S100A11	0.9571595405369253	8.020520334294012	8.021386667400092	8.838985866746054e-06	7.055459226504724e-05	3.165955970494837
F2RL2	1.539975512612084	3.863835109546804	8.021314253914953	8.839711658607608e-06	7.055459226504724e-05	3.473725786913283
ZNF862	1.4589401517163707	2.2089573462513905	8.01103650593995	8.943381322253752e-06	7.13068473320232e-05	3.788412438120785
SEPTIN4	3.763384170533384	1.330920808119019	8.00891096883087	8.964984927477092e-06	7.143447727793077e-05	3.9532667859407535
GPR155	1.8572542935329672	1.953302179304617	8.005503591493884	8.999734836744886e-06	7.166663455461538e-05	3.8332646798194636
MEF2D	0.8393564588660007	5.437664577281035	7.996625295696114	9.090965971836261e-06	7.230291628067904e-05	3.2519399765629906
CCN5	1.2991103210782855	4.654351279928134	7.995242775331924	9.10526221472674e-06	7.233564366845933e-05	3.3252382744305162
IFIT3	1.2314426697961651	3.883667197755094	7.99493177486988	9.108481530491487e-06	7.233564366845933e-05	3.4382621900749246
TTC3P1	1.4016920859302948	2.2441611924722484	7.994584182650357	9.112081082560329e-06	7.233564366845933e-05	3.761649017653414
CD46	0.8873084081243903	6.371832297809197	7.9853402486602025	9.208375180969114e-06	7.296394114529531e-05	3.1812105034167377
ACTG1P17	1.791757693083983	1.7506899561024551	7.967389611206395	9.398526537358812e-06	7.41943050398177e-05	3.828243002195533
SDHAF4	1.0012153564117083	4.376050485952964	7.957758311820659	9.502298507591082e-06	7.48745928700001e-05	3.3153122004768836
ALDH1A3	0.8611780234715436	4.8017396163328145	7.947490782911544	9.614292097862462e-06	7.56170293464044e-05	3.250157402503893
AKIP1	0.9506957436055634	6.452363952270847	7.939586833489838	9.701477373555066e-06	7.62088361067264e-05	3.1215555250163884
ECE1	1.0440358848263411	6.922027599872623	7.931929226306815	9.786761512101452e-06	7.683149489666362e-05	3.0937011752726313
LINC00324	1.914322025561627	3.990213845775336	7.930398575750727	9.803905696212505e-06	7.691878070814544e-05	3.3413692248262548
SLAMF7	3.080627785907885	1.1497281604598155	7.90677471336061	1.0072667785517273e-05	7.8737050999466e-05	3.8623430556951313
ARHGAP10	1.1495596276083324	4.343036387192398	7.904500735238776	1.0098955600908486e-05	7.889422781248275e-05	3.254844847177802
GPHN	0.87364660546094	4.749193983120344	7.901064652268468	1.0138818546650645e-05	7.915719801100641e-05	3.1991067316270216
TRIM38	1.1598106744105632	4.936169428372023	7.897760659440923	1.0177309615707634e-05	7.940914256999263e-05	3.174979089919267
VSIG1	4.709380016846424	0.30175813511962646	7.883767966035556	1.0342083505835212e-05	8.054709942159029e-05	3.9072973421696044
TRIM32	1.0506670582296849	4.9429487306218025	7.8814012773348185	1.037023710894759e-05	8.066793217289213e-05	3.154186646481053
CCDC43	0.7874965337448474	6.859161668974503	7.878356343058044	1.0406580955658495e-05	8.090134342203452e-05	3.030028719661111
MTA2	1.0218301228855768	6.198569963542412	7.875419685480123	1.0441762950459768e-05	8.112544373866034e-05	3.0549649098515275
GRHL3	4.564414639451545	-0.21000047497481658	7.868191308732079	1.0528910141228908e-05	8.170306258528086e-05	3.874694683351386
APTX	0.7120660378872943	6.489731733064092	7.866571139420537	1.054855103756237e-05	8.180574361754778e-05	3.030049081344165
TMEM106B	0.8796658781074758	7.652887570155886	7.865594296787866	1.0560412193861899e-05	8.184800343330123e-05	2.986810791648706
LINC-PINT	2.0143509653793163	2.989896146721295	7.864973855762507	1.056795328958641e-05	8.1856749843186e-05	3.4538334008279383
SIRT2	1.1358670037811764	4.413415113775055	7.857475966845867	1.065954759010037e-05	8.251614614168055e-05	3.187186715727597
TMCC1	0.8446955493313766	4.5810494004609525	7.849981366859696	1.0751960247124177e-05	8.313069203788014e-05	3.156160717665527
SH3BGRL	1.0618051766068755	6.430687221260076	7.8455396612426	1.0807137602817204e-05	8.340817601184984e-05	3.0066928050907222
NKX2-5	1.6063232235970375	3.5821076119665887	7.84478217361219	1.0816578063729748e-05	8.340817601184984e-05	3.310663304905953
MAPRE3	1.7292925381440876	2.400963326405532	7.837674574205113	1.0905594735480397e-05	8.377242308736135e-05	3.5408651456842186
CDIP1	2.0476499920939824	3.462133767591199	7.836051582100085	1.0926032237848941e-05	8.386698828390964e-05	3.3232499904076267
TRAPPC9	0.8197365993535781	4.503942887071136	7.833842437595197	1.0953917435889137e-05	8.398003367515005e-05	3.1460264822772466
TMEM47	1.9651154744286503	2.617614418969007	7.8236495330417535	1.108357907735864e-05	8.472693171356335e-05	3.4795068167742906
MAPK6	0.7895459072069242	6.976509294831787	7.823575559434331	1.1084526123121878e-05	8.472693171356335e-05	2.958078331089917
CD109	0.7541719828970646	6.333256291000718	7.795685855907513	1.144789713966885e-05	8.719117362044921e-05	2.949381616349484
ACOT13	0.895121828711642	7.615956365349898	7.790149301683839	1.1521552933092456e-05	8.769983493793989e-05	2.8945106138354486
TMEM253	3.4677245802414136	0.5241151403478354	7.781420693321967	1.1638717023631532e-05	8.84861362755548e-05	3.78276568342471
SLC12A4	1.1982803585943165	3.5120436739625345	7.777074978930738	1.1697529297356978e-05	8.888033421473918e-05	3.240801925072933
PRSS23	0.641683412086616	10.386792808351517	7.770817598521243	1.1782778010484032e-05	8.947481338716756e-05	2.800782548276775
IKBKB	0.8548319294103601	5.066125429252111	7.770131931725787	1.179216008710815e-05	8.949282016167392e-05	3.0045593689198196
MAN2C1	0.9914502294089753	3.955780750648575	7.742135613506759	1.2182220655576765e-05	9.223371688519419e-05	3.1152645892295743
TOM1L2	0.8596132859859011	5.0785543932647785	7.7415055523182135	1.2191157951226328e-05	9.224666938198225e-05	2.9677549057858883
FNDC3B	0.8363071162631979	5.771018177304056	7.740158935153868	1.2210283225939636e-05	9.228198068627559e-05	2.912322033320496
MVB12B	0.9643529893433409	3.5566693810455976	7.7387930724595195	1.2229714970921144e-05	9.23686837997915e-05	3.1847887714531016
BAALC-AS1	2.7346968200098294	1.0071810683505034	7.736558316042087	1.2261580351232086e-05	9.25053624015825e-05	3.6826100910195105
OCIAD2	0.6528241818518401	7.190699731408843	7.730069768293138	1.2354610202673327e-05	9.309716601955431e-05	2.8341495236102894
TTC7A	0.9992891315499879	4.823688731309552	7.728266889308944	1.2380594308821623e-05	9.318295185855426e-05	2.9769448129691938
RBKS	1.2500705707081154	4.464987218916316	7.6965465965588775	1.2847561266989351e-05	9.647007033712887e-05	2.980536280508769
RAB11B-AS1	1.3137997967090536	2.620272060418176	7.692932834895979	1.290195708016782e-05	9.676467810125865e-05	3.3185600032602025
TMEM229B	2.714205191871144	0.9575143563273633	7.689650023332514	1.2951587108943058e-05	9.707986461870706e-05	3.6337540651729174
HEXA	0.7665649783778932	6.258815030674236	7.687589979135347	1.2982836502562761e-05	9.725698823662774e-05	2.818134053736629
ZNF710-AS1	1.5223755050325058	2.453184768250674	7.685567690104232	1.3013592454546723e-05	9.743020978433367e-05	3.3440344352541267
FITM2	1.0505363157432699	4.969625028414393	7.681115418898224	1.3081582637614447e-05	9.776721450184333e-05	2.9027390044240082
TRIP6	0.7149677393541518	6.398251392763446	7.677552080118521	1.3136274613488019e-05	9.811851693456674e-05	2.7987432143753175
INHBA	1.8172115854230735	1.6488118368384728	7.6769856775357095	1.3144990793950939e-05	9.812620320747587e-05	3.5001864861282375
DUXAP8	1.1017076797616747	4.541241762418705	7.669443946000135	1.3261645588265854e-05	9.893916185518038e-05	2.9367214940701363
GPR132	4.498549210833161	0.12777245082004582	7.668423517177134	1.3277515224727111e-05	9.89996973385757e-05	3.6655189086444437
TMEM127	0.7634769223508053	5.641352505443508	7.6653471444528645	1.33254830868511e-05	9.924141867191033e-05	2.82720690658822
C11orf71	1.2730921651436762	3.550671229786219	7.664807884325168	1.3333910691321429e-05	9.924627986864026e-05	3.0938887243146906
AK3	0.6613967544871571	7.058597958157429	7.655306367308879	1.348334998378806e-05	0.00010018333093309347	2.744908781179351
FNIP1	0.8948992155230497	4.964901304957877	7.649318599798558	1.3578454294872352e-05	0.00010070041263277321	2.863290791445042
ELAPOR1	3.6809961361320824	1.6895440095355092	7.648909475182789	1.3584978867846615e-05	0.00010070041263277321	3.457814213255097
RPS19P7	1.3165586190493377	3.57249160914593	7.648445248766814	1.3592386287995946e-05	0.00010070041263277321	3.0691886915798348
PGPEP1	0.9735929375207748	4.807694552136339	7.643629281357135	1.366949021654292e-05	0.00010121290174835869	2.872686330409711
TKT	0.7204508569971182	9.455188678880411	7.6401180765510395	1.3726002689355395e-05	0.00010151916049573788	2.65459913614761
RTL9	4.981640569625803	-0.15696031755531129	7.638661439934496	1.3749521152262018e-05	0.00010162862623545144	3.625252187618612
SLC6A4	4.849560109960508	-1.3171691597034894	7.637350858133284	1.3770718670925474e-05	0.00010172640268192343	3.4496222100358
HMGCL	1.438807030273911	3.6564669613281717	7.630996046766944	1.3874004175237162e-05	0.00010237090363982796	3.0310921774165713
DNAH10OS	1.5884703166519187	2.296323191457232	7.622848307631491	1.4007656771331969e-05	0.00010320587900955744	3.2992328579295647
ALOX5AP	1.6720798461959394	2.271827783831678	7.603613889836439	1.432872229325564e-05	0.00010511847130655646	3.280540970005294
FBXL18	0.9622406864038293	5.477229543508736	7.6021000339587035	1.4354327363392328e-05	0.00010518541262554711	2.759271639922984
FGD6	0.8366248489633739	5.949590079399159	7.5998536954145415	1.4392412654223042e-05	0.00010538328034894678	2.7249262154634097
TANGO2	1.4340299823483398	3.5564432972220783	7.592095311531978	1.4524793302477198e-05	0.00010593058110529463	3.0016509195626337
LINC01234	0.8447013881162695	5.872452166779204	7.581973769657567	1.4699477569708457e-05	0.00010709978948477652	2.7070025202740133
PCNX2	0.8953093024245016	4.70849013106508	7.581101380665316	1.4714639737104952e-05	0.00010711343928962535	2.8051075629401527
APOBEC3F	1.1445118499462144	3.8241829338697615	7.580900504195415	1.471813337359991e-05	0.00010711343928962535	2.936795986668381
CD36	4.835520210513409	-0.8557384899733085	7.579385993446174	1.4744502557990443e-05	0.00010724420236623818	3.48309928042155
VGLL3	1.2061648595653844	4.685320198278638	7.57714220811885	1.4783663028747923e-05	0.00010746780100339819	2.8028065358661376
ZFP36L1	0.6730394209901007	9.595135837006866	7.571316960022882	1.4885855779930582e-05	0.00010808757055222632	2.564615949273316
SARM1	1.231701382191869	3.2455812550859515	7.567146252995955	1.4959491510465968e-05	0.00010843719996087341	3.032684838609349
SCGB1D2	4.189240792188719	-1.096976121203412	7.561632359782155	1.5057446432964327e-05	0.00010891875157488424	3.417498127492232
ASS1	2.2098693792681465	2.0456788339105993	7.561486077804934	1.5060054565583288e-05	0.00010891875157488424	3.2760419954862137
MEX3B	1.2321032992175454	2.825446695210439	7.556011611020881	1.51580132571234e-05	0.0001095651411252436	3.1056085047017206
SHC1	0.9981510693556555	7.757434668265511	7.5404259826698015	1.5440687315794863e-05	0.00011154520293498665	2.5754330810962465
LRRC37A3	2.1587202299825	1.1903611869526112	7.5398221279235225	1.5451753302883127e-05	0.00011156200843399497	3.41891958213173
PHF20	0.7618735204550777	6.9784009538058935	7.535821880437344	1.5525276851036536e-05	0.00011197096050293167	2.596420502579848
TBC1D5	0.6778165836826835	6.915141524614409	7.532735665403016	1.558225894693629e-05	0.00011228301151198285	2.59475716620806
LCA5	1.6553134002017842	3.083940120322434	7.53201509094241	1.5595595723521e-05	0.00011228301151198285	3.021758709415332
BMPR2	0.7911502359340705	5.552783172263287	7.524951718988062	1.5726983148510914e-05	0.00011310137458633341	2.6558021729318897
PPP1R3C	1.0819571220019757	4.001362306314102	7.523909317792873	1.574647412819257e-05	0.0001131777827963841	2.8335841306207463
RNF169	0.7479594131756286	5.4489568079443425	7.523083396839624	1.5761935853356287e-05	0.00011322516104000731	2.661165608389802
STX3	1.183153588914994	4.030361834389577	7.516378303211345	1.5888067802454438e-05	0.00011400291483885941	2.819157466755252
CEMIP2	0.9887293579063607	6.300265923169242	7.514738271379252	1.5919084700153986e-05	0.00011416130123453125	2.5973204333243674
ARL8A	0.7051957991493429	5.66816674021881	7.509768309581167	1.6013478564914867e-05	0.00011470934561231104	2.628400493920089
RTL8B	1.4209684483553464	3.584482279300607	7.508065013221584	1.6045968016829343e-05	0.00011487761174134973	2.8900853598920717
ARHGEF3	0.8384802410036012	4.250760592413899	7.506865503009096	1.6068890742896132e-05	0.00011497723673378314	2.7719047054685007
HPN	4.951150120188734	-0.5351347966385328	7.500366447476935	1.619370469017726e-05	0.00011580540076757015	3.442620784025139
RRAGC	0.8921964974148384	4.877922739676072	7.499184748463661	1.6216511443473732e-05	0.00011585063556624289	2.6821497791864264
ACOX1	0.7346506338423344	5.940954426617348	7.499098291860131	1.6218181414561382e-05	0.00011585063556624289	2.597395576413513
INKA1	4.613608922521348	-0.4851752567676764	7.4905268008602235	1.6384671545137425e-05	0.00011684376104674817	3.4367505779819902
FADS1	0.6111019235564346	9.398668728564713	7.489303342030142	1.6408585806884032e-05	0.00011694896584303444	2.4640467267249377
CA12	1.0832209854024715	9.340521539518395	7.487229208352063	1.6449213900650923e-05	0.00011717311129565237	2.4626231111252785
PDGFA	0.6681912081358607	5.819681415159309	7.484203189662825	1.650868250168207e-05	0.0001175311389481158	2.5858633962592883
CUEDC2	0.8378926681244137	5.152299696239337	7.48041592680805	1.6583438764995318e-05	0.00011799754505862053	2.631492156694147
ALDH1B1	0.6182129126487821	6.693493931191539	7.478681685074964	1.6617792689048916e-05	0.00011811031385061771	2.534036761155459
APOL2	1.1869974697132344	4.167283863998729	7.476401623903097	1.6663075852252938e-05	0.00011836625668002713	2.746037913883253
ID2-AS1	1.474838551491689	2.6104401911999005	7.475340489986929	1.66841959327018e-05	0.00011845036767571662	3.049117929291487
VANGL2	2.0519232305893924	2.1350104913506254	7.465735638627781	1.6876684735726848e-05	0.00011969927730087087	3.137672505022543
DNASE1L1	1.031879542847372	4.2906087800848125	7.464775509289497	1.6896057932545428e-05	0.00011975468046026784	2.7122417920067416
ODF3L1	2.976517534137529	-0.2985674529558026	7.45955021572759	1.700191419233095e-05	0.00012043808804944759	3.4163607279864037
FBXL2	1.311451929549255	2.749360320801221	7.44344707698018	1.733266803748983e-05	0.00012250914036464986	2.979659344168505
AKR1B10	1.1871609797453555	11.121027488546781	7.436743546483634	1.7472399126058597e-05	0.00012336016307750995	2.363693896423152
TRANK1	2.0281442366682616	1.4242425330277406	7.434405651362549	1.75214168402235e-05	0.0001236378584662537	3.2470866080260183
AKAP8L	1.0679756413774926	3.1039286542256628	7.417320563054944	1.7884172592362518e-05	0.00012605823475511183	2.872281115357614
CDH10	2.8945166725487943	0.37983565922829293	7.39766612156966	1.831154018308928e-05	0.00012864436457739938	3.3428856603499497
ILDR2	4.466342909143347	-0.6467806210547564	7.393707385029454	1.839894608541824e-05	0.0001291162983949224	3.3122177985345047
SNHG29	0.6541250690419336	9.961369758538773	7.389328084137338	1.849616278214167e-05	0.0001295848067585282	2.3243072988909237
BEX2	2.4083505266470953	1.6715033617615118	7.388144572247717	1.8522530809945365e-05	0.00012969835753645233	3.1393882908115396
ENC1	0.8281502765968822	4.644691509751323	7.3802334212606375	1.8699832793053673e-05	0.00013086807324743976	2.5562510214916063
BLVRA	0.6437448310311806	6.1929171147991	7.374871811560502	1.8821036544531458e-05	0.00013142808068432386	2.423355634495188
MXD1	1.940655478182871	1.6331015845814243	7.373554093454048	1.885095433480433e-05	0.0001314390163471957	3.1291214656372794
CLTA	0.608545430476255	8.02733635567739	7.365456615482938	1.9035932216575905e-05	0.00013263846874704771	2.3419869059534086
PSME4	0.7079531764848799	6.300448054888065	7.361775167714812	1.9120677893907278e-05	0.00013299018488885765	2.4008212960024657
TNRC6C	0.9546203612416795	5.300526242453022	7.361003138864206	1.913850134279918e-05	0.00013299018488885765	2.4651646400125475
SIDT2	1.21635540923947	3.141158450756712	7.360508941444126	1.9149920048882582e-05	0.00013299713243960075	2.7919283353316864
DSP	1.1703763853884928	5.904197301609304	7.359060377771668	1.9183432309239234e-05	0.0001331574298137242	2.419655653177051
MAP10	1.5443390585341519	2.048594885248144	7.358236923286195	1.9202510999234368e-05	0.00013321742005718842	3.020870208534042
WDR81	1.186683053615146	3.9366954081175294	7.357184157796844	1.9226932454072918e-05	0.00013331439042707266	2.6315824312587335
KRT7	0.6131051882981353	10.375375026796217	7.343737492168218	1.9541826873216563e-05	0.00013505761777834837	2.257516143279542
KLHL12	0.7362877864116824	5.384898012721184	7.334679360074385	1.9757086168507213e-05	0.00013639762300756873	2.4241825427267756
CTTNBP2NL	0.7726591127397393	4.714194889198322	7.330773276891452	1.985069969858179e-05	0.00013689583017417425	2.4840944458129925
ATP9A	0.6434006241680175	5.437944874681372	7.329902212721541	1.9871640916922612e-05	0.0001369662507043829	2.413814789701787
ARHGEF10L	0.9995155946408962	4.3239859947767565	7.328600733750465	1.9902974161437342e-05	0.00013710818411805055	2.532325404378687
SEC61A1	1.0363923448742556	6.250550998105607	7.327965084688344	1.991829685893658e-05	0.00013713972999154555	2.3595826605700374
SMIM14	0.7006273569864305	6.788908952000992	7.3260104296614275	1.9965494806072075e-05	0.0001373905882477143	2.3335584825324442
HSD17B7	1.4039273146830014	3.450849326010681	7.324984158913031	1.9990323899488258e-05	0.00013748733005224548	2.682563527287673
APP	1.0321528840723184	8.547356132272695	7.323405878025409	2.002857311641442e-05	0.00013760211831594728	2.2713567878126835
ACHE	4.710201087971249	-0.5491705491185046	7.321158855554909	2.0083165456222173e-05	0.00013790296237153096	3.241311000748703
CAPN2	0.6123456096869981	8.071103015707001	7.311709738501366	2.031449968311161e-05	0.00013927257019281678	2.270840087049402
PPP1R14C	3.4293002676930113	1.635557074920543	7.311399304578127	2.032214838719549e-05	0.00013927257019281678	3.050545506136517
NUDT10	3.2827710099266407	0.7654200321578325	7.306152689117955	2.0451889706534938e-05	0.00013998304134258364	3.1965293910632067
PARP3	2.0531296758317152	3.1794526931317733	7.292263622423711	2.0799681767515908e-05	0.00014198285441836394	2.696145624037092
ZNF33A	0.8082090641203017	5.145619967477124	7.291101032513901	2.082908199667187e-05	0.00014203164085871604	2.3880193391453552
FGGY	1.3310053081448123	2.6129504598219357	7.28840847338606	2.0897345303804325e-05	0.00014242104260708073	2.8107520698645185
DDIT3	1.3070938419170028	3.7237856970309804	7.2866996234439565	2.094079426049571e-05	0.0001425649273254548	2.5795574377006822
ARPC2	0.5624935296307338	8.5918173416521	7.28509032217875	2.0981801253343193e-05	0.0001427679600207494	2.2201554698944577
EML2	1.7186682328993577	4.883974413564569	7.277436712422096	2.1178014355345315e-05	0.00014379646449254414	2.3958139593385486
FZD6	0.8677328967492981	4.745934949602667	7.273808931786312	2.1271709499864327e-05	0.00014427915609233164	2.4064072335742717
CDC42BPG	2.6242090829784543	0.1896218070552347	7.272427548323915	2.1307504172988014e-05	0.00014444518893690493	3.2031399328121974
COL17A1	4.064416672827056	1.5340628237795524	7.2672705055535225	2.144170981001318e-05	0.00014498369959157017	3.016172970774168
APOBEC3H	2.8692676081972923	-0.16959754161361268	7.267193109080796	2.1443730891412806e-05	0.00014498369959157017	3.2003988205110545
FBXO10	1.330810758157896	3.594642992574651	7.265223064073361	2.149524464456843e-05	0.00014525505446686925	2.5766789083855555
CHRNB4	1.7356360667659725	1.408732993605399	7.26171058084011	2.158742245919204e-05	0.00014572366350692036	3.034649089711195
ING4	1.1741391936225813	3.376944254368211	7.256873088434655	2.1715071283815518e-05	0.0001465078673033325	2.6095610781599268
ACBD3	0.6798226193000305	7.0572018128813685	7.241986773096376	2.211301842463809e-05	0.00014901926550787598	2.2142669921370928
NEFM	5.536655006320075	0.04488171392954976	7.235822198934166	2.228011013182918e-05	0.0001499785050904402	3.16365345456997
ITPRIPL2	0.6774628138925278	5.799852271053436	7.2350925739779015	2.229997670674935e-05	0.0001499785050904402	2.2649090020257994
MAPK10	2.850976201979668	0.5017751092124005	7.233227191132097	2.2350855185401445e-05	0.00015018778832565454	3.1357433895194857
SNN	1.2599636851552662	4.1206362150873685	7.22997754990547	2.2439788817369693e-05	0.00015062952111018067	2.435564020494029
VGLL4	0.8261349464403391	4.972120777423176	7.229824905448779	2.2443975648379447e-05	0.00015062952111018067	2.324590343330758
NEK8	1.0431890921144933	3.842060349337483	7.2263959736814956	2.2538249069699872e-05	0.00015094477931517256	2.479077406821908
HSD17B8	0.7787618582411602	4.56731527694607	7.223482040001832	2.2618699202409583e-05	0.00015136175095111943	2.362379652921571
ARHGAP5-AS1	1.2585454849103024	3.0290169702541143	7.221809620306579	2.2665012551027885e-05	0.00015155520440747561	2.6365515867285225
EPCAM-DT	3.006954973615287	1.7428600238272092	7.2188935814639565	2.274600961716393e-05	0.00015201717945711915	2.9103071828665508
ALDH2	0.6842322526154501	6.562699107608951	7.2175627327372345	2.278307954135737e-05	0.0001521149750148032	2.2010121257510917
ZNF582-DT	3.094836111177723	-0.09880554952016554	7.216559444917185	2.2811068557537637e-05	0.000152133380426838	3.1418367645094705
MAGEH1	1.7357584383936708	4.499795404815547	7.209481145614261	2.300959114938298e-05	0.00015329719781934954	2.3527964338446345
ATP6V0E1	0.5867119774009772	8.62271807150373	7.2070466883288296	2.3078299641249674e-05	0.0001536747495673198	2.117071332293264
TRAK2	0.778416712246206	5.089307722203737	7.204528879069493	2.3149593501379886e-05	0.0001539888280589444	2.2801049402468436
MVP	1.205456822752586	5.940477645639689	7.198797617104567	2.331276647130699e-05	0.00015475167135009553	2.208543911798852
RPL23AP82	1.1693880435932673	3.3199226471685868	7.1981280764561575	2.3331909545192222e-05	0.00015479824602098686	2.5448727563278597
ECHDC2	0.9889145363964933	3.26223231330205	7.19724093543968	2.3357300232100452e-05	0.0001548169479461462	2.5557490554676434
SCAMP1-AS1	1.1871370473697436	3.979001598895357	7.193504801996636	2.3464558933021985e-05	0.0001552959260656079	2.4116419992980394
STXBP3	0.9041529384585112	4.3644991379804114	7.193393895827785	2.346775098946789e-05	0.0001552959260656079	2.350376145584658
METTL27	2.1172180815043413	2.346219148503289	7.182360441217018	2.3787664929324096e-05	0.00015716850042589133	2.731324069851075
ANKRD29	0.8329508436066986	4.58762214649982	7.181435924862039	2.3814684003347996e-05	0.00015726561888398198	2.304690229121163
REV3L	0.9214866894937259	5.338887683946154	7.175061561153223	2.400187875012539e-05	0.00015833797532059462	2.219551607967631
AMZ2P1	1.1456484559572875	4.751583459184697	7.167505505689466	2.422583424304941e-05	0.00015965037383196991	2.2666719129284765
SLC9A7	1.0505725102336303	5.299978341927343	7.166076102653996	2.426845359197001e-05	0.00015980771397265333	2.2109461600316713
ZBTB46	2.612568666114076	0.23261857400240776	7.163128470974461	2.4356596287582162e-05	0.00016018132488974048	3.0697956564279067
DNASE2	0.80053854616341	6.04923178062651	7.1607621142640205	2.442760705739717e-05	0.00016048296659170093	2.1520234585446145
MBTPS1	0.732894419126807	6.879151145491255	7.15851241018112	2.4495324354520844e-05	0.0001607623729488219	2.1109713542122357
FOSL2	0.6261471787089601	7.189831905490533	7.142029634336269	2.4997684065713835e-05	0.00016355481142943983	2.078155025318706
IFT20	0.6573694926147828	6.087426566450649	7.1398836331079005	2.506390284305625e-05	0.00016382013302181927	2.1222577554770936
SNX1	0.6456430384891698	7.165544537028462	7.138613180274152	2.5103194111808197e-05	0.00016397716490231242	2.074489144703632
SNTB2	0.8239875950720865	6.25360199963015	7.134348644919545	2.5235569795469784e-05	0.00016451039274390913	2.1058507970569904
TUBBP5	4.4511546880438075	-0.5154295202518632	7.117790332275406	2.575673852970791e-05	0.0001673204922807743	3.0115061626606803
CASP6	0.8558372552074429	5.71379448864747	7.11581861058437	2.5819567212357644e-05	0.00016755809632218877	2.113559361701796
RPH3AL	0.8698479207614547	4.34541756112386	7.104270284752397	2.619088781598473e-05	0.0001697951665673159	2.2358532077868123
UBXN6	0.6493471225351426	5.951137690489634	7.099894224866094	2.6333095027494507e-05	0.0001704573823661092	2.0774028076152486
PELO	0.8037602175657019	5.432983844531365	7.091995669708933	2.6591883543043728e-05	0.00017187108527946996	2.1022821420683364
IMPACT	0.6311792605830728	5.9723773166775125	7.089898218146191	2.6661064389031858e-05	0.00017214389829336957	2.06285533844225
ZNF672	0.7021417342282197	4.788634324563693	7.080399298008002	2.6976808645655764e-05	0.00017391866785949284	2.147449515878506
GRAMD2B	1.8773805308119225	1.7986739335069435	7.076284445145292	2.7114835922970646e-05	0.0001747202829665423	2.7148200799794804
FLJ20021	0.8929808820009861	3.495558524081946	7.075558657643206	2.713926040207703e-05	0.00017478943442609146	2.3481109649323573
ADRA2C	0.8159204914881375	5.122693313989604	7.071148174631467	2.728819466306437e-05	0.0001756600125436292	2.1010339252246784
TCAIM	0.8789094897699048	5.007340730462624	7.070100339208795	2.73237076187498e-05	0.00017568835762990547	2.1106119574559514
NDUFAF6	0.8158541389831218	4.979130802809416	7.069800235253323	2.733388783807225e-05	0.00017568835762990547	2.1130048308370295
TMEM198B	1.58669833984341	2.0062093350422012	7.067889717712682	2.7398792967342547e-05	0.00017601690600308387	2.6577022698698585
CYS1	1.9545414433874555	1.5970734635134083	7.065751934704157	2.7471615928041834e-05	0.00017632757654905656	2.745541384297061
CAVIN2	1.1062774146231495	5.211155860139459	7.065213380157121	2.7489994522355413e-05	0.00017633657290345067	2.0851876747870186
TARID	1.7169926347334767	1.4101412070420187	7.057676975966551	2.7748575619999497e-05	0.00017772732954806503	2.774861544904211
IRF2BPL	0.7493338359993578	6.436914327220004	7.04293291209862	2.8262073498951467e-05	0.0001809254604885233	1.9755966921076826
ETFRF1	0.8118933380916564	4.710930501235273	7.042279805428521	2.8285055205360985e-05	0.00018098181939670826	2.10581360989094
PPP2CB	0.6736761008548289	7.175877081606707	7.035950372813181	2.8508823706215238e-05	0.0001822309136754319	1.9377779999910665
FRS2	0.8651070947528372	3.9868069652530456	7.013648702959435	2.931260374300374e-05	0.00018671426486000138	2.1729090911280213
TRIM66	1.5363684997760372	2.3884089992672113	7.013036526474376	2.933500897561222e-05	0.00018676378532353615	2.5012719312147675
KDM6B	1.516969950122307	3.003614431537762	7.012077753149072	2.937013651412857e-05	0.00018689421366044427	2.3670975418609768
CYB561D1	1.1628734455803196	3.370444020724601	7.0056995233627575	2.960497930491276e-05	0.00018820097650757537	2.2813037054894725
RPS19P3	1.0708454808345191	10.17911617923384	7.003964014636799	2.9669229473226177e-05	0.0001883280528223432	1.8131074004107326
HMOX1	1.600606488817765	5.18166163586452	7.0012742733190345	2.9769103381617095e-05	0.0001887742695808953	2.00261223256462
MIEN1	0.7548630228397997	6.485851543721044	6.9973760321197	2.9914494304648888e-05	0.00018960204558035902	1.9125104603134453
NFAT5	0.9944309235079718	3.3712293704568372	6.99229202323263	3.0105261297291025e-05	0.00019063537504403457	2.2633255373443797
FCGBP	4.374600252869977	-0.7121707424645498	6.992235316472902	3.0107396481690068e-05	0.00019063537504403457	2.8504096422227896
ARL15	1.0043230219290202	4.222586307738677	6.991724120231807	3.012665196599428e-05	0.00019066272302722706	2.1049253301683244
GOLGA4-AS1	1.8958222700150271	1.1696262909487931	6.990174259361479	3.018511251758279e-05	0.0001909380382987831	2.735902630164901
GSDME	0.9335054322444805	5.850211360474843	6.984395809779967	3.0404154957308062e-05	0.0001922283496929358	1.9297207442526823
RAB27B	0.9911969222499835	5.4610986251541735	6.976630587499548	3.0701211518196624e-05	0.00019386996535734885	1.9462951180021122
VPS37D	1.4257715093549148	2.7893048259792175	6.9704339294338356	3.0940507001992844e-05	0.00019513615211484123	2.3579575002730113
CASC15	1.4071888055540933	3.6476952670804876	6.968954382218311	3.0997939233037355e-05	0.0001954018243504799	2.1763043096021697
OSBPL7	1.2821535990284794	2.9619052094812637	6.9642838644488565	3.117999178002035e-05	0.00019635549830881093	2.3126473947093107
LYST	0.898992624196894	3.5489446501965936	6.961409570278311	3.129260166385179e-05	0.00019696748532498426	2.185919027033769
FAT1	0.7529585367059637	5.65881821447908	6.960744892342634	3.131870494311757e-05	0.00019703463213351197	1.9105872983761483
RNF6	0.6563173417493111	5.429108503339381	6.951963018846707	3.166579914409953e-05	0.00019882632861506665	1.9156960725515306
HOXB13	1.1560240992352457	3.289331552521174	6.948351736634609	3.180973202555805e-05	0.00019943577077910043	2.2218698794077865
HERPUD2-AS1	0.9639057083435865	3.934222133334109	6.944129836777054	3.197889639068773e-05	0.00020003432251073999	2.089334890145972
DENND4C	0.5849610716801763	6.265668486323964	6.9441157953788135	3.1979460620441786e-05	0.00020003432251073999	1.851549626848671
GALNT11	0.9142177856429168	4.937332719389166	6.938121750429316	3.2221303666825804e-05	0.00020142259613468728	1.9413448635368695
MT-RNR1	0.5893156968502655	11.349211694835786	6.931482942425205	3.249146324428656e-05	0.00020301200602707684	1.6934613367842886
SECISBP2	0.6364086095943504	5.475046814857442	6.930982380721401	3.251193181708245e-05	0.00020304051352497922	1.8839077367869432
BCL2L13	0.6386584059383873	5.773777939076992	6.923974259589698	3.279996595457915e-05	0.00020463908377820278	1.8534330780498571
DUSP13	4.444000834638963	-0.5846984848842753	6.918014377801973	3.304708108773715e-05	0.0002060801124010575	2.773246553147155
TNFAIP8L3	2.9209074980588694	-0.16935049418630285	6.914060386022041	3.321213221757803e-05	0.00020700823620965994	2.779512333076993
MAP2K4	0.7199326052778021	5.8584259846725235	6.912652038774689	3.327113505745572e-05	0.000207173677565084	1.832747227867431
BLOC1S4	0.7851301601900786	5.465362864205405	6.907804554572926	3.3475085740008796e-05	0.00020824048219844654	1.8534126983400023
C1RL	1.0618393796267345	4.3908755936528685	6.903903254103941	3.364020538893021e-05	0.0002091657193325349	1.9619648540216819
CSMD3	4.11639879408668	-0.8678762550173059	6.903360853206981	3.3663231495784055e-05	0.0002092069863893298	2.7318068911058564
UNC5B-AS1	3.859252585089966	-0.804752284953512	6.894939306446921	3.4022931548286365e-05	0.00021113404045399877	2.7286089978333843
LINC02086	1.7289566228728268	3.2796753030402397	6.887503885393928	3.434395520400356e-05	0.0002129191783288516	2.1424596508890827
RIN1	0.9872380332599402	4.720540127332554	6.885054174633322	3.4450434667506257e-05	0.00021316519560383778	1.8939141942718143
HOXA5	0.7158623449874897	4.139131479511144	6.88445741024901	3.447642754313448e-05	0.0002132226732500541	1.9742320629640275
PRICKLE3	0.8528152555253925	4.530598157039524	6.8816579841170515	3.4598642634231626e-05	0.00021387490228860372	1.9128954683377728
TENT5A	0.8376548769588714	4.571830666582241	6.875075783427466	3.488784565466805e-05	0.0002154539669965349	1.8986664676002754
PIGF	0.6663267024782664	5.0566169965434975	6.873355011847033	3.496388004826907e-05	0.00021561059363099262	1.842099898319482
NSD1	0.9471670698066088	5.400753839561005	6.87133607040045	3.505331708588488e-05	0.0002160577463067699	1.809208915087087
TPRG1L	0.8239502666589704	4.8782848197717685	6.869112727625623	3.515209409846411e-05	0.00021656200828518068	1.8545158806128503
B9D2	0.7927997601408743	5.1833453029012455	6.8656266491384725	3.530757509264923e-05	0.0002173285833607396	1.8199610313818173
GSN	0.8760151270577561	4.514755458648183	6.865559564152992	3.5310574374475044e-05	0.0002173285833607396	1.8932142512132346
MRPL49	0.7080086078698589	7.062882996370493	6.851724606333856	3.593502096140757e-05	0.00022071227978872872	1.693771146696852
TNFAIP2	0.682241598869032	8.762123828304171	6.845617392696064	3.6214447555911625e-05	0.00022194059084560623	1.6300479239901655
IL18	0.6346160021238711	6.386577963771458	6.844785933209344	3.625267039570207e-05	0.00022203883119598528	1.7112841745297747
PNPLA4	1.2095889042373917	4.61821482097217	6.842429988635705	3.636121118032817e-05	0.0002224009874062717	1.8486194391440307
WIPI1	0.9120848801960024	3.2838687551790198	6.823582268530731	3.7242250037883844e-05	0.00022746283336535277	2.0555036920269814
ALDH7A1	0.6286133594837917	7.211287873665508	6.8142857035435815	3.768526164104326e-05	0.0002300585197742311	1.6376053888691082
UBE2Q2P1	1.091633437760151	2.4629693581565957	6.8112214913426135	3.783252218910676e-05	0.00023084710599615096	2.2166797259926554
FAM168A	1.0438005146314606	4.239434390195201	6.808856066689413	3.794662405227697e-05	0.00023143270713201885	1.8559980786256407
FLCN	0.8863698784101457	4.85083681511775	6.805063725706304	3.813033063695099e-05	0.00023235456459544306	1.7706053253531095
C3	1.3095356186299583	3.792733704851825	6.797562765846464	3.8496514775364654e-05	0.00023433858421913678	1.917583925861754
BTN3A1	1.313133162129367	2.5322012599387502	6.78632037780393	3.9052458204078824e-05	0.00023715729256663473	2.1679137021019885
ARID5B	1.1347390143752385	3.893793554940234	6.784746649286686	3.913096734041652e-05	0.0002374081740020993	1.881493361634865
PCAT6	1.530995823943039	2.4177934022118834	6.769811715436324	3.9884547414452126e-05	0.0002411777582877695	2.170982155903837
TEAD3	1.939832269126649	3.3310064279358405	6.743763800276396	4.123651130989968e-05	0.00024829437116550445	1.9372539212389999
PCYT1A	0.6066213266073399	5.57103249153461	6.738557508524956	4.1512603391237696e-05	0.00024972119806274703	1.6153234112568127
ZBTB20	0.8498575992122079	6.558780051952224	6.7360812713683575	4.16446171113686e-05	0.000250279443232872	1.5551608737886848
ATG13	0.8730808233332299	5.4658500840766635	6.735356037313461	4.16833664608112e-05	0.00025039443429282585	1.6188121415359804
FGF13	3.20860637558299	-0.4659863628546742	6.714304565162907	4.2825234964244226e-05	0.0002561687555382275	2.5334725287232978
MAN1B1-DT	1.2943200761006879	3.965300639823898	6.712380361563889	4.2931274120535135e-05	0.00025635697130654643	1.7697715454022545
KLHL21	1.1469102725695675	4.0669342362996295	6.712254529996565	4.2938218293606317e-05	0.00025635697130654643	1.7521518879865816
SDHA	0.546968688164819	6.959802767741942	6.712113221048105	4.2946018046568185e-05	0.00025635697130654643	1.5066485750334042
LMNA	0.5562444407031961	8.919269902634664	6.711912240072863	4.29571141108267e-05	0.00025635697130654643	1.4429443694614346
NNMT	0.7709735012740042	8.141389644405422	6.708574565537418	4.3141837369421536e-05	0.00025733904393489065	1.4612964816855687
SHANK2	0.9700549122060247	4.202883645847245	6.707584336737412	4.3196805796305594e-05	0.0002575465791638678	1.7234868074008514
LTBP2	1.493981934282103	4.64214218356662	6.707135350515943	4.322175422980927e-05	0.0002575750199549558	1.6610717048653107
ABHD14B	0.9942919406808222	4.2962801903373835	6.706092968012692	4.327973522438748e-05	0.0002578001960519394	1.7069081418159842
MIR4458HG	0.898755837316056	4.546317247763345	6.70354956910405	4.3421559671674636e-05	0.0002585243513101337	1.668299735100783
CDC42EP3	0.5353729088669077	7.243384392115312	6.702724829909959	4.346765592757665e-05	0.0002585718609300152	1.4836481098552543
SNAI2	1.5104310229466216	3.366247206723098	6.702681986216348	4.347005198243734e-05	0.0002585718609300152	1.873860839306487
PCCA-DT	0.67701569633694	4.943258445155643	6.697541793325531	4.375855401224923e-05	0.00026016671726425774	1.6136189912653478
GAS5	0.5868028066754842	7.6179663887984885	6.697135956796817	4.378141988684756e-05	0.000260181482707453	1.4628816993469727
LINC02073	2.5726767744209713	0.03937866973625622	6.692152785611291	4.406323532727268e-05	0.00026149102694218306	2.497579591644824
PSME2	0.5992221762420442	6.531262720072407	6.687543753443144	4.432563033996673e-05	0.00026268183439632093	1.4895678290441179
RBM43	1.108454800819941	3.59134953249432	6.683503065955625	4.4557052717756674e-05	0.0002639307554255981	1.8013461508323338
PIK3R1	0.7985783932413142	4.464672275601207	6.672847712230147	4.5173575259961116e-05	0.00026721069888480245	1.6369193079489115
TMEM92	1.2851329281619104	3.892072140775028	6.666661771197305	4.5535702720168985e-05	0.0002691581347736662	1.7202949891864545
IFITM10	3.7396309197835302	-0.58647031332644	6.666504122215564	4.554497227662507e-05	0.0002691581347736662	2.47132325547439
STK32B	0.689999766254239	5.05240693314688	6.660924817382636	4.5874339254553725e-05	0.00027085381155614167	1.5522255387144703
NTN4	0.6847544597581932	5.8235263802534005	6.6553875930496	4.620375745519968e-05	0.00027267266015516595	1.4836559511820067
PPP4R3A	0.6315681555926709	6.241226644057395	6.654852570711529	4.623572136472048e-05	0.00027273520481546073	1.458278978939596
PLAC8	2.2584372432993134	0.973736918220934	6.653879248124349	4.6293931734777337e-05	0.0002728264259438748	2.3340626504650324
FBN2	1.306210878720126	4.262538471073702	6.633586044196534	4.7525719675803045e-05	0.000279312067984174	1.612235592601408
RNF114	0.6937415729405778	6.44235751138625	6.6313379153174115	4.7664334561493435e-05	0.00027999780518981303	1.415837959841273
ZNF561	1.1234818561140858	3.274406293790246	6.627611888117747	4.7895032305309715e-05	0.0002810942930470246	1.790321008808669
DECR2	0.8399366173862379	4.5800377360339946	6.62194617427096	4.824813128750335e-05	0.00028290647491271487	1.5513910981153671
EXD3	0.9223244765717902	2.9111228345632676	6.620908505932674	4.831310381675243e-05	0.00028315737843013995	1.8596457435405087
PLAAT3	0.6135161899753028	7.09956335468707	6.61226470842662	4.8857998188178256e-05	0.00028606195511177905	1.3636274011534937
STMN3	1.0687191178741076	4.997064670828605	6.608136615685237	4.912055741353705e-05	0.0002872303780961065	1.4846529403476278
INTU	1.2782009863576977	3.557290219475083	6.603285322168201	4.9431055866243884e-05	0.00028864932668463093	1.697807620266726
MTO1	1.0275010282774337	4.098307549512084	6.597779336721897	4.978601666516324e-05	0.0002905891644859665	1.5891140675714812
MEF2A	0.8168155547819307	4.221371180184158	6.593828503552929	5.004240880858893e-05	0.00029177468802333965	1.5636832388236552
RHBDF1	0.7690414476368495	4.15270987289491	6.592036656643991	5.0159159817295606e-05	0.00029196610810204213	1.5721838371939372
LINC02035	1.3262449056685885	3.0630498079269244	6.587061476346909	5.048486545719557e-05	0.00029372803443988214	1.779935388010026
LRPAP1	0.653822014009176	6.417464473436265	6.586523040403521	5.052025094221266e-05	0.0002938000014930955	1.3547431169643653
HOGA1	1.5670889421714156	3.3657949409786134	6.571268812916321	5.1533909908423384e-05	0.0002987488561781468	1.693155125190457
AKR1A1	0.6894295498144407	6.261376927047441	6.5712517589086135	5.153505533131839e-05	0.0002987488561781468	1.3411627950650145
MYO1E	0.5817178709559911	8.02892643432633	6.567976468347225	5.1755546821893804e-05	0.0002998908557337605	1.270055996226331
CCNG2	1.901914203906579	3.1185654576409454	6.565271703441948	5.193839562067106e-05	0.00030062520954380316	1.737799188365952
CCDC33	0.9812993259973952	3.220208911100325	6.563757148861323	5.2041086593284184e-05	0.00030099885381208545	1.7137861503597405
AKAP9	0.870437995314906	7.451192911109544	6.5533764664934555	5.275082964250272e-05	0.0003049657338707189	1.2692226126168045
H2AW	1.2657216508376274	3.106731707183072	6.5525533138907095	5.280755361367418e-05	0.0003051554648612725	1.7227640105539095
SYCE1L	1.322507669033554	2.438737550326583	6.549893181538489	5.2991313993436376e-05	0.00030594035419548413	1.8667355491539759
ARNTL	0.9499920871534013	3.815623152914809	6.539407813486321	5.372236232907965e-05	0.00030950019094734056	1.558354501982647
DUSP6	0.8052665272122463	4.3182898453827345	6.532917860001256	5.41802755012212e-05	0.000311676979167683	1.4640190886525097
CABYR	1.1254924587752781	4.18025681496692	6.53228502183932	5.422515087429181e-05	0.0003117946175271779	1.4846535232251608
ZNF277	0.7275943247675425	4.958142578694071	6.530153349947401	5.437660477467772e-05	0.0003125247005622517	1.3800474489068861
LIMA1	0.6760508652314794	4.999542984245341	6.523697722982906	5.483805406894214e-05	0.00031477866402869606	1.3668116311066871
CDRT1	1.2772997889644992	2.836944355872287	6.52363227885927	5.484275352916726e-05	0.00031477866402869606	1.7417202457293595
KANSL1-AS1	0.910488397351835	3.8867992357434216	6.522412957239357	5.493039072041613e-05	0.0003151399719308368	1.5214816943666527
SEPTIN9	0.5227891515578502	8.875124089399618	6.5215656584223005	5.4991377911699366e-05	0.0003153481307470092	1.1796772426090776
BCL10	0.8450592476988272	4.179974358290318	6.518176272376118	5.5236069518709004e-05	0.0003163250010795516	1.4650099200738822
BVES	1.2935470054951441	2.5404298643945347	6.5149173781628695	5.547244468357625e-05	0.00031753621362594207	1.7955883367342373
EIF3J-DT	1.1246659373057866	4.4522258334531415	6.514163972154842	5.552724560538955e-05	0.0003175650941544792	1.4184152437954989
PSAT1	0.6421883845854142	7.527701944099751	6.510027250938936	5.582917969274279e-05	0.00031900603347263286	1.205874938094265
OCRL	0.6099599157492479	5.803311713597114	6.506076460146031	5.6119191413444796e-05	0.00032023311506152114	1.2771335919646276
PIM2	1.2242691456272867	5.4089825486690435	6.496071072346724	5.686091659723129e-05	0.0003237420162192941	1.2914407229647695
PDE2A	2.975736606734066	0.8169233664721097	6.494890106313415	5.6949157662749514e-05	0.0003239554356350256	2.1505232309610003
HACD1	0.6360167420014227	6.339758943521262	6.493910202338599	5.702248724950757e-05	0.000324083726509334	1.2289666254919833
DYRK1B	1.4362853123210935	2.001374086584722	6.486158323927257	5.760617728989721e-05	0.0003269643633194922	1.8797987742073037
CHST3	0.9534579958556897	3.778244627012956	6.4854770598812665	5.76577803321522e-05	0.00032711180708441015	1.4902690905614149
LCOR	0.6167840009692256	6.06348948067999	6.484282042883329	5.774841818915775e-05	0.0003273350613608342	1.2304696703483158
NIPAL1	2.309466966600857	1.6784642053085623	6.4777989163868375	5.824281755192301e-05	0.00032977036333698296	1.9447925823698107
ETV6	0.6538299679678214	5.308383004302831	6.476958707899508	5.830722366248105e-05	0.00032977036333698296	1.2729210488848643
CASP4	1.0718253428760174	3.6004998580235226	6.468434893434244	5.896496108736601e-05	0.00033304766738063144	1.5015009193595992
SLC2A11	1.118524956862971	3.6766180554930483	6.467707825423084	5.902143307603039e-05	0.00033307188028980014	1.4852350580739344
MST1	2.0890984113874618	0.5001832231343536	6.466432722484655	5.912061182948825e-05	0.00033348414052294196	2.1612344634709464
BTG3	0.7867931564520925	5.211928970418482	6.463362018912527	5.936019006154702e-05	0.0003345398790885862	1.2621897131736919
GRHPR	0.5550521139667701	7.612990396477022	6.458858092180935	5.971347900058989e-05	0.0003359376639235478	1.1309790600871263
MON2	0.7738732433277935	4.964324214978084	6.453274498710581	6.0154597880200853e-05	0.00033797246564294187	1.271597035735823
H2BC5	0.8873946013687397	4.3192810662693795	6.452853498760727	6.018799971133612e-05	0.00033801135781575255	1.3517499375099788
KIAA0513	1.4320209604544374	2.4563942967444112	6.452193133482584	6.0240432777660516e-05	0.00033815704679280407	1.7275425408661444
ZFHX2	1.1479413884647998	3.0449221579375876	6.4514387494770045	6.030039102231187e-05	0.0003383448313845323	1.5955255948095752
ULK1	0.6741763732507886	6.446133015810581	6.449997005336702	6.041515897477622e-05	0.0003388398525101135	1.1621769611785755
C11orf1	0.7338019377535909	4.910264819159898	6.445297571554949	6.079088328533855e-05	0.0003407973759935646	1.2659668160441537
RXRA	0.6044517066403303	6.270298606147561	6.444890784826905	6.0823524178646455e-05	0.0003408306787271387	1.163539301125459
WDR5B	0.9000285982528458	3.404620567296983	6.443416765220866	6.094195857365193e-05	0.00034114022163069874	1.506874954416432
LINC00294	1.4236809121254095	4.383433597090021	6.4424667915424365	6.101841829658635e-05	0.00034132344853458576	1.3276531159419775
CASZ1	1.2317671975663704	2.2061310948156456	6.430448666140408	6.199466407739537e-05	0.00034632905336890677	1.7547678408371699
GABPB1-AS1	0.7708448263814409	5.983642555490979	6.427701542906214	6.222016464804354e-05	0.000347284828042097	1.1555182055666204
AMDHD2	0.8641559889539865	4.09001397324474	6.416488568924196	6.314977709293338e-05	0.0003515512013045332	1.3371532959123993
THBS3	1.601168040587548	2.1079332702404456	6.415599647337546	6.322410906794409e-05	0.00035181157465226956	1.7570592112369887
VWCE	3.2378173812126856	0.7393710681732175	6.414693676422612	6.329996346403428e-05	0.00035208018894047823	2.056152043922899
CFLAR	0.6085141262974911	6.858535070581117	6.412530968565768	6.348143656097145e-05	0.00035262860648424744	1.0923453004601278
KIAA1614-AS1	2.826955934349005	-0.31681093561673224	6.406031877242505	6.403014845027014e-05	0.00035505857731003403	2.147740922055976
TBCK	0.8146037673141362	3.8329567989330884	6.4031227790585925	6.42774099298343e-05	0.00035627491869489133	1.3641920160683743
NPEPPS	0.5346542633665585	8.01923357621998	6.40074900094964	6.447993153626547e-05	0.00035710624762732874	1.035219553947357
RNF185	1.159036781822385	3.21134458804805	6.39889955435584	6.463819435760755e-05	0.00035765346812954504	1.485669968280087
FETUB	4.038842978432316	-1.3024575502190503	6.39733876766238	6.477208041747781e-05	0.0003582389976295946	2.0896681267399826
CRIPT	0.5598995901549744	5.845810496873209	6.3928099685994155	6.516225538586802e-05	0.0003597734385815767	1.114757593594117
RND1	1.1981404324568614	2.462603260762127	6.392103870995619	6.522331585940026e-05	0.0003599548754627083	1.6423212226830266
C17orf114	2.528096015689535	1.014945143205226	6.390488470371743	6.536324051237842e-05	0.0003605712036043693	1.9728783921740334
NDST1-AS1	3.7136171335968875	-0.6794765972020245	6.388690172539181	6.551938702237902e-05	0.00036127644723139016	2.1248299383053073
PEPD	0.5360986832823169	7.144366843430429	6.381570356231769	6.614154765794475e-05	0.0003642350542940745	1.03812669906036
EFNA5	0.530625115383466	6.684026557001695	6.376733781255857	6.656780739922589e-05	0.00036595093085750146	1.0483661697231828
MYO5A	1.0401846725467854	6.392572888751991	6.3743983627111245	6.677468956835718e-05	0.0003669152492009009	1.0577080207498586
UAP1L1	1.5000269815864944	2.837203904980656	6.369150672997508	6.724207827219457e-05	0.0003688772609791636	1.52597777819037
MANCR	2.01697089271957	2.3270104690753657	6.369122407271459	6.724460527211232e-05	0.0003688772609791636	1.6411990313786333
MRPL27	0.6657165664080731	7.519007209540251	6.366887164445685	6.744476284982855e-05	0.000369816322069614	1.004064906872447
MYO7A	1.9446308419779943	0.909664843961712	6.365837508235875	6.753897636898524e-05	0.0003701739086947603	1.959767543882732
TRAM1	0.7156987836406472	9.53160392047028	6.365411926893508	6.757721535422617e-05	0.00037022452961231635	0.9440378332305972
RAB40B	0.741888111123961	5.095419185790447	6.364923802746239	6.762110252162294e-05	0.00037030603761841136	1.1337783960131222
MOAP1	0.9534550760364833	3.58359385362138	6.362310026069668	6.785662830265107e-05	0.00037127726544506685	1.3556118015507774
APOD	3.810863208840624	-0.22539088032422988	6.360686465896503	6.80033698793174e-05	0.0003718549095174513	2.0864066988607615
PRDM5	1.189813391241337	2.4044565367336745	6.360273638777486	6.80407365979777e-05	0.0003718549095174513	1.6109779070888823
KLLN	3.3036696414367386	2.106308725347306	6.360175816940657	6.804959409579053e-05	0.0003718549095174513	1.6801996807444528
PSME2P6	0.5906258143120136	6.0640395483447955	6.358639179376449	6.818889506338617e-05	0.0003722973676151088	1.0528661315581669
RBM20	1.3359504349221099	2.939791683500707	6.351094451193126	6.887730652731138e-05	0.00037576215013092557	1.4777864196098562
MGAT5B	0.6333410036402523	5.770593462277105	6.351039276553943	6.88823682966209e-05	0.00037576215013092557	1.0603421432160012
HSD17B14	2.0907745052927593	2.5776645447094726	6.347807140948312	6.917958564545228e-05	0.000377061234314346	1.5541273818616563
EPHX1	1.3238472788279854	5.086714123397614	6.346536057378851	6.929684774949724e-05	0.00037713085479022893	1.1084667636821113
EBI3	1.682252701289805	1.4021663701649267	6.3411177020624745	6.979911098438518e-05	0.00037930423657542647	1.821291207588411
SRPX	1.42111681941826	4.338786369465954	6.3401104258048715	6.989291236514302e-05	0.0003796523516344896	1.1894845546525339
SASH1	1.194867754319855	3.7993345384650175	6.337621620648286	7.012526038803188e-05	0.0003802626818048954	1.2778684135710723
NDRG1	0.5616822296938002	5.968045321666767	6.335859675711388	7.029025222942462e-05	0.0003806487300363845	1.026201251072381
KLHL30	5.010798928447141	-0.21122553546434772	6.335522212718447	7.032190044880804e-05	0.0003806487300363845	2.05318052841856
PITPNC1	1.0352236851628467	4.197838426454769	6.334011480484712	7.046376886413896e-05	0.0003811313599791245	1.2026773074371704
S100A2	1.083796964439824	3.386318467228715	6.330180519660362	7.082490305340643e-05	0.00038276032492664397	1.3511463268982444
ZNF746	0.8282870533502669	4.828387216469198	6.326428029595526	7.118056785164741e-05	0.00038451965663405805	1.1066351656799203
THBD	1.3789558509261037	2.9528774605135624	6.319563278291803	7.183619000025377e-05	0.0003874055620419262	1.4303614053084432
GATA2	1.6831377913228287	2.2032167290379014	6.314881492122108	7.228704488214234e-05	0.00038950786319989317	1.593953756545842
SLC17A5	1.072397981513899	4.530279061993045	6.312101570794151	7.255618776987033e-05	0.00039069469239942997	1.1226729680174294
ANKRD20A21P	3.1489439946882847	0.7813682030738491	6.311974493196568	7.256851670027798e-05	0.00039069469239942997	1.9099170351933585
PSTPIP2	4.233123302500685	1.291187426594752	6.310563791840868	7.270553262529157e-05	0.0003912673372520434	1.8042919389161813
WNT4	4.194604949492662	0.45430801956809375	6.30975804359676	7.278391644571201e-05	0.00039152410174020814	1.9582620269264215
KRT15	2.4363881670835323	1.6393685197307994	6.308134043885589	7.294217632462068e-05	0.00039204500243527707	1.719469722401243
KAT2B	1.083950592411092	4.194465049718029	6.307319477996352	7.302169545121578e-05	0.00039230721482944844	1.1652333692731656
CORO1B	1.0774110940173491	6.359635507904475	6.3045595625137985	7.329181527791428e-05	0.00039359277325308196	0.9597958661744528
PCDHB2	1.4450978851390288	2.61390381832649	6.3039522095786	7.335140235445837e-05	0.00039374711987159844	1.4841268534265497
ELOB	0.8031547309267646	8.092345907737556	6.298680444016504	7.387080330498661e-05	0.0003960356170466838	0.8874931766584506
SMAD5	0.7247908075984313	6.277216378181151	6.293686246544279	7.436650112192938e-05	0.00039819143742509587	0.9483976314041165
MNT	0.7938857214370474	4.937882866274963	6.287750611687243	7.496029068187729e-05	0.0004010344134761792	1.039534236663524
TAB3	0.91750622478208	4.196252165246559	6.285714734862253	7.516512675571644e-05	0.0004019417889058552	1.1341354000831174
MXRA7	0.7038355582659097	4.311484763973563	6.285439446447879	7.519287049801663e-05	0.0004019417889058552	1.1157081099172244
PFN4	2.3577243710974765	1.45154090409501	6.279566855005275	7.578734069675539e-05	0.00040393545051944994	1.7243146035670103
CAMK1D	0.9449769579115639	6.406993857293545	6.278010203938445	7.59457619317187e-05	0.0004041954827778359	0.9195471505143189
PYROXD2	1.4369306979810608	3.048286710522981	6.277843132581955	7.596278599169827e-05	0.0004041954827778359	1.3501249016376278
C6orf120	0.7315648881975343	4.082343339539987	6.2699385274641966	7.677294247845906e-05	0.00040765666004056984	1.130436590468511
FTH1	0.5437847500875623	11.607415445162465	6.264963814681234	7.72875620296404e-05	0.00040987774379242203	0.7603342747946744
PEX1	1.1071005231057773	3.883288254668911	6.262660294570092	7.752710782176114e-05	0.00041077645620324945	1.155392480420197
SPTY2D1OS	1.085411935589661	2.540538692947884	6.260326839073993	7.777057950100419e-05	0.0004117550590337281	1.4390008431849948
TECPR1	0.807427331153141	4.743238765343745	6.257939735957596	7.802049834509996e-05	0.0004127358729279739	1.0185978940238432
FAM110B	0.9625588368533822	2.7376819112615447	6.254837846235931	7.834654095859545e-05	0.0004142889790126226	1.3866315637683044
SCD	0.5460695638018347	8.825999738652033	6.248880606778616	7.897682140249628e-05	0.00041744891312748037	0.7938483679633723
ANKRD20A5P	1.2635273855176736	2.411006906551673	6.2481988517211855	7.904929796528266e-05	0.0004176590598207091	1.4514469943692436
KLHDC9	1.3153881444849547	2.4750020089427234	6.239476718585959	7.998286375934879e-05	0.0004210309808364181	1.4243817456410577
BACE2	0.8213310224313046	5.08177006792181	6.239462992360465	7.998434222705161e-05	0.0004210309808364181	0.9559048015318119
SLC12A6	0.9412579636665348	4.186269339184482	6.239003218999331	8.003388190225223e-05	0.000421118096653854	1.0689171911242088
RDH10	0.8244517228278263	3.9146237348903803	6.23756209527239	8.018937367207679e-05	0.00042176240417142984	1.113686920877825
DLGAP1-AS2	1.7189650436924846	1.7472891773193464	6.2356871920128905	8.039215414173281e-05	0.00042265479720725676	1.591877026706623
POMGNT1	0.6277928953788825	5.1008992520995635	6.234923069011618	8.047495580293047e-05	0.0004229159369388256	0.947589456260773
MFSD12	0.5301759957942673	7.94561398247047	6.23167869811754	8.082754216076174e-05	0.0004245940640667175	0.7961102385059444
LINC01003	1.469055827525108	2.4152302601691633	6.228484402679779	8.117630689875584e-05	0.00042625074354694296	1.4224960573516814
CDS1	1.347779205538012	1.5551975743857405	6.216497094594213	8.249959900352174e-05	0.00043213269646284573	1.6115251574408154
SPACA6	1.0894293926253926	4.046686990489647	6.214355556869567	8.273843374715796e-05	0.0004330752542222692	1.0568852390401737
ZBTB8A	0.7292988452973725	4.352343087642891	6.214275300433716	8.274739875034192e-05	0.0004330752542222692	1.00757930948099
IGIP	1.3549061330949963	2.088844607257758	6.210336326766032	8.318868351961507e-05	0.0004350280807570202	1.4734262754873448
ATP6V1F	0.5907117143534197	7.0325951601434324	6.209399664622811	8.329398941270655e-05	0.00043522217554367544	0.7957633877908403
ANKRD1	2.2178640842847166	4.655272583652365	6.202658620761226	8.405609590199542e-05	0.00043812824180848163	0.9498389756543002
BTBD19	2.085724605602982	1.0851049137680844	6.194269343063274	8.501501006126696e-05	0.00044259732415974004	1.6883430396042574
SDC4	1.0374742149755036	5.993463300748395	6.1905798640422525	8.544043679686694e-05	0.0004444365019201331	0.8162427743873959
BRMS1L	0.859745332940582	4.251047939479787	6.18924876619543	8.559448342606092e-05	0.0004446941721341749	0.9870524041476436
LAMA5-AS1	2.5389626766932256	1.226253500219548	6.187504199687956	8.57968318029842e-05	0.0004450317841453037	1.6479091827551517
GARNL3	1.4129886551646358	1.4938291879742884	6.187486214406318	8.579892054693243e-05	0.0004450317841453037	1.5854783719232657
DEPDC7	1.2366109381730075	2.7601708064158275	6.186372247556461	8.59283989423974e-05	0.00044525469827269744	1.2839471661395132
MMP28	1.7080242689049427	1.3534562258095595	6.185183737856919	8.606677280451407e-05	0.00044569669567935986	1.6154727815188217
MAP4K4	0.5790286129976954	6.88389864287689	6.1788525924472975	8.68079255097219e-05	0.00044917031582148364	0.7570750944506024
SCPEP1	0.9439082756198758	4.091246529188922	6.172897052020943	8.751136170790748e-05	0.00045220426518758185	0.9895716002906916
SLC49A4	0.6877331030788705	4.3824468546871636	6.172689586057403	8.753597644171678e-05	0.00045220426518758185	0.9432425083558211
GSTZ1	0.7138552898770234	4.95838414375451	6.17077631955126	8.77633257975782e-05	0.0004531736936529922	0.8692564301711325
APOO	0.7047194800961254	6.013323096886895	6.169845049405133	8.787421579320078e-05	0.0004532468051364885	0.7850746604694514
SLC22A18	0.7859750530804397	3.700129957016063	6.1694839457814625	8.791725425878993e-05	0.00045325676519121706	1.0569240020927833
CRADD	1.208047155968175	3.2949156981848438	6.167213120840769	8.818842343915436e-05	0.000454471225353575	1.1380341327882713
OS9	0.5227860590775935	6.796460039177333	6.159912184718497	8.906635801454937e-05	0.0004582555663263695	0.7329726622312993
PPP1R10	0.6257342765371199	6.588967706063749	6.156307401870546	8.950328537124027e-05	0.00046013267731126944	0.7360894838267384
TMC7	1.270969210075731	3.067710541245443	6.15404880499709	8.97782160028568e-05	0.0004611746186223207	1.1688632123266176
SH2D2A	2.1173320800127335	2.4074902012605492	6.15138952672156	9.010308195347946e-05	0.0004624711866249157	1.3143574987162951
SPP1	0.6734286695132594	4.970026916228977	6.150951122671675	9.015675977901002e-05	0.00046256070682438216	0.839362784053483
MAN1C1	1.6760248916267924	1.2836737633148567	6.150177075874381	9.025161719655724e-05	0.00046286134733389034	1.5824302578113443
LUZP1	0.8475534295417155	6.488237021805449	6.148067024379047	9.051074267086175e-05	0.0004638175954209355	0.7284742666088935
NMRK1	1.260402220817889	2.011328331057929	6.1386381617596495	9.167844759093968e-05	0.00046829747238829336	1.3901813633452873
SLC41A3	0.8793144164839686	4.361775886743095	6.136902511213263	9.189515271496075e-05	0.0004692166497625896	0.894524117516184
AHSA2P	0.7928301898363719	4.718735958575763	6.135027382469688	9.212989005872404e-05	0.0004702271277887295	0.8443782178326895
ARHGEF6	2.417694283141973	0.9078602685270342	6.126870227124021	9.315855145365736e-05	0.0004752873338552902	1.6310758259905533
CHRNA3	4.586555111955029	0.10007020757968148	6.120785499254879	9.393388856420905e-05	0.0004788602585950993	1.7455237217793744
ALX4	1.0393448067860738	3.0146973465426607	6.118127161887908	9.42747930145737e-05	0.00048040628057127076	1.128811335576489
SUMF1	0.7472718972931167	4.792541086070886	6.1167004939867615	9.44582954851287e-05	0.00048095737609400393	0.8090934610021199
TRAPPC2B	0.6986196922819032	3.971666522533957	6.115027571465669	9.467396011081445e-05	0.000481863277836741	0.926633633715575
PCSK1N	0.8288428014693121	3.783720045162343	6.1147077314612295	9.47152523542869e-05	0.00048188130582003675	0.961304059320474
ABCG1	1.6838734246158402	0.9304818096835944	6.096745775686358	9.706548008503537e-05	0.0004932487473270209	1.5844480276687953
RASSF3	0.5544812027199564	5.939073085498872	6.095278794901033	9.72601705340013e-05	0.000493844899310472	0.6813520239983966
POLR1D	0.5147710910500933	6.8085276170196956	6.090810127775631	9.785581512540243e-05	0.0004966717614615356	0.6320550776296745
CCND3	0.9032023465469923	7.026863596769694	6.0898957853743365	9.797817250012507e-05	0.0004970951398903404	0.622626003187257
NABP1	1.0564676258916976	4.405501854343642	6.0860806032458745	9.849049381539817e-05	0.0004990993066905748	0.8143276449283423
SCARB2	0.6205620656016331	6.2163921977381085	6.08366590473541	9.881623526446984e-05	0.0005002168243747621	0.6482091629573725
MAN2B2	0.653874326839941	5.086658850254911	6.082984903958022	9.890831058548505e-05	0.0005002887540671785	0.7290197989270588
RHCE	4.221512377179091	-0.948144667532751	6.082889801749232	9.892117628402337e-05	0.0005002887540671785	1.7281815523396862
CHIC1	0.8408509498898198	3.7146418689330427	6.081643526666114	9.908994188470688e-05	0.0005009438052112013	0.9269354478801617
TP53INP2	1.0119830640918068	3.635594847535575	6.080166958873574	9.929029248804503e-05	0.0005016923715347452	0.9405621926833536
ANKRD6	1.0970860267029927	2.523161396299467	6.079973182881654	9.931661753766558e-05	0.0005016923715347452	1.1850543979798882
TOR1A	0.5427851639115984	6.042662135821619	6.079039347375773	9.94435868736339e-05	0.0005021350421051964	0.6513698132872889
CTNNBIP1	0.6658209505841501	4.774793777369264	6.0748189620927455	0.00010001958807008263	0.0005042456720831773	0.7501891906194196
TRPV1	1.419349370190997	2.0956001506086435	6.073854874431346	0.00010015166873933189	0.0005047122192884214	1.2770087051678507
GPR137B	0.8736502083803437	3.577510852979639	6.071129074101312	0.00010052611815019967	0.0005061995653598811	0.9393516744443007
FBXW10	2.389274555678146	1.6979763167202189	6.0662659485276835	0.00010119791006532718	0.0005087795675399376	1.3637598693320658
TAPBPL	1.1228096066283602	3.6951413607288743	6.064403108932115	0.0001014565163017276	0.0005098789096817137	0.9057369478822483
MACROD2	2.9812206342914687	0.40003867273392424	6.056922899751893	0.00010250210358508081	0.0005145258955027749	1.6214239620730178
DNAJC21	0.7681831054052743	6.715558212660616	6.055965253141611	0.00010263679585816713	0.0005148031254385489	0.5847656254196334
FEZ1	6.094594254415895	1.5535643497275562	6.055956762338521	0.00010263799093153991	0.0005148031254385489	1.3846316289496183
BMP2	2.743317616263254	0.7684369308011526	6.049974506149476	0.00010348370801812111	0.0005186374294665552	1.5506306604216604
ANKFN1	4.275653727163372	-0.9652043743736898	6.0488806005645595	0.00010363916081928892	0.0005192126718438866	1.6839714554976943
TMEM179B	0.6267645918282394	5.893573424821851	6.036947549569492	0.00010535129851944022	0.0005263441587478099	0.5989816755947945
GLMP	0.7937690074054871	5.046377725992988	6.030897758029916	0.00010623087475110303	0.0005303234713327455	0.6568248974905977
LMF1	0.7837155187322113	3.6169080333110704	6.029689252208779	0.0001064075202810366	0.0005307901509915717	0.870897798701991
LINC02893	2.796624464221411	0.19396605557772736	6.026718676600892	0.00010684306452068036	0.0005325465515839457	1.6069807783786532
TMEM185B	0.5439990466584268	5.408700418004971	6.023794255203151	0.00010727370876301352	0.0005344843451833988	0.6141003651890564
EEF1A1	0.5077006283020857	10.554408741903663	6.01748481911318	0.00010820917347634317	0.0005380950913227583	0.42112168503303593
ABCB9	1.0589419787446346	3.1978073493841417	6.017153620142767	0.00010825851941572783	0.0005381308412545817	0.941860791132612
TSC22D3	0.8684307847012578	4.705701565630025	6.012096144867887	0.00010901504556456377	0.0005416804424412832	0.6667040144025833
HK1	0.6299414851555643	5.322468812216266	6.010152085563416	0.00010930735502918548	0.0005429215513414603	0.601252569906527
H3C8	4.26706890321102	-0.9242190869496325	6.008862107445987	0.00010950178017256114	0.0005434643172250167	1.6341340827183721
MXI1	1.245948630018658	4.001334335449373	6.007233225139012	0.00010974781451176396	0.0005443942251525818	0.7643233864000765
LAMTOR2	0.6193819761320816	5.682927223187661	6.003606543690585	0.00011029773679039454	0.0005459288910932091	0.5639295042468451
AGRN	1.5260588845823522	2.178087696362702	5.9992919608103525	0.00011095581643742026	0.0005485480235568046	1.1495713208118712
TNFAIP1	0.674782611502236	6.653770490393534	5.996833138875225	0.00011133272829123348	0.0005499483990164582	0.500519893494074
PJA2	0.6231418909536375	5.795318248952497	5.996601410537651	0.00011136832052154676	0.0005499483990164582	0.5460909826334763
ZFAND2A-DT	0.8713079505792951	4.50876343768189	5.995266088696152	0.00011157365652772621	0.0005503436734021651	0.6671595856817163
CPPED1	0.597707289199306	5.722322060166586	5.995151720855078	0.000111591262028958	0.0005503436734021651	0.5488177075061911
SEMA3F	1.9023549096262957	2.2444091590121356	5.994959749949776	0.00011162082024584453	0.0005503436734021651	1.1273463226397187
GRAMD4	0.8456089746202613	3.524024263422033	5.99408496816074	0.00011175561874661622	0.0005507955495368943	0.8379991462528764
HIC2	0.9107666509326204	4.485050746424286	5.990504062014307	0.00011230923578443027	0.0005533104572706493	0.663408590094722
EXOC1	0.5969863976955292	4.749678871042505	5.975056034212163	0.00011473144880799509	0.0005641552172704382	0.6069749491396692
ARSL	0.5043495671812588	6.135101678411497	5.969780368616809	0.00011557143372223126	0.0005674112890247238	0.4856675326372404
GABPB1-IT1	0.6107886126794595	4.497229287508172	5.966964689696854	0.00011602243736259057	0.0005689690406966841	0.6271257533717236
PRPSAP2	0.599902424737027	5.961193666518294	5.960079581086983	0.0001171332275889674	0.0005735349636260716	0.48173186135458224
NKAIN4	1.8658831793223498	2.249252265330456	5.957453209590252	0.0001175599434423628	0.0005752931656415688	1.0716926060069927
WASHC3	0.6249881195572566	5.2691316481952	5.9561055779958005	0.00011777954416990193	0.0005758161169394094	0.5263088006449621
LAMP2	0.5083814404310978	6.715705158438978	5.954223966795819	0.00011808689400975847	0.0005768768473151806	0.4351965095676871
SLC66A1L	2.0424151236396617	2.201493083744411	5.950658477902438	0.00011867165439315023	0.0005790686805537318	1.0733139637595173
ZNF397	0.9042064086006305	4.124668285139335	5.943622915476132	0.0001198346464490621	0.0005840737922574561	0.649530481524927
SNHG16	0.4999262792746002	7.701331711263043	5.940985142657297	0.0001202738171946798	0.0005857669883594382	0.3800538299175731
PSLNR	3.3344658874935793	0.32292007637904835	5.935421798163821	0.0001212057382613156	0.000589565071569387	1.4639330710482126
LINC02562	2.303625193035528	0.8312020149192344	5.935132957729991	0.00012125433293919837	0.000589565071569387	1.3766596990298314
OTULIN-DT	2.2443408548273367	0.9038102902931165	5.933680877854002	0.00012149894806553827	0.0005902710400204291	1.3598786675133478
CRLF1	2.3681896708065358	2.9698879491651287	5.933542358215567	0.00012152231047189092	0.0005902710400204291	0.8702456116933863
CFL1P1	2.668573052880374	0.5517613226146405	5.929756878368262	0.0001221626270671869	0.0005924794584014593	1.4205831831708071
P4HA3	1.3721624186788843	3.2260534392242324	5.918477500440513	0.00012409206159930003	0.0006002406844695206	0.7910907250308874
ZBTB38	0.657001004106184	6.722029404668062	5.916857686020742	0.00012437181427151124	0.0006011382844285653	0.37966348746954814
RNF144B	2.5509306039657953	0.38933248723661734	5.914190531827139	0.00012483392229762182	0.0006031434587922569	1.4246171486734518
TGFBI	0.6512525028708964	10.661297835096859	5.904172338044731	0.00012658615691662527	0.0006102236756196079	0.251666941387775
PDZK1IP1	1.3087007517311076	2.436469804090133	5.903543276399715	0.0001266970585105054	0.0006105277281565125	0.9486045920840729
HIBCH	0.5918271448325054	5.166010913972414	5.903190260781054	0.00012675933963241597	0.0006105973473236943	0.4573177800173358
COL15A1	3.0968105757473037	-0.37805221703071473	5.897004309439629	0.00012785603981788773	0.000615415666770489	1.479920735312593
SNHG8	0.5540754801075529	7.16345331592784	5.895620464549528	0.00012810276820928888	0.0006161385969071487	0.33176639361242444
FAM43B	1.8393270839760278	1.8566525151879727	5.8923720600023435	0.00012868393794420203	0.0006187007411893556	1.0731741539644855
MBD6	0.862067221025459	4.902501563676021	5.88786963862794	0.0001294941362407798	0.0006217768556474135	0.46073469895980246
HLA-E	0.5465701744680409	6.010573306568474	5.885973693298576	0.00012983693918286132	0.0006228367262943348	0.3689674274056891
SHC4	2.7154526561184205	0.2568662765832926	5.878176300725876	0.00013125702363217377	0.0006284680820197668	1.393171799141001
SLFN5	1.5582288214409026	3.7691428628706594	5.871935426856104	0.00013240561189941782	0.0006332648153898737	0.6083674253826228
LYPLA2	0.9477588453532002	4.40640988238034	5.870097558155645	0.00013274590616920896	0.0006343122924289795	0.49661525237126014
POLL	0.7591680293936656	3.8327037066691814	5.86332578490144	0.0001340078514192182	0.0006392414885524366	0.5832573418678102
SSR1	0.4937314870908489	7.105717433918967	5.858457015320821	0.00013492309898622876	0.0006431385159581383	0.2785450823840119
GOLGA1	0.5853414362861677	4.73914398548245	5.853388147011434	0.00013588307625105476	0.0006467365653783423	0.42815424810963165
TMOD2	1.3949082422590435	2.9410670341883	5.847012834521212	0.00013710087102551566	0.0006517284521979574	0.7492119144321254
PYCARD	1.4801734609325221	4.559553393758746	5.846829184677429	0.00013713612397992273	0.0006517284521979574	0.44093043723097836
PDXK	0.5458322458290059	8.362099385201724	5.846346195788838	0.00013722888361745726	0.0006518917514528037	0.21776364010520055
ZNF717	1.091423877531959	2.826893449466185	5.846118572942905	0.00013727262263259977	0.0006518917514528037	0.7738383566492004
TNRC18	0.8458670577661827	3.8035434398587773	5.845377493330027	0.00013741512868080082	0.000652325815399934	0.5621517382903409
FERMT1	0.636589813965295	6.158575206064979	5.844566149532357	0.00013757132781140008	0.0006524785137851733	0.2986077670861693
FTH1P10	0.598580247577595	6.631790169028827	5.844148777863699	0.00013765175382870912	0.0006524785137851733	0.2752175263289107
NEU3	0.7075442856401004	4.380137508436605	5.838737159177168	0.00013869912251501465	0.0006567115352018405	0.45382745206119957
ZSCAN16-AS1	0.7551834380016533	4.15164770429249	5.833860952917484	0.00013965017505673235	0.0006607244197921381	0.48243134569951174
YPEL2	1.9542222501240039	1.9129446398195473	5.832560177739171	0.00013990505522703893	0.0006614400111011674	0.971525665016058
ABHD15	0.5844267600622892	5.890788791246821	5.831188168586855	0.00014017443298328986	0.0006624682106744521	0.2948141569933007
DTX4	1.0861396374036274	3.689207482422626	5.824402553748395	0.00014151489524982303	0.0006683084120843475	0.5536624708597451
AMBRA1	0.7274278152530202	3.664111500787672	5.8238769789153135	0.00014161929072883933	0.0006685540851159889	0.5578949360517766
SLC35D2	0.6654273963250352	5.0054754424361985	5.816558876675259	0.0001430814885195326	0.0006740678891841109	0.34383278667828066
KDM4A	0.7504709063815582	5.208211785091549	5.815920901136163	0.00014320972310750559	0.0006740678891841109	0.32355242883710034
TGFBR2	0.6376657849437004	6.74629014895138	5.815488461939752	0.0001432967143447456	0.0006742287352048204	0.22776831729716385
FAM219B	0.7349972372021814	4.582920344314165	5.8140764646175125	0.00014358115151483388	0.0006753181278875662	0.3889905001701255
DELE1	0.5835013271159415	5.462874283955166	5.81314126609006	0.00014376987342975915	0.0006759566977277626	0.2978405073048087
PUS3	0.7217741250379373	4.419255882964235	5.810469789031932	0.00014431043799017078	0.0006779988004948583	0.4059158439606758
STX12	0.6612073830264515	4.721330404489145	5.8082999114280485	0.00014475110640373027	0.0006798189379115589	0.36307013237401975
ZFHX2-AS1	1.4294180430492864	2.3137052418793553	5.800305869071943	0.00014638703853130658	0.0006869965245779885	0.8256729739612485
BNC2	0.987664669026775	5.129191654155463	5.799552494492587	0.0001465422290623363	0.0006872195275461878	0.3063501782095024
PORCN	1.5288767368236424	5.473830600901493	5.797367089960861	0.0001469934058671916	0.000688829231238877	0.2733792862734461
ARC	4.090626406416508	-0.5990575076344216	5.796850830437328	0.00014710020455248484	0.0006890767380229244	1.3539499711881229
PLBD2	0.5494453477708214	5.746704311404093	5.794284400744832	0.0001476323560109088	0.000691062348543913	0.2490118784215749
PEDS1	0.643943880578072	5.228281021363143	5.792270222879878	0.0001480514402503736	0.0006927700274178956	0.28635782938909493
FOXK1	0.8140203719101162	5.218294736392576	5.791354935828726	0.00014824230191464637	0.00069315493917233	0.2858770790973413
PCBP4	1.6695182553859071	3.072093053053718	5.788057785797128	0.00014893203068931128	0.0006951069000910634	0.6321984880031355
LACTB2	0.8842479701830808	7.316525525340787	5.787294590058313	0.0001490921720215533	0.0006955999911751199	0.16460815072558255
EXOC4	0.6199819202391854	5.481240847006818	5.78676652367989	0.00014920308400774676	0.0006958573041538121	0.256922573952469
LGALS3BP	0.6679611407079973	6.206962433997081	5.784442229026749	0.0001496923158346177	0.0006973804422003266	0.20603582287119337
MYLK	0.7198081653534851	7.451728562822259	5.781148971644988	0.00015038844194067356	0.0007002257939534373	0.1505905036650983
STARD9	1.4862911661983698	1.2528532956316403	5.78103413115894	0.00015041277924170192	0.0007002257939534373	1.0614025144661214
FRK	0.8708603436805595	3.790946373831048	5.780552254561891	0.00015051494575806635	0.0007004459652211873	0.46799854446135747
TGM2	1.371050365255246	8.13303776318821	5.780028145406269	0.00015062615063736516	0.0007004527551497144	0.12576938789762337
LYSMD2	0.81714131311253	4.924156975843403	5.778541542017967	0.00015094205499800728	0.0007016661806444148	0.2953584627645842
TSPAN5	0.5932398620922505	5.1840286133898905	5.76621045769473	0.00015358990844632002	0.0007129364295699182	0.25130966311913205
GCC2	0.8758892602842323	6.2170100991229695	5.765933665656397	0.0001536499112432376	0.000712939345148151	0.17770580518218182
MSC-AS1	1.36785350453944	2.1606115180196253	5.765631407693509	0.00015371546317216343	0.000712939345148151	0.811474039877953
CCDC92	0.7388045664438838	6.073693666312275	5.763985508406427	0.00015407294154681013	0.0007141398325508465	0.18291884931183056
TSPYL2	1.8357447760795047	2.614902985489647	5.763480350287349	0.00015418283681919716	0.0007143898047176231	0.7000681502402166
GMFG	2.3340657706403043	0.12309619643520975	5.762315573093014	0.00015443654948253983	0.0007153057163079176	1.2481547854358999
APLP1	0.8983802042012021	4.783097110453972	5.760896695112046	0.00015474621412116593	0.0007164800229440272	0.2847234175002926
LAMTOR1	0.5860447266225641	7.076291285456815	5.760497786349119	0.00015483339399239172	0.0007166237397798696	0.1329479767187074
NXPE3	0.550297346971397	5.593771556331238	5.7592690393418415	0.00015510226193666483	0.0007170881469110926	0.20717027397057386
AP5Z1	1.328180249991488	4.5074237682458405	5.758316495273844	0.0001553110362664137	0.0007176854668976394	0.31555381259536297
DAB2	0.6928796064384741	5.081003315605095	5.758102344552664	0.0001553580142364062	0.0007176854668976394	0.24875379657239982
EDIL3	1.2321334271215054	4.871021190085169	5.757910427581553	0.0001554001277324775	0.0007176854668976394	0.27021867411472655
CHST7	0.8033710316797968	4.426122818691511	5.756515337360496	0.00015570662805470322	0.0007185784989956731	0.3241238661183523
MT-RNR2	0.7055403796265569	14.242764289181396	5.747977981486192	0.00015759642209650437	0.0007265143835543078	-0.04579180430289931
MIR99AHG	1.190184700380991	1.6817847419901177	5.746485031901557	0.00015792940817477367	0.0007277866048198505	0.9035134495798394
NOA1	0.5517574055756391	5.5349301976342575	5.746068848946711	0.00015802236730875054	0.0007279521900744138	0.1916549988706775
MARCKS	0.5649819775374265	8.350682339810948	5.74503723099691	0.00015825304318823656	0.0007287518384912841	0.06620190112391455
APBB1IP	1.0784098661454278	2.5252426538989745	5.744400350241372	0.0001583956332926	0.000729145423360995	0.6926016204159131
BRINP1	2.629381373120934	-0.05643551516806483	5.743821437996828	0.000158525364162141	0.0007294795506595998	1.2430707807300765
INPP4A	0.9818329223083757	3.51344289122466	5.7429434850216765	0.0001587223252409686	0.0007301226961084555	0.46816513184915376
DNAL4	0.6824668243429146	3.8986813372771745	5.740430928112658	0.00015928744323593253	0.0007321945311151165	0.38737822924361076
RNPEP	0.6265686027285637	5.573624116044497	5.738738393515981	0.0001596693367630265	0.000733685775298788	0.1777632487286942
EHF	2.027736909829371	2.6505203498461425	5.736116319966184	0.0001602629009773674	0.0007361482299302249	0.6510214272264072
ADRM1	0.5130643198550437	7.466212002400981	5.735454252208012	0.00016041314750980514	0.0007365733194110297	0.08133975286726702
CRTAP	0.6297588431031533	7.757564953763065	5.733642007544046	0.00016082518084999648	0.000737669217948331	0.06844793502373214
TMEM129	0.6408076656913133	5.293898061980328	5.727984184222379	0.00016211884747893427	0.0007425357330708991	0.1839976171308022
SYTL1	2.2698766367860035	0.21101459458389615	5.725069659627902	0.00016278959541157341	0.000745340453884051	1.1838175161365552
TMEM150A	1.3142714762305592	3.25316319535916	5.722994186294388	0.00016326905325640085	0.000747267646044445	0.4946218840628491
RHBDL2	1.5471301745284407	1.6896615810032647	5.717476035848315	0.0001645511688027025	0.000751250239544527	0.8586565075329826
YAP1	0.5514443321137019	5.166024392437967	5.716859141671762	0.00016469516889183156	0.0007516388383640436	0.17870095200153457
ATP1A1	0.5081491218062117	6.6434843211119325	5.713976743881623	0.00016536978801385055	0.0007544479428151545	0.07933672750844423
PLEKHM1	0.9372456522119212	3.5300923434758893	5.708013434327751	0.0001667748870153109	0.0007597721030515503	0.41226623187660394
GOLT1A	1.488269535557545	2.119157539027037	5.706970831868979	0.00016702185761551707	0.0007603544980249912	0.7345596809110813
DAZAP2	0.4802917321995217	8.57896693063712	5.698157112321653	0.00016912533592439925	0.0007680131316524213	-0.011598677894603782
DUSP28	0.925973967786418	2.97117105950302	5.696434756722393	0.00016953969123114946	0.0007696209667729812	0.5179766290786842
FAM214B	1.0147050422475048	2.977745018706327	5.6876106455012625	0.0001716796432099124	0.0007779519508606786	0.503232317697937
PPP1R3F	1.0187035043765675	2.6209695316369728	5.686484881264959	0.00017195472474795792	0.0007786456407973334	0.5836603010599628
AHDC1	0.6669600400547697	4.93855890172543	5.685648603615986	0.00017215937499844743	0.0007792958942748869	0.15398911938589332
KCNE4	2.005078616641311	0.9985091026165536	5.681301937209586	0.00017322727470990242	0.0007835741182395126	0.975299125043974
CAMLG	0.5401438729207211	6.148179446361218	5.678344852047994	0.00017395782502534473	0.0007865999420646567	0.04935775369929729
ATP6V1C1	0.5123754822790829	5.5934126908987345	5.676865736016951	0.0001743244769904532	0.0007879787354047929	0.08288664943107715
NECTIN3	0.8069180768914022	6.887428158826167	5.663358265425087	0.0001777112624679646	0.0008010184552978701	-0.006858742826350905
PALMD	2.5607013778358256	1.4114775084328486	5.6580539617414605	0.00017906040618256074	0.0008059612429197418	0.8415899175241641
STX16	0.5419132533375359	5.613588639575755	5.656042299448122	0.00017957492992207605	0.000807907632231248	0.04985813353810453
MAPKBP1	1.8079603331884238	2.737639232954195	5.654322671961213	0.00018001601263046058	0.000809406270245801	0.5082596457152313
TMBIM4	0.7095296297237992	6.194997873031912	5.6485190257427895	0.00018151321119028852	0.0008152766153568026	0.0015255051587903523
SLC25A21-AS1	1.8003458827308836	1.8775480566690341	5.642194293439295	0.0001831600047895901	0.0008218057859891451	0.698676878060188
LGALS9	2.834563343938534	0.9488238648104572	5.638010051579445	0.00018425824238970734	0.000825572644473364	0.9230422376517176
NOTCH3	1.5858215241908447	3.5745316396441633	5.635603021281846	0.00018489320225066163	0.0008281269216595424	0.2937270376571455
TOB1	0.6882764589689758	5.581252620579977	5.634690844845915	0.0001851344394391626	0.0008289165624135078	0.01979339395865054
LTBR	0.7236705996908253	5.469336574809876	5.630828694060825	0.0001861595698153037	0.0008329221551673157	0.0224304774376467
RTRAF	0.44866854970970493	8.206600448780241	5.629514246751293	0.00018650984562013537	0.0008341969794467512	-0.10417393021363264
PLXNA4	2.2809029551762476	1.1536194135151432	5.62378068432514	0.00018804599047387321	0.0008403635130019623	0.8545429133852807
NPL	1.679099418515081	0.6040592129794852	5.623631797693803	0.00018808606005848855	0.0008403635130019623	0.9733212920264753
C4orf47	2.7813946847785473	-0.13791534253247584	5.622716004272621	0.00018833272658761704	0.0008411711878554695	1.0812775801869607
PXDC1	0.9761307658677589	3.3948443939392754	5.621159997673878	0.0001887526257835502	0.0008421626243016491	0.3100949671835824
GSTP1	0.6407566265917755	10.122416767072732	5.619355280511179	0.00018924089457650076	0.000844046128326007	-0.16666295209967963
TK2	0.6673104000184846	4.622891380816045	5.612932276658107	0.00019098962565969153	0.0008515482261774231	0.0806474988043
TRIM9	0.9586942596006014	3.2506359336994533	5.609912832392926	0.0001918176603484917	0.0008546430835422327	0.3247053613795501
ARHGAP42	0.9141594142352396	3.2995646217137846	5.609304630292229	0.00019198491376692825	0.0008550898200400694	0.3129402753119628
LPCAT3	0.8336986719750392	5.700858880552967	5.606876425800782	0.00019265421582379279	0.0008577715608617771	-0.031072820117265643
DICER1-AS1	1.753670760440175	1.5226525643076474	5.605734344421191	0.00019296987687319155	0.0008588774331542155	0.7355927360127188
PTGR2	0.7382112262884908	4.396531555473348	5.602404173569261	0.00019389346502687765	0.0008623867878286039	0.09552479272599435
GYG1	0.5298869064784393	5.419697646473957	5.591131667611781	0.000197054988394112	0.0008756890276700179	-0.034058202492679435
TSPAN9	0.6859033000311014	4.38118403906582	5.588262230344809	0.00019786852274350123	0.0008780920394572615	0.07624754384987664
TENT5C	2.4721084526250703	-0.23413916986607755	5.587166657278141	0.00019818008215963755	0.0008786970297908209	1.0406024930209172
ONECUT2	1.0410368405146038	3.9638591826775524	5.584551917596193	0.00019892578245047935	0.0008816970878404059	0.13950092082329224
PHLDB3	1.5095452716632027	2.5404440570687457	5.583515674887234	0.00019922213835421463	0.0008827041291536098	0.4475124459878641
AIFM2	0.5243346763043268	5.7746879639233795	5.582789972441799	0.0001994299633618409	0.0008833183491720677	-0.07281339503952111
CORO2A	1.0543380458470806	2.4313695156480324	5.582231558142196	0.00019959003842650975	0.0008837207216491144	0.47148392112672344
RTL8A	0.7330415697047794	7.468015681968577	5.581674907344632	0.00019974974456836783	0.0008841211821828071	-0.15217216063162642
LINC01607	2.202525474671252	0.279487214537327	5.575998731375287	0.00020138608508398073	0.0008910548963941124	0.9602364627632269
CEP120	0.6455178275104352	5.2889405045325075	5.574542951309321	0.00020180806353314496	0.0008919944359420343	-0.04840199932107048
DHRS12	0.8197767258014728	2.6941703337202054	5.570356809860407	0.00020302674676793517	0.0008967600077829385	0.3915318772751917
PLA2G12A	0.7965543169660143	3.8734480602805847	5.568360531883882	0.0002036106755665214	0.0008987172453688264	0.13177915718255928
CCDC71L	0.7327776581660901	5.041887686632877	5.565821545499007	0.0002043559440568765	0.0009013834229046401	-0.03880482978901156
KIF3B	0.518772737597387	7.160013214326409	5.565440583389554	0.0002044680189726844	0.0009015662390971731	-0.1660235668924308
TRIM11	0.6641995172947484	5.465540751686321	5.564433402832966	0.00020476463686827873	0.0009025623582954343	-0.0785270011955479
SNX21	0.9745461031062956	3.1390309760056754	5.563985282858737	0.00020489675732521712	0.0009028329676411448	0.2799050912598213
ZNF425	1.820257409785123	0.9153713055296844	5.561921905061382	0.00020550628457164478	0.0009048940057112954	0.8185084087796417
ASAP1	0.4560435699483243	8.04239939028877	5.553736446209801	0.00020794343659858675	0.0009149941289834402	-0.21459986609587212
PTGS2	1.2638688748850182	5.367142213564421	5.55143986783404	0.00020863275509756468	0.0009170788976654316	-0.0904162114230056
ATP6V0A1	0.6338491273008522	4.564509639951488	5.546419132532066	0.0002101482429098035	0.0009231047215222442	-0.013257469671594357
CEACAM16-AS1	1.1624808773925464	2.210823923656283	5.545534909942628	0.00021041635705440782	0.0009236467667811265	0.4695584254830596
TRIM3	2.5205753676498013	1.5188432808047938	5.545144257736896	0.000210534927007575	0.0009238495507912323	0.6459872391443264
ARL8B	0.50185685188222	6.392349533463128	5.544817181710812	0.00021063425532367452	0.0009239677901053971	-0.1669233979658058
TANC1	1.1300677714636098	3.46810799390881	5.539461707840146	0.00021226777350492575	0.0009299852791150561	0.16998047314281273
MYBPC3	1.971105745934399	0.07592818595027849	5.537534253493863	0.00021285898838921665	0.0009314861113432809	0.9342480319009567
PTAFR	2.827650974272006	1.0524856973853982	5.536554417450781	0.00021316021083303988	0.0009324846097613962	0.7494483526884057
KIF26B	3.3120266337162887	-0.8219443471490154	5.535273628273004	0.00021355463915485997	0.0009338900201479231	1.0033287402826394
COL4A1	0.8111285248836104	7.019918541331277	5.532789840063018	0.0002143217624217002	0.0009369237319565079	-0.21102083781436587
ZER1	0.6525065317788425	4.3234591467993955	5.532067353827453	0.00021454545582184862	0.0009375805352844567	-0.0009099889484884827
TGFBRAP1	0.7512000479780827	4.760943305906778	5.530692149772232	0.00021497193030897983	0.0009391227550972374	-0.06196347212926856
LINC01006	0.8969332645980743	3.3601572195478533	5.524264766697753	0.00021697720827186994	0.0009469107909710836	0.17018093462333184
GRAMD1A	0.6018443821189736	6.189803332129214	5.520799708955874	0.00021806654793478917	0.0009506918445483668	-0.19329313256135006
PSORS1C1	1.6211890108894331	1.110253446100798	5.51843774588591	0.00021881244392367343	0.0009532903913603043	0.7086785577387618
EPB41L4A	1.9661574196926925	3.062738724339639	5.517085817030979	0.00021924060148197823	0.0009548298457582573	0.2256672047758954
NPAS1	1.956020207096751	0.45849996004580773	5.514524203807383	0.00022005432237702548	0.0009577202267789738	0.8408867330738818
SCX	1.5159018929639598	1.5137633607256555	5.5088026217234844	0.00022188350356581562	0.0009643659935368187	0.5927175129711717
LINC01152	1.4826811102409663	2.0565015909203006	5.508001213558207	0.00022214100572316885	0.000965156548010977	0.4512320402293657
DNAJB5	1.1550172802025362	2.966218757733107	5.5043169238748195	0.00022332892370419493	0.00096965772485852	0.22814575983652663
SREBF2	0.6613787166447596	4.6760959621916385	5.501942475111211	0.0002240981043623936	0.0009713208822027189	-0.09576978497447275
GPCPD1	1.042106377888894	5.038511447107474	5.500251550993538	0.00022464758720002414	0.0009727362451181507	-0.1390070938635306
TMEM184C	0.6621412621363625	4.5654005178809	5.486443518830315	0.00022918883348741113	0.0009907197627723682	-0.10541933374151391
ZBED5	0.6230409452544672	6.3197162771994755	5.483497101354779	0.00023017048985694703	0.0009946263720460153	-0.2576516709950001
TMEM94	0.5952995186978578	5.263020481067858	5.482708168562361	0.0002304340991190225	0.0009949134429187434	-0.18701643051537786
FOXD3-AS1	1.570174422534148	2.3490417988193055	5.482598572773312	0.0002304707442781609	0.0009949134429187434	0.34010747756985715
RHBDD2	0.5921498155434568	5.3624603032854825	5.476551014347934	0.00023250251667632024	0.0010016460072959001	-0.20508382760765098
ARSA	1.4979047163975192	3.4932193902624102	5.473805090209176	0.00023343135533592004	0.0010042976915615163	0.0640077479716048
COBLL1	1.070010716935942	3.163340643720061	5.472727808031755	0.00023379683852161817	0.0010054492427675075	0.13500201739909912
SLC12A7	0.7238019916441818	4.395381258132559	5.472320120576992	0.00023393531147822153	0.0010054492427675075	-0.10350377442770764
ATXN10	0.5643881947542715	7.81280962268617	5.47198145834729	0.00023405040624033922	0.0010056053300767183	-0.3327009670129044
PCDHB11	2.04310443123446	0.2537587073201165	5.4696353640218955	0.0002348493903206192	0.0010083593903271793	0.8097607146081263
AKR1C1	1.3760262914005184	6.708050321974436	5.466791263838799	0.00023582187964498382	0.001011854216359065	-0.3007944381453651
RNF103	0.7431641497326682	5.073566388476276	5.466227948135355	0.00023601500473968584	0.0010123425858541968	-0.19489517905932185
PTPRK	0.6096258821540381	4.4660985327804	5.464858406920438	0.00023648523750582437	0.0010140188299502344	-0.1251796554616309
MOSMO	0.5798169162633382	5.0561209689490285	5.461964220782564	0.0002374822497147842	0.0010175183100317637	-0.1997635207897117
DYSF	2.1233793429481063	0.33226083816669405	5.461795510997346	0.00023754050637639294	0.0010175183100317637	0.7855028769821368
LYRM1	0.6292309474809725	5.683155399755825	5.460351270092811	0.0002380398372393033	0.0010186317540595731	-0.25464387226012963
FAM160B1	0.6046277293958995	4.154183941255643	5.454918936043985	0.00023992806090924337	0.0010260240192651565	-0.0923276159788049
PSKH1	0.5906050086694803	5.276038383233979	5.454573695699803	0.00024004860178676926	0.001026195713934397	-0.2315691892536771
TCF24	2.309332416179579	0.006648006816278481	5.453750024777273	0.00024033644804074116	0.0010267385405756564	0.8224627693919357
TNIP1	0.5487917602940691	6.233324538729934	5.447917672715369	0.00024238523168279246	0.0010341067788873148	-0.30800082270604356
GJD3	3.2618506184188423	-0.19019214835436707	5.446975049297323	0.00024271810104542547	0.0010348720359800432	0.8363736692965045
MGME1	0.5389342414527309	5.873871382885165	5.446950594984391	0.00024272674310413237	0.0010348720359800432	-0.2880629549422373
PRKD2	0.7138992956155041	4.482632068504526	5.446580559645103	0.00024285755222227062	0.0010350840247470067	-0.1556633495401405
CACNG8	0.7475834554877956	3.913577502832691	5.444749757832744	0.00024350585620355175	0.0010375007524827565	-0.06538160614947763
AHCY	0.4582319803442889	8.169554240432038	5.441997863955086	0.0002444838031775845	0.0010406254576731798	-0.39088815276924294
PLEKHA8	0.710809516153323	3.3616833448508894	5.440090157920823	0.0002451642077719349	0.001043173704069583	0.04071939426705384
FAM183A	3.377434241739284	-0.7589881058798834	5.438301451895745	0.0002458040048968408	0.0010451992413418297	0.8668871272047376
CTBS	0.8929274451067948	2.725627950011389	5.4371562023609625	0.00024621458104358935	0.001046596445894578	0.18098307912610512
CDNF	2.093374084249218	0.39399111539906684	5.433978432041439	0.0002473576593408477	0.0010507555811933179	0.734048230834258
FAM227B	1.3207676693100807	1.2804654063096135	5.433364165567611	0.00024757926981419935	0.0010513470988616949	0.5389063679318369
GLB1L	0.8114909473414484	3.0685796665863943	5.429844792655596	0.000248853052512297	0.0010560535955184414	0.09059786910341838
ZNF337-AS1	1.075061959888866	2.9284652682221766	5.422985686500312	0.00025135573283757874	0.0010659654251400973	0.11210551553996151
CHD2	0.5911729325627082	6.365485893111778	5.4215940921912	0.0002518667516747659	0.0010677778429519715	-0.3555984233842038
HSD11B1L	1.3136256802878672	1.9281567021476933	5.41903516650696	0.00025280933048371374	0.0010714180290918346	0.34857138793894915
CTHRC1	1.670873532691397	1.8029588967202927	5.418002446597536	0.0002531907972366199	0.001072492272377254	0.37959818589929206
TNRC6B	0.7142805445517473	5.667085362349402	5.417894130006917	0.00025323084284724194	0.001072492272377254	-0.3191963855457276
HDHD5-AS1	2.525328843389528	0.4700667853150476	5.417468234740797	0.0002533883656429786	0.0010728034784187798	0.6959720438828345
SGK1	0.8956732359510542	3.3042620121003203	5.414097881081749	0.00025463862603299607	0.0010770252025550679	0.013316085621336349
KCTD18	0.9372301672220247	3.2040651925020343	5.411693254878489	0.0002555346627509903	0.0010795641664879424	0.03197901525750346
SYF2	0.5031569132733908	6.0931857994156156	5.406138403161894	0.00025761745098303306	0.0010874625535047676	-0.36481757540796167
BDNF-AS	2.339631539983463	1.218281514362311	5.404990140217992	0.0002580502452367827	0.001088569524272152	0.5118467192843621
WARS2	0.8295077299118576	3.622796897486712	5.401411224134854	0.0002594041640916716	0.001093919443221073	-0.07477461090569726
TSPAN6	0.4732935657772632	6.654704860209696	5.397996877960399	0.00026070288816571087	0.001098670309486728	-0.4051569921104976
FLJ31356	4.617837979148575	-0.42883872797275197	5.395927758791866	0.0002614932973653358	0.0011012741474326995	0.7863332685163993
ZBTB41	0.7308313401848094	4.309107940710559	5.39498184740697	0.00026185548889364266	0.001102239630477111	-0.2100034327421998
ELL2	0.9738813841158738	4.309728315976478	5.388557369588531	0.0002643296344661224	0.0011118723274745517	-0.22006415643212485
ATG16L2	1.2373299135882345	1.8921597061479236	5.388483551591836	0.0002643582071198797	0.0011118723274745517	0.3112802967560926
IPP	0.9311141090095858	3.7467547127988245	5.3880537070223955	0.0002645246520368212	0.0011122059233366346	-0.12069084957685217
BORCS6	0.7384377576372128	4.672990488602844	5.385011587154291	0.00026570582382827196	0.0011159414142027676	-0.2760483442699275
TES	0.7964187335506825	5.825197691499392	5.380024510544344	0.0002676543517503705	0.0011231452334298092	-0.38871320330289105
GABRB3	0.4511431811433688	7.400411372476368	5.376573355978129	0.0002690116874636827	0.0011279603583293802	-0.466209814998793
DOCK9-DT	2.811449319273258	0.642798462139702	5.376433303997925	0.0002690669244898522	0.0011279603583293802	0.6013436266012091
ELF3-AS1	0.9271346083995025	3.21758331008737	5.376192271024196	0.0002691620171143122	0.0011279885582613904	-0.02589657133483758
RFNG	0.8951378400623069	3.58675324986983	5.375184822287664	0.00026955986505730644	0.001129285092699874	-0.10785201921962262
KLF9	1.5410848230733944	2.536059033155744	5.37487944659243	0.0002696805836573194	0.001129420160887691	0.12995466753180018
CSDC2	3.9291001915920276	-0.4865739133169354	5.372286558971416	0.0002707079079456593	0.0011314952340950692	0.7572891046159649
SLC46A1	0.6415054390273607	5.283257786456502	5.366828433856015	0.0002728841241387973	0.0011394719805795709	-0.3682706629678405
MCRIP1	0.7065082763551436	6.390292166145183	5.364343652400275	0.0002738810055337625	0.0011427833273040876	-0.44577884390955713
PSG4	2.5659455452778133	-0.23954071711071787	5.363874752643902	0.00027406956072443617	0.0011429264758730572	0.7219163514612363
GOLGA8B	0.712256505148793	4.323239469656391	5.35968311863756	0.0002757612720761398	0.0011488552996253016	-0.2669965693594918
ETHE1	0.7859790846753159	5.554007193550313	5.354233956610682	0.0002779771716954269	0.0011573315710019976	-0.40994847163817827
TMEM134	0.7164068963138126	4.844931612349833	5.3529272878479786	0.0002785113443742415	0.001159177473406323	-0.3464463518091945
NLK	0.5546406677045024	4.662302553115099	5.350230805842776	0.000279617141396856	0.001163021443444401	-0.3288217181081077
PAQR7	3.4065438418227343	0.4778759409149813	5.34980079686953	0.00027979391546508115	0.00116303317310658	0.5940759114899485
GOLIM4	0.6061671718366259	6.194957099014738	5.349780691255504	0.0002798021836749163	0.00116303317310658	-0.4583440594167776
RNF135	0.5760672653241494	5.654860649344157	5.348249385442523	0.0002804326820459894	0.0011648952770312575	-0.42661502807037177
RGS16	3.470149048215625	-0.5079950770854843	5.34703730331086	0.0002809328172367569	0.001166593172422642	0.7228831466878578
ARFGAP1	0.8858609978448664	5.769755214000571	5.342534416083675	0.0002827991627550275	0.0011739614024611142	-0.4434521583730344
NOL3	0.6508980285440602	5.397882744677179	5.33798269496412	0.00028469918550535486	0.0011814645978465068	-0.42299061609711863
MIR194-2HG	4.133818371601709	-0.16140498604048756	5.336262659964501	0.0002854207168473096	0.0011840739195826803	0.6729066328081341
CRH	3.229417752378678	-0.7382289174751103	5.334219074908543	0.0002862805071075654	0.0011864839848143092	0.7195979745186927
FCHSD2	0.9048385761205844	4.164376884395166	5.332600325139162	0.00028696351698357655	0.0011884978864849427	-0.28366219290588024
LMO7	0.6419881728077357	5.62661998011674	5.332287780094135	0.00028709559110113106	0.0011884978864849427	-0.4495100820200104
TWF2	0.7558427409783217	4.735275069326497	5.3321854325299025	0.00028713885483114477	0.0011884978864849427	-0.3659496277741976
BAK1	1.5388555381813238	1.483812004654942	5.330709805998224	0.00028776339538041804	0.001189925410440893	0.3303463266840341
ARFGEF2	0.5750951191452085	4.704805123087406	5.330278388647894	0.0002879462607642563	0.0011900555563396117	-0.3651813817722518
C6orf141	0.6127121481866649	3.701536538077264	5.329640074889297	0.00028821705077068167	0.0011900555563396117	-0.20229502467173166
ACTN1	0.5180453967140064	9.343428480076364	5.329512032525622	0.00028827140248481766	0.0011900555563396117	-0.5985058278274069
SUMF2	0.45069952234160926	6.246359171080684	5.329415966924638	0.0002883121878014399	0.0011900555563396117	-0.49293677080941123
TIGD6	1.0979221980275358	2.9185117345763922	5.328952176216545	0.000288509179887376	0.001190310174939352	-0.030919301305822877
CSRNP1	0.8846220169750967	3.72282384456148	5.32488760152829	0.0002902417307341225	0.0011966014114656038	-0.21401813394995184
IGF2R	0.7664609789841412	4.981748117955362	5.319527592839741	0.0002925434378031714	0.00120422992052805	-0.4134267431455294
DSG2	0.5753986019467092	6.276225312283962	5.31812967006599	0.0002931469294338925	0.0012055478589638009	-0.5121806628610877
VCAN	0.7443906035451722	7.450405694756787	5.316024911696076	0.00029405806978238027	0.0012079290625765808	-0.5625088763904369
RPS6KA1	0.921315460020669	3.759657682657386	5.315917917954378	0.00029410446740995016	0.0012079290625765808	-0.235405922527832
C6orf89	0.47637993897997166	6.262622584684044	5.313181270382557	0.00029529386452803544	0.0012122392228813253	-0.519200414900669
ASAH1	0.5190406620169492	6.31082434720632	5.307619051501218	0.0002977271298710692	0.0012204517703289011	-0.5304701023445872
ZNF596	1.6060806896264292	0.7426251788859395	5.305577323013286	0.0002986256630706693	0.0012237420831772371	0.4739603058377986
GLB1	0.5924904384888663	6.027269562861375	5.304417627026859	0.00029913731355641043	0.0012250522321294768	-0.5194680253039472
CEP95	0.5848788420682505	5.0772963219507705	5.302228378238832	0.0003001057436692097	0.00122823014361573	-0.4501132695114318
PLEKHA1	0.6552798406692295	4.975950219780439	5.30075566205917	0.0003007590892602224	0.001230509543079083	-0.4421866544936446
KCNAB2	0.7334469251889271	3.69686320600013	5.297741988269525	0.0003021007824543427	0.001235602847814702	-0.2510934401855103
COSMOC	1.3532300040013325	1.5390924980326917	5.292755037066974	0.0003043350075938954	0.0012431476390195439	0.2576077916509325
ZNF658	1.186037286594142	1.620690348336005	5.292066309234589	0.0003046449481773499	0.0012440155993230556	0.2347953149189408
BECN1	0.4912032539537927	6.573207842627275	5.29142082000053	0.0003049357358323916	0.0012444244861445435	-0.568084060360448
ANXA2	0.38605979861933903	11.784695908596657	5.291194987174513	0.00030503754149207023	0.0012444244861445435	-0.7066707315360947
TAPBP	0.5181400399690093	6.9812337726527325	5.288817518784502	0.0003061115062130259	0.0012476018569263793	-0.5882542928069059
TMEM132A	0.6371770677837478	5.26057086685807	5.283552347644662	0.0003085042854060906	0.001254557885698868	-0.4963708996081264
C5orf63	0.8402350314141995	2.4974533597435706	5.281756487803128	0.0003093249715203023	0.001257094320743922	-0.004940687179664671
EPHA4	0.9299800191123788	2.3997428807232533	5.276622879530256	0.000311683818941585	0.0012653166633569035	0.01070350350166116
KCTD7	0.6753939809637752	3.929537673851337	5.275676170778042	0.0003121209117685685	0.0012664410167596237	-0.33114591781737346
RASSF6	1.779114191421391	1.179346904661466	5.275085267561606	0.0003123940610397112	0.0012671465488312405	0.3242468938198737
ZFC3H1	0.6156498178615264	6.644906682288765	5.274024078322982	0.0003128852427989117	0.0012687357447039734	-0.5984150886324331
MMAA	1.1849624656618822	2.3295344153247495	5.272684407758197	0.0003135064972997807	0.0012708512029316293	0.021825695104719323
POGLUT1	0.6106523646515569	4.6685581139947985	5.2662009743469005	0.00031653172379009453	0.0012827071283112877	-0.4609987627323866
COPA	0.42731625761270475	7.014153375318342	5.265000514668416	0.00031709527201267783	0.0012845830362557386	-0.6268711747142097
POMZP3	1.6155075831421022	1.6803508672862724	5.256947268157997	0.0003209035540362051	0.0012974479850098757	0.1648687942775613
CCDC122	1.074605818681444	3.5510472311071792	5.256781546492465	0.0003209824313874804	0.0012974479850098757	-0.2848543900957301
TMEM250	0.563889598855206	6.125035886675297	5.256427146582214	0.0003211511818618313	0.001297621093863391	-0.6006045941841576
SLC20A1	0.6218682820028336	6.4590503186911095	5.256264693327999	0.00032122856691016964	0.001297621093863391	-0.6182309772672392
KCNQ3	2.78007375527042	0.29735761175929915	5.254861182180446	0.0003218979606615009	0.0012999137829307367	0.4851722585410805
CA5B	0.9230665423543281	3.2002533376861275	5.252285744827508	0.000323130162223187	0.0013034515597439454	-0.21486774893295646
COX14	0.47569980096680275	6.99772547169475	5.252176654320366	0.00032318246663451525	0.0013034515597439454	-0.6464367583815793
JUP	1.0479002929050676	5.673311366535917	5.251799400811783	0.00032336341368149364	0.0013037694174492312	-0.579008862346809
LONP2	0.4519809921555096	6.7522465882356	5.250381198882944	0.00032404461011196947	0.001305691113661392	-0.6399362952617391
STX5	0.6545635860454908	4.490993415175561	5.248505898026218	0.0003249477091596656	0.0013080912984620408	-0.46538750009070196
LINC02447	1.9246132613242768	0.561965584060852	5.248066381614371	0.0003251597569384879	0.001308532250100819	0.4251318008066134
ARRDC2	0.7695370036505098	4.114598019531047	5.241444965210134	0.0003283721978134589	0.001320211371681513	-0.41797505207343644
PACS2	0.6567263362943514	4.856573179507388	5.238755970875818	0.0003296864210076904	0.0013235139024411694	-0.5265252863098819
NINJ2-AS1	1.6854057647144656	2.434037273370317	5.237347913450732	0.00033037683008079887	0.0013253489113706465	-0.058751960556495675
ACBD4	1.1226179990284866	3.60982647714613	5.233942600408035	0.0003320529191434566	0.0013300745468077634	-0.3330556397944253
TUSC1	0.9269686136875901	3.9449708957548775	5.233896241044488	0.0003320757995046097	0.0013300745468077634	-0.39960472421109294
KIAA1671	0.6148273453966286	4.755311533548437	5.233025815294002	0.0003325057042036828	0.001330961214851054	-0.5237853087536788
YIPF5	0.5219864677368564	7.015629245279583	5.229536083746153	0.0003342352472825968	0.001336626858258881	-0.6827639626673516
PLD5P1	2.7517556017469214	0.47611609821533235	5.228751017752035	0.0003346256512948923	0.0013373501686848152	0.4130155313529338
PDCD6IP-DT	0.968398022495756	2.419250227931446	5.227324031462116	0.00033533651834935583	0.001339771723546018	-0.07081599725966115
MEGF11	2.9665399271784616	1.0320300098842543	5.223761979489972	0.00033711801346918895	0.0013456258417555338	0.28251396190660305
GHR	4.042670966754887	-1.1140478308567583	5.222489058847536	0.00033775708262069197	0.00134713913667023	0.5741068380897394
LAMB3	1.1972734826503917	3.236033887009472	5.2179735077707985	0.00034003453443123507	0.0013547256030008476	-0.27668228988327304
BEX4	2.324445907413567	1.1137360841687391	5.217481926501443	0.0003402834519480018	0.0013552943101766749	0.25255293310110716
RABGAP1	0.5123839943104791	5.7732507901356085	5.215331185581843	0.0003413747858771826	0.001359216825240872	-0.6433099485459834
PKD2	0.6192699003241096	5.010955329695495	5.213762208708407	0.000342173269692052	0.0013615466919011982	-0.5824706528527406
CNNM2	1.0197350530051539	2.7424971812609713	5.212214358420886	0.0003429629500195626	0.0013634139075053618	-0.17182009566322876
ATP6V1D	0.543004490165222	6.610481438895949	5.210782869910683	0.00034369499172160053	0.0013658986828537455	-0.6965658374392039
URB1-AS1	0.7914123840494653	4.122365292781796	5.210384077893799	0.0003438992240270998	0.0013662849656725581	-0.4681810601295302
SDSL	0.7917940300629516	4.798101799324313	5.207581063093213	0.00034533837436209595	0.001371149097583874	-0.5689224461265292
OSBPL1A	0.7558829322762275	4.707360375360785	5.2038766753831105	0.00034725015705720276	0.0013772888337619845	-0.5638739100693231
HDAC5	1.4331356751014646	2.1909648190203614	5.203617971967369	0.00034738409040497073	0.0013772888337619845	-0.051134434435791576
POM121L9P	2.62860745851519	0.02877799277747543	5.203332190904448	0.0003475321060358286	0.0013772888337619845	0.4516630056389017
ATP6V1E1	0.606898674703376	6.698810674050241	5.202732144365005	0.0003478431088026083	0.0013776659273550403	-0.7129762721084187
MLPH	0.45227150396547433	7.106872363774051	5.202166512206162	0.0003481365458919681	0.0013781861739580886	-0.7292873009629792
LINC01560	1.2895108403819444	1.6162455956089758	5.202062764406186	0.0003481903964758978	0.0013781861739580886	0.09695071134378175
KCTD11	1.1625069713902731	3.1061589150936193	5.201375425924834	0.0003485473854189097	0.0013791715359182833	-0.27329852331556737
KRBA2	0.8506201913974754	3.511471879588296	5.2005347004811915	0.0003489845699806366	0.001380473515897994	-0.36482209810100574
PCSK5	1.4943520009163063	1.2643741970173643	5.195952730607809	0.0003513775140525153	0.0013877889749011009	0.180873234242231
OSBPL9	0.4652040341781678	6.290210847207903	5.192594006414877	0.00035314270390163894	0.001392802098232123	-0.7103926378663337
GRINA	0.45736115296832747	7.088504663230674	5.192499793953919	0.0003531923534647381	0.001392802098232123	-0.7439098454548603
TOB1-AS1	1.8955452432939373	1.4728493456795295	5.191977500349284	0.0003534677347284271	0.0013930390369098296	0.11970326534237063
KYAT3	0.6928207307321235	4.132231740487331	5.183746150730778	0.00035783805260500274	0.0014072097170372336	-0.5118672136386762
RND3	0.7072748908342605	4.744807700155439	5.181886737954194	0.00035883322037374564	0.0014104136695373831	-0.6032122894453025
ZNF767P	1.7159591779570196	1.1279126075276993	5.181605018633056	0.0003589842547847205	0.0014104136695373831	0.1937903020282139
BNIP3L	0.4791413512968914	7.360823670838229	5.176913088912193	0.0003615096455416727	0.001419025407545957	-0.7783854408644544
CCDC170	1.5846494979151446	1.1910137695623422	5.173772667576827	0.0003632105058891992	0.0014248254786956448	0.16567023505849932
CASC19	2.4651827087400733	-0.02401724640612763	5.172573072895321	0.0003638624550101902	0.0014269444664224509	0.41359973638990954
PGM2L1	0.8365585151560095	6.009942311839582	5.170453320920828	0.0003650175319236374	0.001431034642200624	-0.7294516292533038
ACAD10	0.6352524244260995	4.1858473682974555	5.169419922337511	0.00036558205647060227	0.0014328077834962353	-0.5434576579847201
B4GAT1	0.7521561917752777	5.282903623115837	5.163965107512795	0.0003685773419772665	0.0014423302086374872	-0.6868639964280998
ATXN1	0.7967732491633117	4.095413047347213	5.163761485291579	0.00036868965693569297	0.0014423302086374872	-0.5370976707254522
FOXL2	1.0840593925301403	3.0445257562450245	5.161667783027257	0.000369846625850076	0.0014459124012202351	-0.32168945468309396
CCN2	1.011031993105564	4.228262896819056	5.160672127160338	0.0003703981745904095	0.0014472398832710673	-0.5642521337047786
CSTB	0.45275879684750375	8.069491973518106	5.152308431984198	0.00037506597939140294	0.0014625923498153173	-0.8418843025957186
SLC25A6	0.41675965553690375	9.61673975297985	5.152195481405618	0.00037512944404977273	0.0014625923498153173	-0.8837992203371625
CDK14	2.096929516553015	0.9391409679164971	5.150527604706174	0.00037606792129777283	0.0014647318820531757	0.19269690741572898
CARD10	0.6078348796584692	3.831741420985831	5.150404691577545	0.0003761371805225468	0.0014647318820531757	-0.5097070889825819
EEF1DP1	0.46001476807416797	7.860172894700445	5.148488757287141	0.0003772185291023895	0.0014684948228093938	-0.8409663318271043
VPS28	1.1828523694297726	6.325180767104057	5.146942581330678	0.00037809359792891084	0.0014714526760861422	-0.7845653197962132
WWC3	0.6203540802476626	5.906462026112948	5.145785689951737	0.00037874976056879615	0.0014731080724133708	-0.7620925323049557
TGS1	0.7969934614171992	5.084554845946362	5.142676180924586	0.0003805194138023006	0.0014795401514426946	-0.7023106402356358
KDM5B	0.6563438627112177	5.265903757276905	5.139964098603682	0.0003820700680757466	0.0014836013375003284	-0.723421174278263
TMEM69	0.7787377749596915	4.407833814864513	5.137360029344689	0.0003835652908371391	0.0014879730767697183	-0.629049786383554
MAST3	1.088516536108457	1.9428063658635095	5.136334273196933	0.00038415597410733484	0.0014895962969259202	-0.09247828362759591
UQCC1	0.8421494528173632	5.25102137306578	5.135602590161138	0.0003845779060327842	0.001490326949152547	-0.7290248679594775
MMAB	0.47288222741696373	5.68604506909292	5.132312374307465	0.0003864813403422456	0.0014950433243601797	-0.7688314664505578
BAZ2B	0.6727994811509017	6.201712751918651	5.13228419324859	0.000386497686673607	0.0014950433243601797	-0.8012447527151307
RBM47	0.492762653879784	7.399729969993568	5.129541651665449	0.0003880920118857417	0.0014998469669153778	-0.8549807333149975
RAB11FIP2	0.45954977027535904	6.212795557032886	5.125654542159256	0.00039036370226505976	0.0015077133613959116	-0.8123920357187053
LHPP	0.7834226201818053	3.5118635319005036	5.122888263803571	0.00039198897052989583	0.001512617656836191	-0.48754261210079086
FOXP4	0.8962957864139147	2.7051963835857933	5.120941147190261	0.00039313727165987727	0.0015165902909454014	-0.3065692863119187
RPL34	0.39278749373228194	10.654312483255076	5.119052783543317	0.0003942543407258094	0.001519630534877974	-0.9567053181154419
ERMARD	0.7964080078534455	3.933775052567571	5.117160305305341	0.00039537723048143497	0.0015229300987011217	-0.5818870460601957
PACSIN2	0.4253056749433384	6.268226001725645	5.1126117582585096	0.0003980900134974856	0.00153291674880706	-0.8361543407001824
LEPROT	0.5281077285558746	6.855997338533709	5.111568387209322	0.0003987150729364332	0.001534860647175383	-0.8637912837380499
RPS24	0.4463572389068595	12.376130980700928	5.10866766564822	0.00040045831751318585	0.0015399519460432384	-1.0070657995456358
LINC02709	1.6008261030791093	1.0679864069119798	5.107790499267043	0.00040098706191137143	0.0015412826995780356	0.09498364804990889
BCL7A	0.9502158120335586	4.72775161189668	5.1020921610568415	0.0004044400688113029	0.001552684955902641	-0.7277224722005711
PLPP1	0.802652090800593	5.276569111625298	5.098201045069502	0.00040681611239240273	0.001560867951514584	-0.7907984957618366
ANKH	0.6468400603372229	4.113853552336868	5.097134474422364	0.00040746998363578425	0.0015629069534587698	-0.6460262531840693
MC1R	1.4286171696131889	2.605929879171977	5.095771698074573	0.0004083070727512965	0.0015656472765606187	-0.3226132548040139
OXA1L	0.4387473981644696	7.253839405364917	5.093942296256579	0.0004094336631500833	0.001569495708741986	-0.9064583405376316
ANAPC16	0.5155148655554678	7.867918554267005	5.089499675689463	0.0004121833159575431	0.0015776671748719752	-0.9351588212694919
BPNT1	0.586650608291305	4.6153179647749685	5.0883831356455165	0.00041287745350636427	0.0015788121982181714	-0.7354663969534672
CCR7	1.9273746516698456	0.9259077984704712	5.0883142256658545	0.0004129203345807826	0.0015788121982181714	0.09993266276422474
CHURC1	0.8191846001545056	6.243563759654159	5.088300420945163	0.00041292892550590603	0.0015788121982181714	-0.8735816836008263
ATP6AP1L	2.4102542234408664	0.9608221807467218	5.088222858088074	0.00041297719779478844	0.0015788121982181714	0.09126946185575857
ATP6V1H	0.7007871393119451	5.263730696485396	5.086613009203199	0.0004139804643675346	0.0015817002776568631	-0.8081299074037451
LINC00993	1.444884135333893	1.3476809102477232	5.085641184679988	0.0004145873644400043	0.001583545094876318	-0.012188869973796201
LGR6	2.00864448473297	1.2327052428099872	5.084600620982477	0.00041523824036149217	0.0015855567269561614	0.016582728126203428
RPS27	0.4230288828214821	10.511248321766077	5.079456793923602	0.0004184717138772541	0.0015969481099082656	-1.0171415835966116
PPCS	0.5651007887201782	6.369473594531901	5.078424413200021	0.00041912389988128904	0.0015984812016685552	-0.895856897270586
RPS4X	0.4663887407881724	11.37588560318147	5.076111403417167	0.00042058902258256876	0.0016035898665670522	-1.0393416821490904
HOMEZ	0.734062806043732	3.439659466934572	5.07384220516696	0.0004220316844835308	0.0016086098693437654	-0.5497361435782331
SMG9	0.6084826068663043	4.3472729784575455	5.066672819539282	0.00042662434104168915	0.0016232070680766504	-0.7324432083616594
SLC46A3	1.2400618493755178	2.6245151567969063	5.066044732744045	0.0004270292115820815	0.0016242633748049077	-0.3741671518034817
SLC22A3	0.5404131166915711	5.265480237333191	5.065660235702073	0.00042727726339131803	0.0016243167079261684	-0.8417348950243273
TOM1	1.203774626253117	3.326099631869345	5.065628523884915	0.0004272977285715686	0.0016243167079261684	-0.5377885545564034
RNF170	0.5514512299921766	5.619211624580432	5.064415170676443	0.000428081547421629	0.0016259509196085951	-0.8722670652739621
SGSH	0.8095884077171975	3.7457432871817358	5.063507726821628	0.0004286687492610478	0.0016271057342602663	-0.6306225312038558
MGAT5	0.6360895472537056	4.586766487882835	5.059034333442759	0.00043157599328196066	0.0016376538508454897	-0.7785854184835657
CHMP4C	0.7652334474936211	3.780862529016061	5.055511661957461	0.0004338801098445261	0.001645418776638555	-0.6504596938674805
CPSF4	0.522522882362547	5.301277139264694	5.050961884287143	0.00043687539889701333	0.0016540927419633558	-0.8683988197822847
METRN	0.7923621713051334	5.343039835538836	5.048814818079221	0.0004382965162397161	0.0016587177675066633	-0.8754210821258033
CNTNAP3	0.8430890357357721	3.8558193778169647	5.043353154264493	0.00044193370975895255	0.0016705015709425613	-0.6845450407939291
MPPE1	0.6947102383430606	3.909855309595468	5.0423121856986075	0.00044263057362574094	0.0016725890131045896	-0.6965656995298231
B3GALT5	1.3906175453099403	2.421696325617103	5.041692279376391	0.0004430461169703128	0.0016727917772533243	-0.36358268224547174
SLC2A12	1.6936513193645055	2.0217571122124633	5.041275309731373	0.0004433258583978062	0.0016727917772533243	-0.2627520060447166
PLAT	1.08564189739066	2.2829836502335294	5.040503245454164	0.00044384432534241174	0.0016742531953297536	-0.33096246359327
STOM	0.8224472400965226	6.355666487954853	5.040153708160233	0.0004440792631039847	0.0016746445475693842	-0.9564054204661305
UQCRB	0.411751669446339	10.297727153415503	5.038086633466455	0.00044547132882014864	0.0016793979658562307	-1.0792923266398855
COMTD1	0.4651356897877035	5.322133139993981	5.036908304684397	0.00044626694494245595	0.0016817034652848583	-0.8926925922222271
BASP1	0.398946023309966	10.415082261338563	5.036790805001083	0.0004463463643074892	0.0016817034652848583	-1.0836174030368406
CDC42	0.4150191659318878	8.254281895805894	5.0314401949624585	0.00044997885873027034	0.001694389419378142	-1.0408072634909677
SLC27A1	1.3591767888992803	2.279703377277304	5.030784812104012	0.00045042594806395277	0.0016955727593737414	-0.34555198522302
CUL7	1.0044968365423328	3.124487583241542	5.021642445365079	0.0004567121335350097	0.0017156946393685694	-0.5621356185158213
CPEB2	0.8443024119293421	4.071682944065764	5.020598047515105	0.0004574361578279225	0.0017171431874700904	-0.7607950438863229
TNKS2-AS1	1.8191244289286983	-0.05295595789522818	5.0205041795432646	0.00045750129107604995	0.0017171431874700904	0.18968643461712276
KLRG1	1.0839698084543805	2.248992551804474	5.016693675221747	0.00046015366311662935	0.0017260833116907945	-0.36021291497936225
LINC02846	1.8863647020272913	1.595740969196847	5.016136758961844	0.00046054268085372977	0.0017270350532014866	-0.1882433494743827
CDK19	0.49786823562889637	4.73061052860193	5.013208358121723	0.00046259398565958853	0.001733199949205943	-0.8701147755845557
AKAP13	0.5764277403014777	6.4688552901837815	5.012163475094552	0.0004633282589463302	0.0017354019770248331	-1.0067168124009473
FKBP1A	0.5115633226690264	8.514574434729848	5.011985273325962	0.00046345361062888026	0.0017354019770248331	-1.0802459109991167
ARIH1	0.41259550986860827	6.665331217866947	5.010569887997049	0.0004644505088761375	0.0017370930635276275	-1.0177905684307715
CPA4	1.146948074588817	3.492831245393894	5.010385225902931	0.00046458073975989513	0.0017370930635276275	-0.6626387584729665
MAP3K9	1.0726316901238673	4.568192177384586	5.010185377381861	0.00046472172439849965	0.0017370930635276275	-0.8542884964084507
LAMP3	3.1058099927080467	-0.4939150168413721	5.008890627136198	0.000465636217111409	0.0017400018476074754	0.22854998762706114
ANKEF1	0.8084660845314975	4.035689112825656	5.007000247990821	0.000466974841049944	0.0017444933702085263	-0.7762215197478568
BMP7	2.046509982660571	1.429184095042475	5.004165833997284	0.00046898962235367755	0.001750995182610323	-0.16184275661158232
GLRX	0.8977723944106009	5.946764138051139	4.998473318120549	0.00047306396209342687	0.0017641429962379765	-0.9999955800130325
ZC3HAV1	0.4431562495380854	6.440457567571443	4.99759786131455	0.0004736938855087327	0.00176597618239456	-1.0287863692869275
ACCS	0.9429113259207367	3.9894922033624614	4.996668568261214	0.0004743635207001742	0.0017676997129177732	-0.7844935727368219
FSTL1	0.5506065542343688	6.132328770035725	4.996204088190075	0.00047469859503603923	0.0017677025540398974	-1.0149050714433319
RFTN1	1.1236899438478178	4.05980044463647	4.996187068422566	0.0004747108778103226	0.0017677025540398974	-0.7978403241768195
LINC01139	1.9347698909049462	0.8835906642488313	4.995722913417727	0.0004750459779149408	0.0017684345022117875	-0.033584317544916864
RELA-DT	0.7640256836751727	3.457872275594597	4.991816612761005	0.0004778761319740394	0.0017768974146951976	-0.6846994204853836
NRSN2-AS1	1.1195239981418732	3.3141117430920484	4.989544485473607	0.0004795305413818742	0.0017820108764889735	-0.6565453098610723
PFKL	0.5264148275767697	5.415182438448456	4.989089064475695	0.00047986287915798443	0.0017827269069999043	-0.9772861565455484
SLC6A17	1.4423138465903302	1.8623869784002927	4.988558894961895	0.0004802500717981014	0.0017836462515282993	-0.3040149782052257
PNPLA2	0.4866008476201351	5.42664846885518	4.988013469663538	0.00048064875219757866	0.0017840887821465809	-0.9799543996414748
PGBD2	1.1802689119306642	2.200958921000036	4.987261983128539	0.00048119862942709796	0.001785610611813054	-0.39474362925975726
PARVA	0.5605589161519857	6.0825746443436834	4.982054094430668	0.0004850277425844888	0.0017956436003744199	-1.0347314215042864
COL16A1	1.247478931286483	2.2268926807098373	4.981317769822937	0.0004855717318720576	0.0017971363170040057	-0.41086068472900905
ELF3	0.8789317707092996	7.15584278954565	4.978963559167518	0.00048731534962625074	0.001802022143099389	-1.0872587861639236
TGIF1	0.5920069340078786	5.137086633596819	4.977018759490488	0.0004887607554256638	0.0018067730057517912	-0.9721130440310102
SHB	0.5968898974346626	5.075037207455435	4.976854299452193	0.0004888831932523844	0.0018067730057517912	-0.9664226911860485
GNPTG	0.6281733631117854	5.228101556748765	4.975935533114291	0.0004895677991737952	0.0018086376412499172	-0.9822989185549433
NBDY	0.5102198285276804	6.865787734095764	4.974237393805357	0.0004908358242230568	0.001812415185480856	-1.0841887853125431
C6orf52	1.0402006693212713	3.5662425606853874	4.967949974988744	0.0004955611657611807	0.0018272207628369356	-0.7462908360764846
NR3C1	0.5001744404034643	8.774630390103592	4.967691098010113	0.0004957567581622706	0.0018274140970087737	-1.1592246204659675
OSER1-DT	1.0948786489646758	1.7805671476429172	4.965676535923051	0.0004972816470475048	0.0018319769767853966	-0.318352215193511
CRYZL1	0.5853563477042822	4.57633286977734	4.965305500296648	0.0004975630387221041	0.001832484763210519	-0.9275134516660302
ZFPM1	0.9974832994464147	2.5859994796027244	4.962594193307142	0.0004996244180774792	0.0018390154834945275	-0.5296209292728715
MAP1B	0.5294253875070165	9.23052919061848	4.961116856629988	0.0005007514356768929	0.0018426324809499965	-1.1813956944303925
PPP6R2	0.7864411977654209	3.555155072291341	4.960340139783134	0.0005013450525475417	0.0018442851861006828	-0.7561495016187862
BDH2	0.8118646512278143	3.1131876869346127	4.959281940060601	0.0005021549989184576	0.0018456690357598938	-0.6593288429543813
LINC00705	1.6340853353087796	0.9646079424071758	4.957089481094406	0.0005038375304064254	0.0018507873598958332	-0.11391095515759897
ERO1B	0.6996240942617664	3.2481140182472115	4.955239678129443	0.0005052617553512401	0.0018549514831919989	-0.6966326894370596
SLC26A11	1.1275648596281576	3.7814993467317506	4.94318219301757	0.0005146505364147732	0.0018872490943219133	-0.8306429509050286
DEDD2	0.460735153673661	6.1417119211890085	4.939270632110579	0.0005177359760498405	0.001896928741181462	-1.107225048226904
DNAJC4	1.1090873341172887	2.64559368132354	4.9382862168535056	0.0005185155703399783	0.001898727647359187	-0.5829260145444151
SMAD3	0.42576124568121543	8.368304031273194	4.93818035245134	0.0005185994823633748	0.001898727647359187	-1.1946366441487868
EXOC3-AS1	0.9472894941074061	2.9938415675190115	4.938087373461466	0.0005186731928195445	0.001898727647359187	-0.665747577721227
PCGF3	0.5693480919463569	4.635749204137429	4.933570008575527	0.000522267824143605	0.001910467980502986	-0.9864069687598258
CAMK2B	2.4294167660688677	0.04690425172346359	4.933493064965232	0.0005223292794324654	0.001910467980502986	0.04160150349951053
SLC47A1	0.48613220095549536	5.236150538659478	4.929631387184041	0.0005254235000167883	0.0019206847015218506	-1.0577118362394362
MYOM2	1.2517826607625302	2.39340548433428	4.926925350387545	0.0005276033329325898	0.0019275490969904146	-0.5396124844908794
UFM1	0.5936469810861107	5.5919654718075975	4.925293144170148	0.00052892278482821	0.0019318166948017457	-1.093942249518686
CPNE8	0.882780967193721	3.779903236426613	4.922793032353268	0.0005309506312653328	0.0019375599794459616	-0.8631829876934773
AFF4	0.5120619427831672	6.103328193912965	4.921407761086005	0.0005320777776429083	0.0019411182713951773	-1.133842561031786
DUSP11	0.7372380707315331	4.727075082305289	4.913279922489087	0.0005387424566635753	0.001963748560625511	-1.0306332017601552
CRYL1	0.5828377211144389	3.9506045376930277	4.913026250780338	0.0005389518825111515	0.0019639511219682695	-0.9119987683868871
DMTN	0.9979229998803594	3.5381304735869232	4.910840296656229	0.000540760141069634	0.0019699780824069288	-0.832230147677115
SEC22B	0.5185584888002177	4.643354715560503	4.910036010215433	0.0005414270790781644	0.0019718449827197627	-1.025411998650224
GSDMD	0.6432264536527912	4.74731440114325	4.907428082898996	0.00054359565710126	0.0019786137903899585	-1.042590359552408
ANTXR2	1.2144199718708857	2.58680014335516	4.905550106876881	0.000545162961162916	0.001983752907424351	-0.6212704876292872
ARL4C	0.45119709340198	8.976882685415797	4.903206613821339	0.0005471254974541865	0.0019891931002571036	-1.2689393195320395
NDUFB2	0.396043232341043	8.216829481640719	4.902223136185837	0.0005479513324926724	0.001991061417383707	-1.2480118254221786
HDDC3	0.452327624669433	5.935004228689077	4.899765018829402	0.0005500212229008968	0.001996978301843305	-1.15858531930916
LINC00887	3.520880876450675	0.4268492504928521	4.899583789845685	0.0005501741570588397	0.001996978301843305	-0.08101791453176332
ANKRD13B	0.863791067978505	3.625295775985621	4.89819121009299	0.0005513508226169263	0.0020005665863288983	-0.8711798515354126
CCDC184	1.0923585301136436	1.7533871216042276	4.889693079775801	0.0005585894311247463	0.0020251048248529926	-0.4319579218348304
SLC2A3	0.617048633230497	5.294070048237417	4.8867054398088685	0.0005611581548011955	0.0020332625166157425	-1.1323685956551648
NSF	0.6930533735990245	6.098009781704947	4.886012735493422	0.0005617555175249037	0.0020348493703761057	-1.1908795932842429
OTULINL	1.124827025864023	2.5610290495865575	4.884661614381245	0.0005629226158279273	0.0020384984939130473	-0.6486312839587365
OST4	0.6369944618468883	7.8387405538516335	4.882631800158872	0.0005646808044703844	0.0020437058318867186	-1.267258162497198
KSR1	0.6554650149297565	4.915057842358759	4.877560320282964	0.0005690991265882086	0.002056780960050533	-1.11033372472329
NRP2	0.5476169233176691	7.000523847829091	4.8729341177447365	0.0005731614943422357	0.002069704802059021	-1.253141906362119
EIF3H	0.4827670664341692	8.823314656377471	4.87228337969766	0.0005737353833091122	0.002070520095102854	-1.3150728131095022
STARD4	1.0085496214979655	2.7792676526123397	4.864376285163373	0.0005807575675555259	0.0020918087894600135	-0.7338629673100829
TOLLIP	0.6353705144433492	5.760673717996201	4.864192316400479	0.0005809220283409434	0.0020918109144632277	-1.2049245215842497
EPDR1	0.6776192078626808	6.686463460206009	4.859327424366302	0.0005852890125860647	0.0021063474050355556	-1.263152364425288
RAB33B-AS1	0.9488226762266181	2.677236032886145	4.853515767779663	0.0005905515240892483	0.0021216972150293425	-0.7269388339760905
BMP8A	3.396985138825141	-0.5399839082888633	4.852706507124638	0.0005912882863695428	0.0021237464759446298	-9.195916676230098e-05
GAB1	0.7840035276235189	2.3744541554919287	4.850639444367135	0.0005931745953260883	0.0021291289138230694	-0.6574606376755296
IFTAP	0.5320457271523837	5.483263258946733	4.849566733187692	0.0005941560164410919	0.002131048482683489	-1.208465745524597
DNAJC27-AS1	1.1425069429897587	2.3981402214705443	4.847970808343033	0.0005956193107785614	0.0021350970238945065	-0.6677061868001175
HDLBP	0.3948781769806544	7.8103257581500145	4.846007277886215	0.0005974249031002114	0.002139766803612289	-1.3258508430239457
LHFPL2	0.5760742570837305	6.034681062939595	4.844451669376669	0.0005988595033498323	0.0021443033829623027	-1.2546207757984797
PYGO1	0.6261908386460457	4.27010724459357	4.843379401847908	0.000599850486291694	0.002145444510370825	-1.080098589478319
KIF1C	0.7239073439017236	7.376635275679498	4.841129065031759	0.0006019358888746075	0.0021523001740852564	-1.318512438942336
SSH1	0.5211722836201007	4.47669964392023	4.838468925101054	0.0006044109727991111	0.0021605449643743078	-1.1191654332742367
ATP6V1G1	0.39057454384837254	7.550973517323916	4.836966400483045	0.00060581373674114	0.0021643471451163313	-1.3315301853847368
HSD17B7P2	2.710067382503923	0.6971419090079158	4.835579810093834	0.0006071113252144619	0.0021677695290524776	-0.24023461981878214
LOXL4	1.6654490784835267	0.8489954626927453	4.8349141438240695	0.0006077353100245143	0.0021693907249616677	-0.27754711911065044
SPRY1	2.3363658568981784	0.7341194030354886	4.832602948049714	0.0006099070690085515	0.0021758411017368073	-0.25356465565132247
ASPSCR1	0.9298006133372678	4.505822315136034	4.827464409998627	0.0006147651160730831	0.00219080868416329	-1.1411497934637254
SLC23A1	1.3645023469388862	1.9059338633770135	4.826675097280108	0.0006155149689970925	0.0021922568580490754	-0.5743580082511954
LINC00106	1.1204918693761676	1.6935588078336155	4.82606827338503	0.0006160921150984535	0.0021937003763547445	-0.5173431765680068
ZDHHC22	3.88249601522031	-0.4360178864151194	4.8225257243016335	0.000619472874220163	0.0022038938794371184	-0.05785606258203746
IFI27L2	0.7894547066107407	5.3299098922050385	4.8163505672300895	0.0006254130893163044	0.0022237877674436283	-1.249889157335632
GSTO2	1.0613204001876557	1.6318124139065142	4.813132019789489	0.0006285330796894387	0.002234259193048088	-0.5211233836010809
DKK1	0.9265500042076908	7.780250832898376	4.809987012536266	0.000631597714116111	0.002243903373418357	-1.383569623212784
SDHAF3	0.5177335905157419	4.223440690728575	4.807433674871148	0.0006340974415671852	0.0022516827912591286	-1.1309737239126916
CYP2S1	0.9527684632875486	4.907330386522498	4.80739009370257	0.0006341401985567229	0.0022516827912591286	-1.223671600675468
DECR1	0.4604877295892411	6.02867548255949	4.805309358301084	0.0006361851423776576	0.002258315723707119	-1.3180831952341636
COG6	0.832131984440255	2.9813442582959855	4.804115289690653	0.0006373618249035692	0.0022618636905460273	-0.8792168743241451
LIX1L-AS1	2.176659829052949	0.77572375723606	4.801924663600115	0.0006395265530673146	0.002268284648486877	-0.31191780336294084
TMEM120B	0.562064098529401	4.859782386085281	4.8012138497949595	0.0006402306359039035	0.002269520707390538	-1.228372126172352
SEC22A	0.7145657848625371	4.57672045129622	4.800160014095747	0.0006412760038362736	0.002272595277337599	-1.195278722427882
ZRSR2	0.7351171547402093	3.9619089972230817	4.797440554178061	0.0006439819736017683	0.0022796533258531812	-1.1017100491993368
WBP1L	0.4635410086539533	5.423307007549458	4.796383364038184	0.0006450371817716866	0.0022827556488260545	-1.290346198339888
TRIM4	0.48447335637012134	5.584328557471086	4.795789785797141	0.0006456304498365539	0.0022838809546706445	-1.3038868676257493
LINC00847	0.6986194182841663	4.366280937293714	4.794644947756384	0.0006467763224951708	0.002287008242839572	-1.1744206552221996
MRI1	0.6743051473763577	5.039686120383363	4.794449354272015	0.0006469723080849435	0.0022870677132939086	-1.2586637490901849
SNX10	0.5950851419610714	4.592280261814014	4.788996343804405	0.0006524616482353456	0.002303074418288923	-1.2155864524685356
SYN2	3.0072455518407324	-0.3511091437403473	4.787367619371022	0.000654110774154331	0.002307190945587188	-0.12231812372999595
HTRA1	0.5170328846359453	5.916719666068739	4.7844279555009575	0.0006570984441945652	0.0023156955056864294	-1.3452285104322668
HCG25	1.8636223204987796	0.7674380165879172	4.784281628780246	0.000657247537571636	0.0023156955056864294	-0.33785462856979365
DKK3	0.6507463689432846	4.420566208700643	4.780284010459013	0.0006613346297502777	0.0023294526900558207	-1.20602656372973
LAMC3	1.8250264716521818	0.9289534509909811	4.777508073285946	0.0006641885250116414	0.0023375700363312936	-0.3884705986595627
DUSP1	0.5696774958376007	6.680826975008032	4.775243216987885	0.0006665266465148323	0.002345152327111862	-1.4001409878360542
NBEA	0.6800737729343629	4.686689727944112	4.767289278082785	0.0006748071738748886	0.002371019425960075	-1.263151355477314
TCF7	0.7430344924151813	4.849491515596051	4.766533230809117	0.0006755999135477864	0.0023731515950570978	-1.283890391053144
FUT8-AS1	3.249352437434906	-0.22462187685490906	4.759021131485107	0.0006835303700441001	0.0023988588468189047	-0.18368064672997075
TMEM30A	0.5361902333678792	7.051088628995799	4.758861962849016	0.0006836994653478842	0.0023988588468189047	-1.4411972488838556
CHPF2	0.5827145599716106	4.624639123969389	4.758666620358408	0.0006839070510413591	0.0023988588468189047	-1.269379362219266
SHLD1	1.207076059794651	1.799016215413023	4.758535974315621	0.0006840459226338279	0.0023988588468189047	-0.6551463314940049
FAM172A	0.6342269491845283	5.636746673024447	4.7520000685181	0.0006910315764779196	0.0024220258302418024	-1.379402355441906
CIAO2B	0.4154272673528885	7.5579906189238	4.750445264754194	0.0006927044626645168	0.0024265566591417554	-1.4732781842864977
RPL3P4	0.43940021706197463	10.017900655223336	4.748676542001559	0.0006946127277067836	0.0024325737912694353	-1.5436212547042318
CYHR1	0.5598210044469178	5.564389758672319	4.7419638433251645	0.0007019058054406086	0.002453402959049663	-1.3905436119281909
DLG5	0.4211559152013411	5.9031740724313435	4.739715005774903	0.0007043671650566937	0.0024606586923778587	-1.4176209689810966
PTEN	0.40592895695701703	6.5838596238904845	4.738921223972605	0.000705238141541507	0.002462087010721911	-1.4556064127003818
C11orf54	0.6310530340321421	4.327603431349752	4.7388151138573695	0.0007053546571257367	0.002462087010721911	-1.2597898767721079
LINC01776	1.7223596933804985	-0.07199756824708825	4.738198436687487	0.0007060322108455293	0.0024631053334260066	-0.23975282755955973
ZCCHC3	0.49459398983054115	4.958647650099995	4.736523972487335	0.0007078754499394129	0.0024681863202612965	-1.3451090736968503
CYP4V2	0.8994117801479851	3.2114340645580377	4.734335849357665	0.000710291800511236	0.0024752593048118833	-1.0462520622173592
MT-TQ	0.860743899734759	3.81064625585054	4.732165989867694	0.0007126966040548046	0.0024822843521854245	-1.179294075480783
ADAM17	0.4500826441950778	7.031990552135672	4.730672579503302	0.0007143567198612408	0.0024873877602369717	-1.4867725565683045
AFF3	3.341164741443864	-0.5644940641908961	4.730111826096283	0.0007149811249969789	0.002488883027157468	-0.1829915145433958
COQ10B	0.5604977751224238	4.86354459991729	4.729334961836122	0.0007158471264493224	0.00249121825766783	-1.346466494356175
ITGAV	0.44329230409127085	6.391013630051558	4.727993286881896	0.0007173453596623567	0.0024946797552721353	-1.464764498110216
SMIM6	1.0414294840674247	3.5931578682191336	4.727919301002078	0.0007174280753312972	0.0024946797552721353	-1.1413694778742158
SGMS1-AS1	1.1915935006029714	1.8645911901022074	4.726568077836417	0.0007189405095511721	0.0024985776216772974	-0.7247965745922951
CIC	0.5835947784543194	5.379307514885695	4.724055321241172	0.0007217620346567499	0.0025077007001615167	-1.405216734127289
CDC14B	0.8680105564801526	3.618838465998961	4.7228737149699125	0.0007230928853333653	0.0025116410017089544	-1.1550940524902096
NIPBL-DT	0.7363494026286448	3.5747572081406864	4.72178608029052	0.0007243201903222013	0.0025151539405424937	-1.1474912744162271
PCYOX1L	0.6653195952097541	3.928654044626124	4.718477557040173	0.0007280671516092073	0.002524796846044969	-1.2245302756066163
ADCY6	0.9269631926520439	2.594345567082869	4.7177989258302215	0.0007288382451293701	0.0025267844103955485	-0.9271976527102312
HSPBAP1	0.9546585802524108	2.154094392622423	4.717585276820653	0.0007290811822363439	0.0025269403451661497	-0.81668222223042
SKI	0.5671541495271644	5.203900189892927	4.716621756053023	0.0007301778522738185	0.002528681574681306	-1.4019617072779207
VSIR	0.9765082089279513	3.87312894281658	4.711185745828619	0.0007363978535771269	0.002544699133977267	-1.2258437597018013
C9orf85	0.7424518226224119	4.181102108237206	4.709472111297893	0.0007383702327666051	0.00255082436299478	-1.2842558155420534
ERCC6	0.7882028458502521	2.848356243413157	4.7068617567460045	0.0007413854772446363	0.002558471375244061	-1.0063385861446132
ATP6V0D1	0.5582547594911809	5.344459292066155	4.7052650894814745	0.0007432362204215407	0.0025641649604543158	-1.4331261543421592
CUTALP	0.6037743763066348	3.9998350376900262	4.7044947620505955	0.0007441308764027543	0.0025665578593032042	-1.2607148093131864
PGAP3	0.7045934810559955	3.1889064585004285	4.703891106012075	0.0007448327568517972	0.002568284749112153	-1.0909479038467085
COMMD6	0.41048637618824113	7.9539713767194495	4.703449590427149	0.0007453465574271169	0.0025686686840057094	-1.5642281364908506
PDP1	0.600000047005353	4.207568824877531	4.703072661625068	0.0007457854937299211	0.0025694876727294044	-1.2991820618203338
ZNF512	0.6535455378154698	4.445861429245408	4.701215271163595	0.0007479524353341201	0.0025762581859255377	-1.3393202405912534
CTNND1	0.588445999218262	4.489122278747343	4.700878443349559	0.0007483461114788883	0.0025769188327564095	-1.3459552107367214
CCDC162P	3.1560412084675713	-0.5875805217731345	4.699586430559541	0.000749858218561163	0.002581429385095266	-0.22684833388643266
GMPR2	0.49826271293578994	6.055672162802584	4.697054381922628	0.0007528309824226617	0.002590266169979859	-1.4972703680539903
NUDT18	1.1459496465061787	3.12321966428308	4.694460517313313	0.0007558892508728584	0.0025993874696638034	-1.091201562792226
PRKN	2.2600654798256556	0.3411997242814387	4.6906516881059535	0.0007604038470981313	0.002612097714802919	-0.3907927402633522
MTMR3	0.5545668348468418	3.8843302386591936	4.6903956082539855	0.0007607083993133249	0.002612100393544676	-1.262165770561226
EDIL3-DT	1.2252416917423383	2.056615279436307	4.68682276696345	0.0007649710121077407	0.0026256668377400674	-0.841118491516176
PBLD	0.7867033101004308	2.7958572282310885	4.685045213927249	0.0007671011422972935	0.002632270451995955	-1.0294847224338408
GGPS1	0.4903834987821547	5.420737599689744	4.682527093286774	0.0007701294751740222	0.002640125441444077	-1.4769838152581602
ABRACL	0.5062776002648173	5.883402111152866	4.682454006374481	0.0007702175592587343	0.002640125441444077	-1.5105460807975932
ITPKB	1.4853644622312132	1.2291015778191308	4.680494893032801	0.0007725826503535779	0.00264752148503716	-0.6232430176975816
SLC35E1	0.47816636454989503	5.344678948825041	4.680313115200532	0.0007728024861614017	0.0026475640729603576	-1.4742405276049508
BTF3	0.3573679940303158	9.76689995242461	4.679702237870128	0.0007735417448247359	0.0026493856647941388	-1.65221999502777
FTCDNL1	1.1219190205880452	2.5853507340961785	4.678326660283861	0.0007752091515891531	0.0026536725181108985	-0.9895271342900696
USP32	0.48027234653745676	5.4502216657535545	4.669256149323838	0.000786299567383508	0.0026901940438623637	-1.501291364787697
UBAP1	0.5386401853093377	5.4117735677472325	4.668967941899426	0.0007866546936181653	0.00269068787889493	-1.4986094057071684
WDR83	1.5998475256579856	0.4022719661677832	4.6677790545497535	0.0007881214220144982	0.0026949825748767936	-0.4397659855017153
LETMD1	0.682336367556053	4.21375953385321	4.666064688198593	0.0007902415258752532	0.0027015085907331564	-1.3611166937957702
TMEM260	0.681442516799406	3.66877596342034	4.665286261707889	0.0007912061716103624	0.002704082136708508	-1.2601832132878048
FRG1JP	1.0349478097249967	2.9774402179915276	4.661104982108314	0.0007964090657202676	0.0027189520523988276	-1.111897690370463
ZNF343	0.7327065592943596	4.225445834367186	4.6578851971215265	0.0008004401885970154	0.002729965509518449	-1.376522960592907
MORN4	0.8798513992160859	3.941407365615387	4.651191838327971	0.0008088893599625488	0.0027549286766067062	-1.337648441474614
GNG11	0.6766948613365802	7.061842707032005	4.648426565029473	0.0008124074973618497	0.0027654351210197364	-1.6234514543221934
SPOCK1	1.1771105462479783	5.237335196736943	4.644610304109625	0.0008172893458892285	0.0027798290701508133	-1.523728969223634
RAB5B	0.4592877006332099	5.180942515805683	4.643838936412864	0.0008182798587092428	0.0027824566852486642	-1.5197919236712885
HDHD3	0.9448191937942227	2.755427308146005	4.641604285339678	0.0008211565414539341	0.002791494873943933	-1.0910329236857992
C12orf66	0.5601251583815898	4.348679860346652	4.640475490181084	0.0008226137090954054	0.0027957039394576277	-1.42489614252667
DTNB	0.6903107064443925	3.1765527582462463	4.6362991192475524	0.0008280288130842802	0.002811861611870401	-1.1991731196814035
RHBDD1	0.6055916109611612	4.519173912823782	4.635471560255942	0.0008291062952479487	0.0028147717709681025	-1.4579722853200003
ITSN2	0.41590815525243485	6.270253759657488	4.633810242940756	0.0008312738065288227	0.0028208191514474154	-1.6139486995991241
SCNN1D	1.595014847649206	0.7864201136220397	4.633767581507982	0.000831329545455948	0.0028208191514474154	-0.5825509147606196
RBL2	0.5588803516625669	5.414131690971081	4.631054995045238	0.0008348817740016337	0.0028313671214481545	-1.5614531621788013
PCNA	0.45199615020099415	8.618228218449142	4.629860414692871	0.0008364512033629043	0.002835936151640763	-1.707052212025637
MFSD10	0.46127523036371976	5.679782085480682	4.629183257792358	0.0008373422304674694	0.0028382032851612445	-1.5848505959336663
MAN1A2	0.5216304027248713	7.314545090893823	4.622975336880457	0.0008455577314083391	0.0028617230282587465	-1.6747495910393253
ZFHX3	0.5492282043804639	6.962191051688105	4.622250448415847	0.0008465225801244606	0.0028632381386562637	-1.6631073444714204
BMT2	0.7059451251251212	3.9274374586423804	4.621234887854324	0.0008478762792271228	0.002867057140220986	-1.384436478368495
LINC01503	0.8575860551574754	2.6991533731399295	4.619538017652523	0.0008501432411511462	0.0028724400405755377	-1.1137567342662686
CACNA1A	3.4984867236890467	-0.48542724098445544	4.616978913490075	0.0008535742384030888	0.002882506654289796	-0.36633289513180234
GIPC1	0.6117979548054713	5.305620918839295	4.615075998447042	0.0008561349632696579	0.002888583009815222	-1.578684530437581
DEAF1	0.577624053347785	5.114347754983544	4.614801494319731	0.0008565050287622887	0.002888583009815222	-1.5615476194916544
COL5A2	0.4527150002642477	6.901193672269165	4.61394377212539	0.000857662433682855	0.002891722389318976	-1.674585973284115
EIF3D	0.4091917188492289	8.009901041180537	4.613124762485587	0.0008587691423445671	0.0028946892268361234	-1.7153936028713224
SNCA	2.0759666158747794	0.3320787982779207	4.612417348173925	0.00085972626918142	0.0028969523507334795	-0.51289624464619
FHIT	2.3687832927202663	0.6901602523910936	4.6122931427644405	0.0008598944345420411	0.0028969523507334795	-0.5935517077536883
COL4A4	1.5761305243624977	2.0441994764757183	4.611726027961371	0.0008606627096526923	0.002898010944003328	-0.960544276161813
OSMR	0.5767718138974027	5.554886831980682	4.6087575132698495	0.0008646960301797031	0.0029108240572900605	-1.6095476661818386
MOV10	0.7312041185937455	4.3446050300465116	4.607420200214372	0.0008665195564914892	0.0029154249179266893	-1.4789317789902903
EEA1	0.6237461910683875	6.393052530246046	4.607191129571209	0.0008668323187365297	0.002915708708477418	-1.6643097087260115
HMGB1P21	1.2202784381791554	0.9209496150519471	4.604670063395095	0.00087028235237914	0.002925001113249005	-0.6634078439077404
ENDOD1	0.8533480164425278	4.48993344377054	4.602690559658095	0.0008730014321862626	0.002932595600488853	-1.5081539362415537
CLYBL	0.9268410176711765	3.3204480847284192	4.6012860042007855	0.0008749361949490973	0.002937548797613158	-1.2898518500550562
CREB3L2	0.6118913717714234	6.361583330333175	4.598387192507463	0.0008789436163479993	0.0029494519617986885	-1.6773763255909122
GTF2IRD2	1.4426948129277575	1.459469091161522	4.596481440347303	0.0008815887554574446	0.002956773637260715	-0.8236334068374731
RPL13A	0.4274497687148706	12.146421409880663	4.595401304112685	0.0008830916910134925	0.002960258780406311	-1.8385519065261366
HARBI1	0.9866410598422197	2.077736272845219	4.59494075098708	0.0008837333418277941	0.002961631952856863	-0.9970884305319521
ATG2A	0.8140168397649479	4.424745521811325	4.594259395603445	0.0008846835215342098	0.0029635570975854596	-1.512865493320465
MRPL20-AS1	0.5597115819030911	4.807290867243809	4.5880183901672815	0.0008934372453044396	0.0029909725380494866	-1.5732261168755377
DOCK4	0.9842516318611798	2.9699148004662135	4.581182393944308	0.0009031305734083639	0.003017921929203603	-1.2418130234255553
POU4F1	1.1742409764878754	2.592829858412746	4.577949651561395	0.0009077531657619354	0.003031781570107563	-1.1563341792373887
RIOK3	0.6386232032008419	4.754621132601713	4.5772118512219615	0.0009088116653713373	0.0030337293170672385	-1.5849054183844258
ELOVL4	0.8927430372218434	2.3235672744867757	4.575800563881145	0.0009108400285604121	0.0030389108637150185	-1.0925993383949253
C1orf226	1.4431742662521543	0.8486354760160301	4.571956892197942	0.0009163885939139626	0.003055254694067928	-0.6977255156248487
KIAA1109	0.7793246339564632	4.107808141589133	4.571163976300682	0.000917537648320265	0.0030572613105737884	-1.5001679045456697
STX8	0.48313205606469367	6.095164341335642	4.570650493476698	0.0009182825736051726	0.0030589449509577315	-1.7088540471146692
RSU1	0.39469835320542224	6.681705995771965	4.565481549063576	0.0009258169831089766	0.003081630714311887	-1.7464481851171394
RNU6-1016P	1.5635048953312172	0.4803905044563372	4.563823270005405	0.000928247945823127	0.0030881118135085263	-0.6225813475116659
KCNQ1	2.9779810132320526	-0.4790798179509329	4.562815135141901	0.0009297291190554825	0.003091428029367865	-0.451091637294458
SDHAF1	0.5324620527435129	4.273135940544665	4.560801762669305	0.0009326946808667315	0.003100481146162455	-1.5450731953533312
[truncated: 10,766 more rows]
