# Supplementary material for: The protein kinase DYRK1B is a p53 target gene and functions as a negative feedback regulator of the transcription factor RFX7
Source: Cell Death Dis. 2026 Mar 26;17(1):386. doi: 10.1038/s41419-026-08660-x (PMC13066115; doi:10.1038/s41419-026-08660-x)
Supplement: Supplementary file 5 — RNAseq_ raw read counts [file 41419_2026_8660_MOESM5_ESM.txt]

gene	A549_NT_DMSO_I	A549_NT_DMSO_II	A549_NT_DMSO_III	A549_NT_N3A_I	A549_NT_N3A_II	A549_NT_N3A_III	A549_NT_N3A_IIII
ENSG00000284662	0	0	0	0	0	0	0
ENSG00000186827	0	0	0	0	0	0	0
ENSG00000186891	0	0	0	0	0	0	0
ENSG00000160072	0	0	0	0	0	1	1
ENSG00000041988	94	90	133	61	99	79	80
ENSG00000260179	1	0	0	0	0	4	0
ENSG00000234396	0	0	0	0	0	0	1
ENSG00000225972	34	20	45	22	52	32	24
ENSG00000224315	0	0	0	0	0	0	0
ENSG00000198744	4	4	7	2	14	3	1
ENSG00000279928	0	0	0	0	0	0	0
ENSG00000228037	0	0	0	0	0	0	0
ENSG00000142611	15	11	15	4	3	7	2
ENSG00000225630	22	17	31	30	70	40	19
ENSG00000067606	83	102	138	217	352	327	234
ENSG00000131584	27	25	41	20	15	20	10
ENSG00000227589	0	0	0	0	0	0	0
ENSG00000237402	0	2	1	1	6	0	6
ENSG00000284616	0	0	0	0	0	0	0
ENSG00000169972	71	125	131	58	50	76	66
ENSG00000157911	208	212	269	146	251	192	152
ENSG00000269896	11	2	5	1	0	0	0
ENSG00000237973	524	458	601	409	882	540	380
ENSG00000224051	169	139	175	55	111	72	79
ENSG00000228750	0	0	0	0	0	2	0
ENSG00000228463	1	0	0	0	1	0	0
ENSG00000238260	0	0	0	0	0	0	0
ENSG00000260972	0	0	0	0	0	0	0
ENSG00000157933	211	209	352	211	390	297	283
ENSG00000162591	92	124	149	174	267	221	154
ENSG00000224340	0	0	0	0	0	0	0
ENSG00000270035	0	0	0	0	0	0	0
ENSG00000169962	0	0	2	0	3	2	0
ENSG00000226545	0	0	0	0	0	0	0
ENSG00000233653	0	0	0	0	0	0	0
ENSG00000268663	0	0	0	0	0	0	0
ENSG00000226374	0	0	0	0	0	0	0
ENSG00000116285	172	284	391	110	109	117	135
ENSG00000229280	0	0	0	0	0	0	0
ENSG00000142655	59	92	166	50	79	83	69
ENSG00000232596	0	0	0	0	0	0	0
ENSG00000235054	0	0	0	0	0	0	0
ENSG00000232663	0	0	0	0	0	0	0
ENSG00000284646	0	0	0	1	3	2	0
ENSG00000240409	1	0	0	1	0	0	0
ENSG00000229344	337	61	65	82	623	77	73
ENSG00000231510	0	0	0	0	0	0	0
ENSG00000149527	2	1	1	1	8	2	5
ENSG00000284739	0	0	0	0	0	0	0
ENSG00000007923	230	210	307	113	190	143	120
ENSG00000171621	102	137	178	65	122	99	81
ENSG00000272235	1	0	0	0	0	0	0
ENSG00000236679	0	0	0	0	0	0	0
ENSG00000284694	0	0	0	0	0	0	0
ENSG00000162441	274	313	402	216	298	242	217
ENSG00000230021	0	0	1	0	0	1	0
ENSG00000271264	0	0	0	0	0	0	0
ENSG00000287356	0	0	1	3	3	0	8
ENSG00000224387	0	0	0	0	0	0	0
ENSG00000187017	0	0	0	0	2	5	4
ENSG00000285629	0	0	0	0	0	0	3
ENSG00000173673	0	0	0	0	0	0	0
ENSG00000227372	79	97	122	47	56	56	68
ENSG00000142583	0	0	0	5	0	1	1
ENSG00000223663	0	0	0	0	0	0	0
ENSG00000107404	344	250	417	109	189	152	104
ENSG00000284674	0	0	0	0	0	0	0
ENSG00000177000	99	89	115	91	143	110	89
ENSG00000272161	0	1	4	0	0	0	0
ENSG00000237094	0	0	0	0	0	0	0
ENSG00000069424	55	82	119	86	129	121	97
ENSG00000224338	0	0	0	0	0	0	0
ENSG00000074800	15403	16997	24052	10495	16109	18177	12913
ENSG00000234546	12	28	18	229	357	299	231
ENSG00000116786	93	118	109	100	213	146	102
ENSG00000287727	0	0	0	0	0	0	0
ENSG00000176022	318	333	477	240	384	323	294
ENSG00000223989	0	0	0	0	0	0	0
ENSG00000228423	0	1	0	0	3	1	1
ENSG00000286448	0	0	0	0	0	0	0
ENSG00000162496	557	733	947	1128	1259	1496	1079
ENSG00000237365	0	0	0	0	0	0	0
ENSG00000131686	0	0	0	0	0	0	0
ENSG00000229305	0	0	0	0	0	0	0
ENSG00000284703	0	0	0	0	0	0	0
ENSG00000226457	0	2	0	0	0	0	1
ENSG00000162494	0	0	0	10	14	9	6
ENSG00000173614	24	30	46	47	79	65	55
ENSG00000248527	1000	698	1121	573	2080	1425	774
ENSG00000237728	0	0	0	0	0	0	0
ENSG00000215720	0	0	0	0	0	0	0
ENSG00000279804	0	0	0	0	0	0	0
ENSG00000116273	147	172	257	54	33	85	53
ENSG00000241326	0	0	0	0	0	0	0
ENSG00000285701	0	0	0	0	0	0	0
ENSG00000233623	0	0	0	0	0	0	0
ENSG00000162592	0	0	0	0	0	0	0
ENSG00000116254	0	4	1	0	0	3	1
ENSG00000049245	396	473	637	317	506	548	401
ENSG00000179743	53	55	79	93	133	162	93
ENSG00000233645	0	0	0	0	0	0	0
ENSG00000234064	0	0	0	0	0	0	0
ENSG00000204624	0	4	0	0	0	2	3
ENSG00000284708	0	0	0	0	0	0	0
ENSG00000171603	334	396	622	339	371	415	376
ENSG00000280113	0	0	0	0	0	0	0
ENSG00000142606	0	0	0	0	0	0	0
ENSG00000235146	0	0	0	0	0	0	0
ENSG00000177674	179	162	235	247	499	388	293
ENSG00000162572	10	6	7	15	23	15	18
ENSG00000171608	92	108	147	58	157	133	111
ENSG00000225931	0	0	0	0	0	0	0
ENSG00000236601	0	0	0	0	0	0	0
ENSG00000171729	530	522	778	297	475	471	344
ENSG00000228150	1	10	13	4	7	13	9
ENSG00000175262	0	0	0	0	0	0	0
ENSG00000279457	0	2	4	1	0	2	0
ENSG00000162571	0	0	0	0	0	0	0
ENSG00000231181	0	0	0	0	0	0	0
ENSG00000238173	0	1	0	0	0	0	0
ENSG00000158109	168	168	208	207	309	295	199
ENSG00000229393	0	0	0	0	0	0	0
ENSG00000269978	0	1	0	0	3	5	2
ENSG00000037637	53	66	112	36	51	59	31
ENSG00000184163	0	0	0	0	0	0	1
ENSG00000287586	0	0	1	0	0	0	0
ENSG00000159423	146	196	249	499	651	627	498
ENSG00000142599	177	194	339	188	272	254	223
ENSG00000227169	0	0	0	0	0	0	0
ENSG00000283356	0	0	0	0	0	0	0
ENSG00000011021	31	16	46	13	36	32	20
ENSG00000272482	5	9	4	9	13	13	7
ENSG00000284747	0	6	1	0	0	0	0
ENSG00000215912	2	0	1	5	9	5	1
ENSG00000120952	0	0	0	0	0	0	0
ENSG00000243073	0	0	0	0	0	0	0
ENSG00000142615	0	0	1	0	0	0	0
ENSG00000215704	0	0	0	0	0	0	0
ENSG00000065526	376	379	487	211	359	321	371
ENSG00000175756	1132	1239	1748	460	758	869	572
ENSG00000229484	0	0	0	0	0	0	0
ENSG00000157916	678	838	1121	473	709	723	474
ENSG00000157881	0	7	10	10	1	10	0
ENSG00000116213	112	163	242	119	163	155	160
ENSG00000283611	0	0	0	0	0	0	0
ENSG00000238290	0	0	0	0	0	4	0
ENSG00000225387	0	0	0	0	0	0	0
ENSG00000127463	253	227	375	141	189	226	174
ENSG00000048707	59	87	107	64	115	113	114
ENSG00000158748	0	1	7	1	0	1	4
ENSG00000235643	0	0	0	0	0	0	0
ENSG00000225196	0	0	0	0	0	0	0
ENSG00000130762	27	24	23	0	0	8	3
ENSG00000187144	1	1	0	3	3	5	0
ENSG00000162444	6	9	10	3	9	5	4
ENSG00000279169	0	0	0	0	0	0	0
ENSG00000279625	0	0	0	0	0	0	0
ENSG00000180758	57	51	93	51	37	58	53
ENSG00000231219	0	0	0	0	0	0	0
ENSG00000229010	0	0	0	0	0	0	0
ENSG00000184677	75	113	119	63	111	75	85
ENSG00000230679	4	6	13	25	15	13	7
ENSG00000270136	0	0	0	0	0	0	0
ENSG00000132879	64	57	102	165	292	277	167
ENSG00000187545	0	0	0	0	0	0	0
ENSG00000288398	64	66	76	61	87	87	57
ENSG00000224621	0	0	0	0	0	0	0
ENSG00000239810	0	0	0	0	0	0	0
ENSG00000285833	0	0	0	0	0	0	0
ENSG00000224459	0	3	0	0	0	0	0
ENSG00000116731	75	95	132	95	100	70	78
ENSG00000116721	0	0	0	0	0	0	0
ENSG00000215785	0	0	0	0	0	0	0
ENSG00000131697	43	57	68	25	30	44	21
ENSG00000284692	0	0	0	0	0	0	0
ENSG00000284745	0	0	0	0	0	0	0
ENSG00000225952	0	0	0	0	0	0	0
ENSG00000280222	0	0	0	0	0	0	0
ENSG00000088280	19	13	29	8	23	32	27
ENSG00000188807	95	108	114	27	59	41	34
ENSG00000284693	2	1	5	5	10	3	6
ENSG00000232298	0	0	0	0	0	0	0
ENSG00000227634	0	0	0	0	0	0	1
ENSG00000225315	2	0	1	0	0	1	0
ENSG00000198793	211	218	335	165	240	196	143
ENSG00000078900	2	0	2	0	0	0	1
ENSG00000142661	36	39	25	36	78	25	40
ENSG00000285945	0	0	0	0	0	0	0
ENSG00000171819	0	2	0	0	0	0	0
ENSG00000229162	0	0	0	0	0	0	0
ENSG00000197921	0	0	0	0	0	0	0
ENSG00000233755	0	0	0	0	0	0	0
ENSG00000116288	2880	3445	4320	1940	2667	2883	2091
ENSG00000238164	0	0	0	0	0	0	0
ENSG00000233929	11	3	5	1	2	0	0
ENSG00000287810	0	0	0	0	0	0	0
ENSG00000271742	0	0	0	1	3	0	0
ENSG00000142677	25	23	43	4	17	1	10
ENSG00000131910	0	0	0	0	0	0	0
ENSG00000185436	10	6	7	0	2	1	3
ENSG00000131914	0	0	0	0	0	0	0
ENSG00000226396	5059	2459	3018	5272	6536	2929	1997
ENSG00000232423	0	0	0	0	0	0	0
ENSG00000229247	0	0	0	0	0	0	0
ENSG00000169504	348	398	586	209	355	263	208
ENSG00000224311	0	0	0	0	0	0	0
ENSG00000225159	5	2	4	1	0	1	0
ENSG00000260063	2	1	3	1	12	1	3
ENSG00000272088	0	0	0	0	0	0	0
ENSG00000228338	0	0	0	0	0	0	0
ENSG00000270728	0	0	0	0	0	0	0
ENSG00000169641	375	540	789	707	770	807	784
ENSG00000181773	0	3	5	0	0	2	0
ENSG00000175707	0	0	0	0	0	0	0
ENSG00000241547	0	0	0	0	0	0	0
ENSG00000224129	0	0	0	0	0	0	0
ENSG00000234166	0	0	0	0	0	0	0
ENSG00000230228	0	0	0	0	0	0	0
ENSG00000237436	10	21	46	23	19	41	21
ENSG00000233954	24	30	61	40	62	51	49
ENSG00000174950	0	0	0	2	3	0	0
ENSG00000235282	0	0	0	0	0	0	0
ENSG00000055070	558	548	842	389	658	564	415
ENSG00000225891	0	0	0	0	0	1	0
ENSG00000175087	21	25	57	26	36	22	13
ENSG00000171735	417	445	630	348	512	456	403
ENSG00000157191	189	208	307	148	305	223	183
ENSG00000270733	0	0	0	0	0	0	0
ENSG00000284699	0	0	0	0	0	0	0
ENSG00000133226	1633	2388	3388	1106	1058	1484	1197
ENSG00000229985	0	0	0	0	0	0	0
ENSG00000162482	0	0	0	0	0	0	0
ENSG00000230035	0	0	0	0	0	0	0
ENSG00000235185	0	0	0	0	0	0	0
ENSG00000236782	0	0	0	0	0	0	0
ENSG00000215910	0	0	0	0	0	0	0
ENSG00000116663	31	37	42	9	32	43	22
ENSG00000225643	0	0	0	2	0	2	0
ENSG00000215695	0	0	0	0	0	0	0
ENSG00000284666	0	0	0	0	0	0	0
ENSG00000243659	0	0	0	0	1	0	0
ENSG00000240553	0	0	0	0	0	0	0
ENSG00000228943	0	0	0	0	0	0	0
ENSG00000215906	0	0	0	0	0	0	0
ENSG00000230703	0	0	0	0	0	0	0
ENSG00000188822	0	0	0	0	0	0	0
ENSG00000232848	0	0	0	0	0	0	0
ENSG00000234397	0	0	0	0	0	0	0
ENSG00000090273	994	998	1422	297	622	563	399
ENSG00000284309	0	0	0	0	0	0	0
ENSG00000227868	0	1	0	0	0	1	4
ENSG00000269925	3	11	12	3	2	2	1
ENSG00000142751	84	138	181	114	158	169	146
ENSG00000189266	298	310	431	290	344	283	306
ENSG00000162511	0	0	7	15	16	15	12
ENSG00000158014	0	0	0	0	0	0	0
ENSG00000204138	1073	1175	1679	909	1446	1208	1011
ENSG00000233419	0	0	0	0	0	0	0
ENSG00000235263	0	0	0	0	0	0	0
ENSG00000228176	0	0	0	6	0	6	5
ENSG00000229106	0	0	0	0	0	0	0
ENSG00000236155	0	0	0	0	0	0	0
ENSG00000231251	0	0	0	0	0	0	0
ENSG00000142675	1	1	2	0	1	0	0
ENSG00000197245	1	2	9	0	1	0	1
ENSG00000231949	0	0	0	0	0	0	0
ENSG00000261025	0	0	0	1	0	1	0
ENSG00000116237	599	776	1021	229	296	314	300
ENSG00000158195	937	964	1434	776	1290	1084	950
ENSG00000130772	126	160	180	119	147	175	158
ENSG00000215899	0	0	0	0	0	0	0
ENSG00000237429	6	0	0	3	2	1	1
ENSG00000271398	0	0	0	0	0	0	0
ENSG00000225011	0	0	0	0	0	0	0
ENSG00000215905	0	0	0	0	0	0	0
ENSG00000240731	0	0	0	0	0	0	0
ENSG00000235069	0	0	0	0	0	0	0
ENSG00000172746	0	0	0	0	0	0	0
ENSG00000284676	0	0	0	0	0	0	0
ENSG00000237058	0	0	0	0	0	0	0
ENSG00000204160	130	141	160	69	133	88	70
ENSG00000233399	0	0	0	0	0	0	0
ENSG00000090020	82	96	145	92	145	131	102
ENSG00000225990	0	0	0	0	0	0	0
ENSG00000157978	146	204	238	125	185	199	137
ENSG00000226944	6	30	33	24	40	39	26
ENSG00000158246	0	4	4	0	2	3	3
ENSG00000270282	0	0	0	0	0	0	0
ENSG00000130770	1545	1820	2363	2439	3281	3416	2722
ENSG00000117305	49	62	73	79	133	195	126
ENSG00000235131	0	0	0	0	0	0	0
ENSG00000229044	0	0	0	0	0	0	0
ENSG00000162512	38	59	77	86	151	151	97
ENSG00000179840	0	0	0	0	0	0	0
ENSG00000272449	13	19	35	14	2	6	10
ENSG00000214973	0	0	0	0	0	0	0
ENSG00000198746	64	39	50	30	77	35	40
ENSG00000158006	141	175	190	115	224	161	179
ENSG00000188529	996	1177	1594	454	652	563	484
ENSG00000214812	0	0	0	0	0	0	0
ENSG00000142784	75	48	84	40	68	76	57
ENSG00000230023	0	0	0	0	0	2	1
ENSG00000227950	0	0	0	0	0	0	0
ENSG00000117682	119	106	190	98	135	115	93
ENSG00000175793	1690	1522	2224	4009	7084	6257	4620
ENSG00000126698	1014	1142	1641	713	1142	1114	791
ENSG00000229447	13	20	18	6	2	3	3
ENSG00000229607	0	0	0	0	0	0	0
ENSG00000229994	351	600	726	512	435	632	553
ENSG00000130766	83	94	119	586	841	910	620
ENSG00000168528	89	90	147	110	198	157	91
ENSG00000196581	0	0	0	0	0	0	0
ENSG00000169403	2	3	17	33	42	43	20
ENSG00000117676	72	62	114	80	182	132	97
ENSG00000198830	142	181	219	42	30	33	31
ENSG00000225126	0	0	0	0	0	0	0
ENSG00000084628	3	6	16	3	8	5	10
ENSG00000060688	74	99	138	47	70	52	33
ENSG00000236335	0	0	0	0	0	0	0
ENSG00000171612	61	102	159	63	54	55	60
ENSG00000241169	0	0	0	0	0	0	0
ENSG00000278572	0	0	0	0	0	0	0
ENSG00000227001	0	0	0	0	0	0	0
ENSG00000270927	0	0	0	0	0	0	0
ENSG00000226698	0	0	0	0	0	0	0
ENSG00000284744	0	0	0	0	0	0	0
ENSG00000162458	97	128	184	72	89	71	80
ENSG00000188910	0	0	4	4	1	2	0
ENSG00000230523	0	0	0	0	0	0	0
ENSG00000186056	7	3	14	6	5	7	4
ENSG00000116138	101	116	142	94	144	127	101
ENSG00000231207	0	0	0	0	0	0	0
ENSG00000142765	4	4	3	14	22	13	10
ENSG00000158161	133	130	192	58	89	80	65
ENSG00000270330	0	0	0	0	0	0	0
ENSG00000142684	255	289	443	160	289	286	196
ENSG00000060642	63	62	131	89	112	121	74
ENSG00000224064	0	0	0	0	0	0	0
ENSG00000234619	0	0	0	0	0	0	0
ENSG00000121769	0	0	0	0	0	0	0
ENSG00000236963	0	0	0	0	0	0	0
ENSG00000232557	0	0	0	0	0	0	0
ENSG00000157330	0	0	0	11	11	12	4
ENSG00000162413	92	74	110	112	241	164	128
ENSG00000142627	327	310	482	410	716	568	468
ENSG00000284668	0	0	0	0	0	0	0
ENSG00000233234	0	0	0	0	0	0	0
ENSG00000142632	49	43	62	23	54	36	27
ENSG00000234593	0	0	0	0	0	0	0
ENSG00000162490	1	0	0	403	529	409	362
ENSG00000158292	32	33	41	28	71	37	37
ENSG00000270605	4	4	5	36	58	34	41
ENSG00000238199	0	0	0	0	0	0	0
ENSG00000142733	47	50	67	29	35	29	26
ENSG00000189337	45	47	74	44	58	63	40
ENSG00000270601	0	0	0	0	0	0	0
ENSG00000233268	0	0	0	0	0	0	0
ENSG00000232912	2	0	0	0	0	1	0
ENSG00000235084	0	0	0	1	0	0	0
ENSG00000235143	0	0	0	0	0	0	0
ENSG00000225478	0	0	0	0	0	0	0
ENSG00000225077	12	18	16	6	10	11	3
ENSG00000028137	6	0	6	0	4	0	1
ENSG00000223944	0	0	0	0	0	1	0
ENSG00000238249	0	0	0	0	0	0	0
ENSG00000187952	0	0	0	0	0	0	0
ENSG00000237938	0	0	0	0	0	0	0
ENSG00000227409	0	0	0	0	0	0	0
ENSG00000204464	0	0	5	0	0	0	0
ENSG00000233372	0	0	0	0	0	0	0
ENSG00000162460	0	0	0	0	0	0	0
ENSG00000283259	0	0	0	0	0	0	0
ENSG00000142687	363	478	710	412	659	564	470
ENSG00000284543	0	0	0	0	0	1	2
ENSG00000223382	5	4	4	18	35	27	17
ENSG00000226166	0	0	0	0	0	0	0
ENSG00000130939	223	156	265	142	266	210	167
ENSG00000236216	0	0	0	0	0	0	0
ENSG00000175147	4	9	1	6	8	4	14
ENSG00000236266	0	0	0	0	0	0	0
ENSG00000127472	0	0	0	0	0	0	0
ENSG00000231103	0	0	0	0	0	0	0
ENSG00000060656	54	39	45	234	329	330	249
ENSG00000163867	47	58	70	55	83	74	56
ENSG00000232768	0	0	0	0	0	0	0
ENSG00000225294	0	0	0	0	0	0	0
ENSG00000230214	0	0	0	0	0	0	0
ENSG00000189280	0	0	0	1	4	8	1
ENSG00000134698	48	27	70	28	72	41	38
ENSG00000226487	0	0	0	0	0	0	0
ENSG00000134690	424	462	614	8	10	6	13
ENSG00000272420	9	5	5	2	6	5	3
ENSG00000224333	0	0	0	0	0	0	0
ENSG00000226664	0	0	0	0	0	0	0
ENSG00000132881	9	5	7	5	7	7	4
ENSG00000273274	2	1	1	0	0	0	0
ENSG00000224321	0	0	0	0	0	0	0
ENSG00000233621	22	12	70	23	53	32	28
ENSG00000228940	0	0	0	0	0	0	0
ENSG00000116251	1436	1454	2139	1292	1995	1729	1380
ENSG00000272510	3	6	2	0	3	1	0
ENSG00000158286	19	19	42	22	30	29	24
ENSG00000236648	0	0	0	0	0	0	0
ENSG00000232273	0	0	1	0	0	0	0
ENSG00000237276	1	0	0	0	0	0	0
ENSG00000227959	0	0	0	0	0	0	1
ENSG00000009709	24	40	84	48	40	48	43
ENSG00000043514	204	232	300	75	116	122	89
ENSG00000186543	0	0	0	0	0	0	0
ENSG00000287396	0	0	0	0	1	0	0
ENSG00000231789	20	42	31	18	34	31	20
ENSG00000162510	0	0	0	2	0	0	0
ENSG00000179002	0	0	0	0	0	0	0
ENSG00000223589	0	0	0	0	0	0	0
ENSG00000188984	0	0	0	0	0	0	0
ENSG00000229259	0	0	0	0	0	0	0
ENSG00000270171	0	0	0	0	0	0	0
ENSG00000158008	2	0	0	0	0	0	1
ENSG00000269732	0	0	0	0	0	0	0
ENSG00000130940	19	19	35	43	54	47	34
ENSG00000116771	160	148	165	24	100	52	57
ENSG00000237301	0	1	2	0	0	0	0
ENSG00000162585	149	151	175	97	195	132	96
ENSG00000163879	0	0	0	0	0	0	0
ENSG00000227527	0	0	0	0	0	0	0
ENSG00000127129	24	38	55	7	19	21	15
ENSG00000228823	0	0	0	0	0	0	0
ENSG00000010803	122	85	125	37	65	59	53
ENSG00000229901	1	1	8	8	8	8	3
ENSG00000169991	186	201	319	243	260	304	230
ENSG00000116954	126	192	220	207	302	271	244
ENSG00000117013	1	0	1	5	0	3	0
ENSG00000228589	1	5	1	0	1	1	2
ENSG00000163873	0	0	0	0	0	0	0
ENSG00000233431	0	0	0	0	0	0	0
ENSG00000117215	0	0	0	0	0	0	0
ENSG00000223583	0	1	0	0	0	2	0
ENSG00000196449	136	176	247	102	137	106	107
ENSG00000250575	0	0	0	0	0	0	0
ENSG00000237700	0	0	0	0	0	0	0
ENSG00000253368	1091	1398	1847	808	1169	1319	1011
ENSG00000179862	135	121	221	115	190	169	124
ENSG00000116661	21	27	18	98	143	133	90
ENSG00000230163	0	0	0	0	0	0	0
ENSG00000287400	0	0	0	2	0	2	0
ENSG00000227538	0	0	0	0	0	0	0
ENSG00000232208	0	0	4	1	5	4	2
ENSG00000162461	0	1	1	0	4	3	0
ENSG00000236500	0	0	0	0	0	0	0
ENSG00000044012	0	1	0	0	0	0	0
ENSG00000179051	2364	2184	3049	999	1837	1379	1102
ENSG00000215895	6	6	12	7	6	2	1
ENSG00000231868	0	0	0	0	0	0	0
ENSG00000284650	0	0	0	0	0	0	0
ENSG00000237329	0	0	0	0	0	0	0
ENSG00000236948	0	0	0	0	0	0	0
ENSG00000270850	0	0	0	0	0	0	0
ENSG00000053372	1052	1277	1642	381	538	642	540
ENSG00000287510	0	0	0	0	0	0	2
ENSG00000126067	1382	1266	1980	716	1165	1018	782
ENSG00000274944	0	0	0	0	0	0	0
ENSG00000066136	212	211	350	229	285	304	259
ENSG00000132906	126	126	179	59	98	103	82
ENSG00000286668	0	0	0	0	0	0	0
ENSG00000197312	371	353	472	243	277	330	279
ENSG00000284748	0	0	0	0	0	0	3
ENSG00000272078	0	31	0	0	0	4	0
ENSG00000173660	1833	2208	3362	1476	1998	2292	1603
ENSG00000224592	0	0	0	1	3	0	2
ENSG00000233728	0	0	0	0	0	0	0
ENSG00000230451	0	0	0	0	0	0	0
ENSG00000215893	0	0	0	0	0	0	0
ENSG00000231606	0	0	0	0	0	0	0
ENSG00000215900	0	0	0	0	0	0	0
ENSG00000092847	137	149	216	77	140	151	98
ENSG00000284632	0	0	0	0	0	0	0
ENSG00000204510	0	0	0	0	0	0	0
ENSG00000241014	0	0	0	0	0	0	0
ENSG00000054118	1328	1847	2631	969	1035	1176	1057
ENSG00000254553	0	0	0	0	0	0	0
ENSG00000230415	0	0	0	0	0	0	0
ENSG00000177181	27	35	52	16	9	21	33
ENSG00000284653	0	0	0	0	0	0	0
ENSG00000237749	0	0	0	1	0	0	1
ENSG00000224863	0	0	0	0	0	0	0
ENSG00000276747	0	0	0	1	0	0	0
ENSG00000284705	0	0	0	0	0	0	0
ENSG00000287828	0	0	0	0	0	0	0
ENSG00000228776	0	0	0	0	0	0	0
ENSG00000236009	0	0	0	0	0	0	0
ENSG00000228526	21	23	26	73	180	99	80
ENSG00000159339	0	0	0	0	4	1	0
ENSG00000284678	0	0	0	0	0	0	0
ENSG00000162373	0	0	1	0	0	0	0
ENSG00000223814	0	0	0	0	0	0	0
ENSG00000197982	396	350	437	194	399	311	223
ENSG00000225158	0	0	0	0	0	0	0
ENSG00000261781	0	0	0	0	0	0	0
ENSG00000183317	3	4	5	3	4	2	1
ENSG00000250894	0	0	0	0	0	0	0
ENSG00000232022	4	5	9	6	16	4	7
ENSG00000183386	33	44	46	12	38	36	43
ENSG00000284743	0	0	0	0	2	0	0
ENSG00000229528	0	0	0	0	0	0	1
ENSG00000158315	8	16	22	20	38	43	39
ENSG00000232514	0	0	0	0	0	0	0
ENSG00000229213	0	0	0	0	0	0	0
ENSG00000243749	0	0	0	0	0	0	0
ENSG00000204084	49	72	86	49	83	82	55
ENSG00000286064	0	0	2	0	0	0	0
ENSG00000235358	0	0	0	0	0	0	0
ENSG00000186973	0	1	2	18	13	5	11
ENSG00000233118	0	0	0	0	0	0	0
ENSG00000271806	0	0	0	2	0	1	1
ENSG00000142698	0	0	0	0	0	0	0
ENSG00000272084	3	3	3	0	6	1	1
ENSG00000146463	235	281	398	208	330	248	217
ENSG00000279214	0	0	0	0	0	0	0
ENSG00000183520	502	546	739	228	373	336	322
ENSG00000271164	0	0	0	0	0	0	0
ENSG00000090686	706	603	907	388	584	522	504
ENSG00000085998	192	201	303	206	358	308	245
ENSG00000271741	0	0	0	0	0	0	0
ENSG00000226957	0	1	0	0	0	0	0
ENSG00000211454	2	1	1	1	0	1	0
ENSG00000214141	0	0	0	0	0	0	0
ENSG00000142686	72	102	110	67	109	92	77
ENSG00000224751	0	0	0	0	0	0	0
ENSG00000286597	0	0	0	0	0	0	0
ENSG00000279096	0	0	0	0	0	0	0
ENSG00000227857	0	0	2	20	11	19	6
ENSG00000213987	0	0	0	0	0	0	0
ENSG00000117148	8	11	11	0	2	1	0
ENSG00000230585	0	0	0	0	0	0	0
ENSG00000127125	400	548	799	552	689	751	618
ENSG00000197429	57	75	113	72	175	124	118
ENSG00000117000	196	256	399	211	182	209	164
ENSG00000284989	0	0	0	0	0	0	0
ENSG00000178585	145	175	223	180	296	221	200
ENSG00000231630	0	0	0	0	0	0	0
ENSG00000092853	938	1145	1635	13	16	14	21
ENSG00000255811	0	0	0	0	0	0	0
ENSG00000236253	0	0	0	0	0	0	0
ENSG00000198754	0	1	0	0	0	0	0
ENSG00000134697	1154	1248	1794	585	907	809	664
ENSG00000187513	0	0	0	0	0	0	0
ENSG00000278139	0	0	0	0	0	0	0
ENSG00000238145	0	0	0	0	0	0	0
ENSG00000225142	0	0	0	2	0	0	0
ENSG00000230138	0	0	0	0	0	0	0
ENSG00000230116	0	0	0	0	0	0	0
ENSG00000223390	0	0	0	0	0	0	0
ENSG00000285823	0	1	0	0	0	0	0
ENSG00000284720	0	0	0	0	0	0	0
ENSG00000225028	0	0	0	0	1	0	0
ENSG00000286640	0	0	0	0	0	0	0
ENSG00000225671	0	0	0	0	0	0	0
ENSG00000116151	10	20	26	14	17	17	13
ENSG00000226147	0	0	0	0	0	0	0
ENSG00000182873	0	6	4	3	1	3	6
ENSG00000286518	0	0	0	0	0	0	0
ENSG00000178715	1	3	2	6	3	3	2
ENSG00000284641	0	0	0	0	0	0	0
ENSG00000006555	0	0	0	0	0	0	0
ENSG00000236111	0	0	0	0	0	0	0
ENSG00000066056	0	0	0	0	0	0	0
ENSG00000214114	210	239	349	79	141	91	104
ENSG00000173436	399	432	555	373	427	515	390
ENSG00000116544	0	1	1	1	0	0	1
ENSG00000231900	0	0	0	0	0	0	0
ENSG00000236723	0	1	1	2	0	1	0
ENSG00000204060	15	11	19	14	14	22	18
ENSG00000232467	0	0	0	0	0	0	0
ENSG00000186094	0	0	0	0	0	0	1
ENSG00000117016	36	40	47	21	34	42	25
ENSG00000270241	0	0	0	0	0	0	0
ENSG00000121310	43	52	72	65	91	101	87
ENSG00000169213	550	424	528	343	942	558	471
ENSG00000229846	0	0	0	0	0	0	0
ENSG00000163866	245	260	379	154	247	234	163
ENSG00000225779	0	0	0	0	0	0	0
ENSG00000236546	4	0	0	0	0	0	0
ENSG00000233114	0	0	0	0	0	0	0
ENSG00000228436	0	4	3	8	32	20	19
ENSG00000284601	0	0	0	0	0	0	0
ENSG00000049249	29	27	45	3	15	15	14
ENSG00000284719	3	0	2	7	3	2	8
ENSG00000237130	0	0	0	0	0	0	0
ENSG00000171793	696	791	1134	709	1035	861	867
ENSG00000116990	13	14	8	6	10	6	14
ENSG00000143001	0	2	2	1	0	0	0
ENSG00000229716	0	0	0	0	0	0	0
ENSG00000236876	0	0	0	0	0	0	0
ENSG00000226133	0	0	0	0	0	0	0
ENSG00000227416	0	0	0	0	0	0	0
ENSG00000232335	0	0	0	0	0	0	0
ENSG00000260971	0	1	3	0	0	0	0
ENSG00000274386	1	1	1	6	3	8	0
ENSG00000259832	0	0	0	0	0	0	0
ENSG00000284696	0	0	0	0	0	0	0
ENSG00000238242	0	0	0	0	0	0	0
ENSG00000285839	0	0	0	0	0	0	0
ENSG00000237290	0	0	0	0	0	0	0
ENSG00000232762	0	0	0	0	0	0	0
ENSG00000117419	69	91	145	55	90	93	54
ENSG00000162384	274	322	454	268	354	351	223
ENSG00000162391	0	0	0	0	0	0	0
ENSG00000174348	0	0	0	1	0	0	1
ENSG00000154198	0	0	0	0	0	0	0
ENSG00000117859	458	496	740	511	740	658	503
ENSG00000228121	0	0	0	0	0	0	0
ENSG00000253313	0	0	0	0	0	2	0
ENSG00000040487	49	64	103	44	50	71	53
ENSG00000162396	57	73	90	62	73	92	58
ENSG00000203995	34	47	64	16	21	13	10
ENSG00000227742	0	0	0	0	0	0	0
ENSG00000117713	472	380	573	206	342	251	252
ENSG00000230114	0	0	0	0	0	0	0
ENSG00000177868	202	180	294	114	184	129	90
ENSG00000284686	0	1	8	1	2	0	0
ENSG00000162378	283	292	398	205	255	324	282
ENSG00000233079	0	0	0	0	0	0	0
ENSG00000162599	452	604	1043	684	679	813	701
ENSG00000259818	2	0	2	1	2	0	0
ENSG00000229444	0	0	0	0	0	0	0
ENSG00000240563	0	0	0	0	0	0	0
ENSG00000234318	0	0	2	0	0	0	0
ENSG00000284773	1	3	4	5	5	7	7
ENSG00000234481	0	0	0	0	0	0	0
ENSG00000117862	1	1	3	0	1	1	0
ENSG00000162551	0	0	0	1	3	1	0
ENSG00000235612	0	0	0	0	0	0	0
ENSG00000228369	0	0	0	0	0	0	0
ENSG00000183431	540	655	870	487	780	716	570
ENSG00000227485	0	0	0	0	0	0	0
ENSG00000224609	7	8	9	9	27	10	6
ENSG00000235545	0	0	0	0	0	0	0
ENSG00000236646	0	0	0	0	0	0	0
ENSG00000169174	25	31	35	21	10	22	13
ENSG00000288527	0	0	0	0	0	0	0
ENSG00000231252	0	0	0	0	0	0	0
ENSG00000232198	0	0	0	0	0	0	0
ENSG00000236180	0	0	0	0	0	0	0
ENSG00000231622	0	0	0	0	0	0	0
ENSG00000238063	0	0	0	0	0	0	0
ENSG00000235804	0	0	0	0	0	0	0
ENSG00000227104	0	0	0	0	0	0	0
ENSG00000243725	4	12	17	2	9	8	6
ENSG00000116985	32	41	73	21	25	42	20
ENSG00000134716	1	0	6	0	1	1	0
ENSG00000171872	5	0	3	1	3	0	0
ENSG00000162407	139	213	293	181	203	220	182
ENSG00000285079	0	0	0	0	0	0	0
ENSG00000169218	4	1	0	0	0	0	0
ENSG00000163877	94	109	118	67	53	65	64
ENSG00000228929	3772	4372	5240	3413	1406	4348	2986
ENSG00000224570	0	0	0	0	0	0	0
ENSG00000224980	0	0	0	0	0	0	0
ENSG00000185031	0	0	0	0	0	0	0
ENSG00000278967	0	0	0	0	0	0	0
ENSG00000157184	100	164	253	198	218	217	163
ENSG00000272491	0	0	0	0	0	0	0
ENSG00000198815	137	202	283	112	164	152	101
ENSG00000134744	81	135	188	117	116	126	136
ENSG00000226883	0	0	0	0	0	0	0
ENSG00000162437	73	52	92	59	113	69	74
ENSG00000233910	0	0	0	0	0	0	0
ENSG00000287703	0	0	0	0	0	0	0
ENSG00000283039	0	0	0	0	0	0	0
ENSG00000229032	0	0	0	0	0	0	0
ENSG00000229294	0	0	0	0	0	0	0
ENSG00000184292	0	0	0	0	0	0	0
ENSG00000187140	13	8	28	11	41	19	14
ENSG00000226754	17	8	14	27	20	24	22
ENSG00000228431	0	0	0	0	0	0	0
ENSG00000279324	0	0	0	0	0	0	0
ENSG00000232993	0	0	0	0	0	0	0
ENSG00000234088	0	0	0	0	0	0	0
ENSG00000186409	12	4	18	18	15	10	20
ENSG00000236973	0	0	0	0	0	0	0
ENSG00000162595	90	65	93	11	30	35	37
ENSG00000227947	0	0	0	0	0	1	0
ENSG00000277397	0	0	0	0	0	0	0
ENSG00000271200	25	20	8	8	28	13	7
ENSG00000235446	0	0	0	0	0	0	0
ENSG00000261196	0	0	0	0	0	0	0
ENSG00000224209	1	0	3	2	2	4	1
ENSG00000171357	0	3	0	1	0	1	0
ENSG00000237853	0	0	0	0	0	0	0
ENSG00000162385	442	390	543	153	227	215	178
ENSG00000231413	0	0	0	0	0	0	0
ENSG00000234264	4	1	0	0	0	0	0
ENSG00000242391	0	0	0	0	0	0	0
ENSG00000086015	152	205	283	107	164	150	123
ENSG00000223883	0	0	0	0	0	0	0
ENSG00000284808	0	0	0	0	0	0	0
ENSG00000184588	92	104	201	109	116	115	108
ENSG00000242267	0	0	0	0	0	0	0
ENSG00000237227	0	0	0	0	0	0	0
ENSG00000117472	5	8	11	38	46	67	41
ENSG00000275350	0	0	0	0	0	0	0
ENSG00000116652	2	1	9	2	1	1	3
ENSG00000203605	0	0	0	0	0	0	0
ENSG00000123080	215	224	339	33	35	37	26
ENSG00000177452	0	0	0	0	0	0	0
ENSG00000285778	0	0	0	0	0	0	0
ENSG00000077549	1959	1833	2718	1077	1888	1561	1376
ENSG00000233407	0	0	0	0	0	0	0
ENSG00000225675	0	1	0	0	3	0	0
ENSG00000237622	0	0	0	0	0	0	0
ENSG00000162598	0	0	0	0	0	0	0
ENSG00000280317	0	0	0	0	0	0	0
ENSG00000162415	6	11	6	13	18	11	10
ENSG00000229133	0	0	0	0	0	0	0
ENSG00000185483	210	301	452	218	293	277	241
ENSG00000162600	75	96	140	74	82	82	74
ENSG00000116704	126	118	165	260	382	310	281
ENSG00000225623	0	0	0	0	0	0	0
ENSG00000261213	0	0	0	0	0	0	0
ENSG00000227644	0	0	0	0	0	0	0
ENSG00000157193	301	400	534	195	248	374	211
ENSG00000116205	59	77	113	38	81	51	55
ENSG00000198841	69	98	159	99	110	105	103
ENSG00000116212	259	254	407	139	216	163	110
ENSG00000234204	0	0	0	0	0	0	0
ENSG00000116729	222	171	265	115	207	144	139
ENSG00000224127	1	0	0	0	0	0	1
ENSG00000233099	0	0	0	1	0	0	0
ENSG00000233994	0	0	0	0	0	0	0
ENSG00000237180	0	0	0	0	0	0	0
ENSG00000223956	0	0	0	0	0	0	0
ENSG00000213561	0	0	0	0	0	0	0
ENSG00000234496	0	0	0	0	0	0	0
ENSG00000233973	0	0	0	0	0	0	0
ENSG00000237552	0	0	0	0	0	2	0
ENSG00000132854	18	1	21	14	45	11	3
ENSG00000227556	0	0	0	0	0	0	0
ENSG00000162616	92	140	167	153	190	153	122
ENSG00000271355	0	0	0	0	0	0	0
ENSG00000162607	543	671	1003	130	187	137	130
ENSG00000233602	0	0	0	0	0	0	0
ENSG00000233271	0	0	0	0	0	0	0
ENSG00000285954	0	0	0	0	0	0	0
ENSG00000233333	0	0	0	0	0	0	0
ENSG00000154027	113	86	105	55	150	108	80
ENSG00000234108	0	0	0	0	0	0	0
ENSG00000232676	0	0	0	0	0	0	0
ENSG00000225167	0	0	0	0	0	0	0
ENSG00000132122	7	21	27	25	41	24	16
ENSG00000213579	0	0	0	0	0	0	0
ENSG00000137960	0	1	2	0	0	1	0
ENSG00000227288	0	0	0	0	0	0	0
ENSG00000237852	7	0	5	2	2	0	0
ENSG00000116745	0	0	0	0	0	0	0
ENSG00000132855	0	0	0	0	0	0	0
ENSG00000285407	0	1	1	1	5	4	3
ENSG00000272506	0	0	0	0	0	0	0
ENSG00000172380	775	1094	1450	667	820	958	768
ENSG00000286429	0	0	0	0	0	0	0
ENSG00000272855	0	0	0	0	0	0	0
ENSG00000270549	0	0	0	0	0	0	0
ENSG00000237163	0	0	0	0	0	0	0
ENSG00000234184	0	0	0	0	0	0	0
ENSG00000229636	0	0	0	0	0	0	0
ENSG00000116675	19	17	40	10	27	27	16
ENSG00000224149	1	0	0	0	0	0	0
ENSG00000162433	69	80	134	107	125	113	99
ENSG00000213625	582	797	1090	726	999	1109	807
ENSG00000085999	80	93	127	2	0	1	0
ENSG00000227207	0	1	0	0	0	1	0
ENSG00000227016	0	0	0	0	0	0	0
ENSG00000236200	16	41	24	5	9	4	3
ENSG00000233664	0	0	0	0	0	0	0
ENSG00000237928	0	0	0	0	0	0	0
ENSG00000158966	11	21	20	6	12	5	7
ENSG00000284882	0	0	0	0	0	0	0
ENSG00000213703	2	0	0	0	0	0	0
ENSG00000203965	12	23	50	12	8	27	15
ENSG00000223479	0	0	0	0	0	0	0
ENSG00000234953	0	0	0	0	0	0	0
ENSG00000233674	0	0	0	0	0	0	0
ENSG00000153898	19	19	24	6	14	26	21
ENSG00000233290	0	0	0	0	0	0	0
ENSG00000117069	0	1	0	1	0	0	0
ENSG00000229943	0	0	0	0	0	0	0
ENSG00000187048	0	0	0	0	0	0	0
ENSG00000286918	0	0	0	0	0	0	0
ENSG00000228734	0	0	0	0	0	0	0
ENSG00000125703	94	128	191	76	110	96	46
ENSG00000228056	0	0	0	0	0	0	0
ENSG00000285041	0	0	0	0	0	0	0
ENSG00000185839	0	0	0	0	0	0	0
ENSG00000285808	0	0	0	0	0	0	0
ENSG00000236676	0	0	0	0	0	0	0
ENSG00000275678	0	0	1	0	0	0	0
ENSG00000229440	0	0	0	0	0	0	0
ENSG00000234144	0	0	0	0	0	0	0
ENSG00000226891	0	0	0	0	2	0	0
ENSG00000213540	0	0	0	0	0	0	0
ENSG00000277670	0	0	0	0	0	0	0
ENSG00000227466	0	0	0	0	0	0	0
ENSG00000154007	0	0	0	0	0	0	0
ENSG00000225242	0	0	0	0	0	0	0
ENSG00000230498	0	0	0	0	0	0	0
ENSG00000229554	0	0	0	0	0	0	0
ENSG00000285851	0	0	0	0	0	0	0
ENSG00000285782	0	0	0	0	0	0	0
ENSG00000162618	0	0	0	2	1	0	1
ENSG00000224493	0	0	0	0	0	0	0
ENSG00000131233	0	0	0	0	0	0	0
ENSG00000272371	0	0	0	0	0	0	0
ENSG00000287647	3	3	3	4	1	4	4
ENSG00000229225	0	0	0	0	0	0	0
ENSG00000230863	0	0	0	0	3	0	0
ENSG00000234383	0	0	0	0	0	0	0
ENSG00000271576	9	12	16	12	5	5	18
ENSG00000213560	0	0	0	0	0	0	0
ENSG00000153936	249	340	359	188	221	277	211
ENSG00000267734	0	0	0	0	0	0	0
ENSG00000287224	0	0	0	0	0	0	0
ENSG00000225598	0	0	0	0	0	0	0
ENSG00000227883	0	0	0	0	0	0	0
ENSG00000174021	15	14	21	5	11	3	7
ENSG00000084072	93	132	217	69	121	115	99
ENSG00000286455	0	0	0	0	0	0	0
ENSG00000225087	0	0	1	0	0	0	0
ENSG00000224986	0	0	0	0	0	0	0
ENSG00000285374	0	0	0	0	0	0	0
ENSG00000180488	142	179	249	142	284	232	197
ENSG00000280378	1	0	0	2	0	1	2
ENSG00000286863	0	0	1	0	0	0	0
ENSG00000016490	0	0	0	0	0	0	0
ENSG00000233595	0	0	0	0	0	0	0
ENSG00000188786	94	163	147	91	129	118	94
ENSG00000117151	31	39	48	51	62	55	60
ENSG00000162434	876	1173	1668	1073	1363	1692	1368
ENSG00000230053	0	0	0	0	0	0	0
ENSG00000137941	42	40	102	21	30	30	22
ENSG00000273338	5	8	6	3	3	4	3
ENSG00000116717	193	212	290	1369	1487	1444	1360
ENSG00000223720	0	0	0	0	0	0	0
ENSG00000224326	0	0	0	0	0	1	0
ENSG00000235002	0	0	0	0	0	0	0
ENSG00000286548	0	0	0	1	0	0	0
ENSG00000137968	0	0	1	24	30	41	27
ENSG00000066135	168	212	350	242	323	392	287
ENSG00000230027	0	0	0	0	0	0	0
ENSG00000233061	0	0	1	0	0	0	0
ENSG00000272094	0	0	0	0	0	0	0
ENSG00000228853	0	0	0	0	0	0	0
ENSG00000215874	0	0	0	0	0	0	0
ENSG00000232453	3	3	4	7	13	8	7
ENSG00000260386	0	0	0	0	0	0	0
ENSG00000284895	0	0	0	0	0	0	0
ENSG00000117174	162	201	343	89	131	125	113
ENSG00000237413	0	0	0	0	0	0	0
ENSG00000184313	0	0	0	0	0	0	0
ENSG00000224494	0	0	0	0	0	0	0
ENSG00000284645	0	0	0	0	0	0	0
ENSG00000225605	0	0	0	0	0	0	0
ENSG00000226476	0	0	0	0	0	0	0
ENSG00000234807	2	1	0	0	0	0	0
ENSG00000225446	0	0	0	0	5	0	0
ENSG00000288543	0	0	0	0	0	0	0
ENSG00000234683	1	2	3	1	5	1	0
ENSG00000122420	1	2	0	0	4	0	1
ENSG00000284240	0	0	0	0	0	0	0
ENSG00000267561	0	0	0	0	0	0	0
ENSG00000236290	0	0	0	0	0	1	0
ENSG00000143013	1600	2100	2783	973	1172	1237	1023
ENSG00000226084	203	292	375	253	247	272	169
ENSG00000134748	285	238	431	127	224	185	155
ENSG00000097096	10	14	20	11	8	6	15
ENSG00000142892	205	211	291	79	116	109	82
ENSG00000242598	0	0	0	0	0	0	0
ENSG00000219102	0	0	0	0	0	0	0
ENSG00000184005	5	5	8	0	11	3	4
ENSG00000230953	0	0	0	0	0	0	0
ENSG00000287743	0	0	0	0	1	0	0
ENSG00000229332	0	0	0	0	0	0	0
ENSG00000227937	0	0	0	0	0	0	0
ENSG00000229752	0	0	0	0	0	0	0
ENSG00000237505	0	2	1	2	2	1	1
ENSG00000285462	0	0	0	0	0	0	0
ENSG00000233216	0	0	0	0	0	0	0
ENSG00000197273	0	0	0	0	0	0	0
ENSG00000226804	0	0	0	0	0	0	0
ENSG00000285325	0	0	0	0	0	0	0
ENSG00000058804	516	607	823	127	172	163	155
ENSG00000230728	0	0	0	0	0	0	0
ENSG00000162402	158	198	231	74	123	92	96
ENSG00000232846	0	0	0	0	0	0	0
ENSG00000219201	0	0	0	0	0	3	0
ENSG00000287661	0	0	0	0	0	0	1
ENSG00000230787	0	0	0	0	0	0	0
ENSG00000116641	56	52	82	51	61	62	53
ENSG00000235927	1	2	10	0	2	4	10
ENSG00000223920	0	0	0	0	0	0	0
ENSG00000237453	0	0	0	0	0	0	0
ENSG00000281207	0	0	0	1	3	2	1
ENSG00000172260	0	2	0	0	0	0	0
ENSG00000285473	0	0	0	0	0	0	0
ENSG00000237959	0	0	0	0	0	0	0
ENSG00000231364	0	0	0	0	0	0	0
ENSG00000234578	0	0	0	0	0	0	0
ENSG00000185104	530	453	725	284	608	422	287
ENSG00000117480	0	1	1	1	0	0	0
ENSG00000227960	0	0	0	0	0	0	0
ENSG00000137944	85	109	151	125	141	160	148
ENSG00000237568	0	0	0	0	0	0	0
ENSG00000229505	0	0	0	0	0	0	0
ENSG00000228187	0	0	0	0	0	0	0
ENSG00000285201	0	0	1	0	0	0	0
ENSG00000182183	0	0	1	2	0	2	1
ENSG00000236407	0	0	0	0	0	0	0
ENSG00000232284	1	0	6	0	0	3	1
ENSG00000236915	0	0	0	0	0	0	0
ENSG00000271949	0	0	0	0	0	0	0
ENSG00000227062	0	0	0	0	0	0	0
ENSG00000067334	583	692	957	375	441	477	417
ENSG00000235011	0	0	0	0	0	0	0
ENSG00000284734	0	0	0	0	0	0	0
ENSG00000215875	0	0	0	0	0	0	0
ENSG00000235673	0	0	0	0	0	0	0
ENSG00000225938	0	0	0	0	0	0	0
ENSG00000180869	0	0	0	0	0	0	0
ENSG00000226938	0	0	0	0	0	0	0
ENSG00000213559	0	0	0	0	0	0	0
ENSG00000287587	0	0	0	0	0	0	0
ENSG00000122417	112	145	174	97	150	134	96
ENSG00000142949	2489	2851	4140	2507	3145	3337	2991
ENSG00000116133	364	371	428	175	345	301	239
ENSG00000235105	0	0	0	0	0	0	0
ENSG00000285210	0	1	0	0	0	1	0
ENSG00000232882	0	0	0	0	0	0	0
ENSG00000224466	0	0	0	0	0	0	0
ENSG00000171502	0	0	0	0	0	0	0
ENSG00000162399	0	0	0	0	0	0	0
ENSG00000231349	0	0	0	0	0	0	0
ENSG00000116157	0	0	0	4	2	0	0
ENSG00000143036	9	17	19	19	23	29	19
ENSG00000232672	0	0	0	0	0	0	0
ENSG00000230817	0	0	0	0	0	0	0
ENSG00000235613	17	5	10	2	1	2	7
ENSG00000237478	0	0	0	0	0	0	0
ENSG00000065243	156	232	333	162	123	187	159
ENSG00000226759	0	0	0	0	0	0	0
ENSG00000226960	0	0	0	0	0	0	0
ENSG00000233877	0	0	0	0	0	0	0
ENSG00000284637	0	0	0	0	0	0	0
ENSG00000234080	0	0	1	0	0	0	0
ENSG00000237899	0	0	1	0	0	2	0
ENSG00000238081	0	0	0	0	0	0	0
ENSG00000234784	0	0	0	0	0	0	0
ENSG00000225492	0	0	0	0	0	0	0
ENSG00000223905	0	0	0	0	0	0	0
ENSG00000227290	0	0	0	0	0	0	0
ENSG00000229486	0	0	0	0	0	0	0
ENSG00000223683	0	0	0	0	0	0	0
ENSG00000282898	0	0	0	0	0	0	0
ENSG00000117500	316	388	563	215	295	271	261
ENSG00000285409	0	0	0	0	0	0	0
ENSG00000016602	0	0	0	0	0	0	0
ENSG00000171790	0	0	0	0	0	0	1
ENSG00000231090	0	0	0	0	0	0	0
ENSG00000117528	451	526	652	346	458	478	411
ENSG00000271723	0	0	0	0	0	0	0
ENSG00000066185	4	3	6	13	4	11	11
ENSG00000172339	109	136	201	73	73	99	72
ENSG00000036549	201	258	315	244	275	272	187
ENSG00000287724	0	0	0	0	0	0	0
ENSG00000229567	0	0	0	0	0	0	0
ENSG00000058799	125	158	192	126	204	173	144
ENSG00000233235	0	0	0	0	0	0	0
ENSG00000225191	0	0	0	0	0	0	0
ENSG00000287870	0	1	0	1	1	3	2
ENSG00000235563	0	2	5	0	0	0	0
ENSG00000232048	0	0	0	0	0	0	0
ENSG00000232857	0	0	0	0	0	0	0
ENSG00000284846	0	0	0	0	0	0	0
ENSG00000273637	0	0	0	0	0	0	0
ENSG00000272145	1	8	2	3	4	2	2
ENSG00000235251	0	0	0	0	0	0	0
ENSG00000203985	0	0	0	4	0	4	8
ENSG00000228838	0	0	0	0	0	0	0
ENSG00000283761	0	1	1	0	0	0	0
ENSG00000284716	0	0	2	0	0	0	0
ENSG00000189433	0	0	1	0	0	0	0
ENSG00000230759	0	0	0	0	0	0	0
ENSG00000231866	0	0	0	0	0	0	0
ENSG00000179178	0	0	0	0	0	0	0
ENSG00000229687	0	0	0	0	0	0	0
ENSG00000142700	12	10	17	9	31	20	17
ENSG00000285525	0	0	0	0	3	0	0
ENSG00000236098	0	0	0	0	0	0	0
ENSG00000233514	1	1	2	0	0	0	0
ENSG00000127124	48	45	70	17	34	20	11
ENSG00000235055	0	0	0	0	0	0	0
ENSG00000266993	0	0	1	0	2	0	1
ENSG00000153923	0	0	0	0	0	0	0
ENSG00000097033	280	333	437	240	317	302	255
ENSG00000223675	0	0	0	0	0	0	0
ENSG00000182330	0	0	0	0	0	0	0
ENSG00000162604	290	273	418	259	347	382	295
ENSG00000229316	0	0	0	0	0	0	0
ENSG00000116171	271	373	514	410	375	463	448
ENSG00000287406	0	0	0	0	0	0	0
ENSG00000134709	13	18	12	9	4	5	11
ENSG00000225767	0	0	0	0	0	0	0
ENSG00000234099	0	0	0	0	0	0	0
ENSG00000137936	236	236	346	150	210	170	176
ENSG00000235308	0	0	0	0	0	0	0
ENSG00000232752	0	0	0	0	0	0	0
ENSG00000235829	0	0	0	0	0	0	0
ENSG00000143032	0	0	0	0	0	0	0
ENSG00000228971	0	0	0	0	0	0	0
ENSG00000226745	0	0	0	0	0	0	0
ENSG00000178028	106	79	115	72	114	75	85
ENSG00000280040	0	0	0	1	2	0	2
ENSG00000168710	2530	2930	4111	1640	2419	2213	1841
ENSG00000117519	683	807	1121	593	782	773	560
ENSG00000270507	0	0	0	0	0	0	0
ENSG00000238037	0	0	0	0	0	0	0
ENSG00000215869	0	0	0	0	0	0	0
ENSG00000134215	66	104	153	61	68	101	71
ENSG00000227935	0	0	0	0	0	0	0
ENSG00000229887	0	0	0	0	0	0	0
ENSG00000228502	2	1	1	1	3	1	7
ENSG00000236268	0	0	0	0	0	0	0
ENSG00000225568	0	0	0	0	0	0	0
ENSG00000271277	0	0	0	0	0	0	0
ENSG00000236888	0	0	0	0	0	0	0
ENSG00000279778	0	0	0	1	0	0	1
ENSG00000232015	0	0	0	0	0	0	0
ENSG00000230955	1	0	0	1	0	0	0
ENSG00000230828	0	0	0	0	0	0	0
ENSG00000188641	39	41	69	16	19	23	19
ENSG00000152078	524	533	773	310	494	438	363
ENSG00000237279	0	0	0	0	0	0	0
ENSG00000233359	0	0	0	0	0	0	0
ENSG00000237352	2	0	1	5	8	2	3
ENSG00000215887	0	0	0	0	0	0	0
ENSG00000237954	0	0	0	0	0	0	0
ENSG00000185668	0	0	3	8	8	13	4
ENSG00000171492	121	175	268	78	97	120	96
ENSG00000233129	0	0	0	0	0	0	0
ENSG00000230798	22	13	40	45	85	55	39
ENSG00000170989	1	0	0	0	0	0	0
ENSG00000186086	0	0	0	0	0	0	0
ENSG00000055732	13	16	9	33	33	17	28
ENSG00000258634	12	17	21	16	7	15	8
ENSG00000271914	2	0	0	0	0	2	1
ENSG00000233557	0	0	0	0	0	0	0
ENSG00000237897	0	0	0	0	0	0	0
ENSG00000116299	7	11	3	64	60	70	51
ENSG00000137962	269	416	618	185	179	217	178
ENSG00000230881	0	0	0	0	0	0	0
ENSG00000227832	0	0	0	0	0	0	0
ENSG00000198691	0	0	1	1	1	2	3
ENSG00000286692	0	0	1	0	0	0	0
ENSG00000236674	0	0	0	0	0	0	0
ENSG00000260464	0	1	0	0	2	0	0
ENSG00000237435	0	0	0	0	0	0	0
ENSG00000232825	0	0	0	0	0	0	0
ENSG00000231996	0	0	0	0	0	0	0
ENSG00000273204	10	10	9	8	29	29	17
ENSG00000079739	375	376	516	234	398	336	263
ENSG00000242396	0	0	0	0	0	0	0
ENSG00000117154	0	0	0	0	0	0	0
ENSG00000162377	214	285	442	198	241	254	182
ENSG00000224613	0	0	0	1	0	0	0
ENSG00000176378	0	0	0	0	0	0	0
ENSG00000116670	348	254	321	68	200	103	74
ENSG00000215871	0	0	0	0	0	0	0
ENSG00000287372	0	0	0	0	0	0	0
ENSG00000232542	0	0	0	0	0	0	0
ENSG00000231095	0	0	0	0	0	0	0
ENSG00000116774	80	64	86	11	29	23	12
ENSG00000224081	0	2	5	2	2	1	1
ENSG00000235299	0	0	0	0	0	0	0
ENSG00000287756	0	0	0	0	0	0	0
ENSG00000269113	9	2	0	2	3	4	4
ENSG00000284652	0	0	0	0	0	0	2
ENSG00000023909	1670	2359	3072	1551	1541	2068	1733
ENSG00000117133	394	421	607	286	366	362	315
ENSG00000069702	70	105	173	124	107	120	97
ENSG00000232185	0	0	0	0	0	0	0
ENSG00000230489	0	0	0	0	0	0	0
ENSG00000230721	0	0	0	0	0	0	0
ENSG00000228399	0	0	1	0	1	6	2
ENSG00000236776	0	0	0	0	0	0	0
ENSG00000285928	0	0	0	0	0	0	0
ENSG00000224685	0	0	0	0	0	0	0
ENSG00000287076	0	0	0	0	0	0	0
ENSG00000237480	0	0	0	0	0	0	0
ENSG00000117461	46	34	53	124	280	192	153
ENSG00000271252	0	0	0	0	0	0	0
ENSG00000230427	0	0	0	0	4	0	0
ENSG00000237003	0	0	0	0	0	0	0
ENSG00000235794	0	0	0	0	0	0	0
ENSG00000286758	0	0	0	0	0	0	0
ENSG00000235501	26	29	57	21	24	25	8
ENSG00000237337	0	0	0	0	0	0	0
ENSG00000233184	44	31	49	39	36	49	31
ENSG00000233983	0	0	0	0	0	0	0
ENSG00000198198	100	92	132	59	120	114	98
ENSG00000225183	0	0	0	0	0	2	0
ENSG00000230402	0	0	0	0	0	0	0
ENSG00000116793	73	105	167	78	111	77	83
ENSG00000286899	0	0	0	0	0	0	0
ENSG00000134201	0	0	0	0	0	0	0
ENSG00000238122	0	0	0	0	0	0	0
ENSG00000260879	0	0	0	0	0	0	0
ENSG00000116455	192	290	340	136	175	222	153
ENSG00000213366	0	0	0	0	0	0	0
ENSG00000230864	0	0	0	0	0	0	0
ENSG00000283354	0	0	0	0	0	0	0
ENSG00000232918	0	0	0	0	0	0	0
ENSG00000236360	0	0	0	0	0	0	0
ENSG00000183298	59	27	43	31	35	45	10
ENSG00000234332	0	0	0	0	0	0	0
ENSG00000117525	12	17	3	2	2	7	3
ENSG00000099260	2	11	16	28	42	51	37
ENSG00000225079	0	0	0	0	0	0	0
ENSG00000226483	0	0	0	0	0	0	0
ENSG00000224238	0	0	0	0	0	0	0
ENSG00000229537	0	0	0	0	0	0	0
ENSG00000282608	0	0	0	0	0	0	0
ENSG00000162699	0	0	0	0	0	0	0
ENSG00000134258	0	0	0	1	0	1	2
ENSG00000268993	0	0	0	0	0	0	0
ENSG00000162692	19	15	20	0	4	6	1
ENSG00000203914	0	1	1	0	0	0	0
ENSG00000227070	0	0	0	0	0	1	0
ENSG00000270457	0	0	1	0	2	0	3
ENSG00000163349	154	211	314	134	180	166	167
ENSG00000203858	0	0	0	0	0	0	0
ENSG00000134222	119	165	185	12	30	10	5
ENSG00000231987	0	0	0	0	0	0	0
ENSG00000228057	0	4	0	0	0	0	0
ENSG00000261593	0	0	0	0	0	0	0
ENSG00000224445	0	0	0	0	0	0	0
ENSG00000267272	1	0	0	1	2	0	1
ENSG00000229842	0	0	0	0	0	0	0
ENSG00000270631	0	0	0	0	0	0	0
ENSG00000237343	0	2	0	0	0	0	0
ENSG00000229201	0	0	0	0	0	0	0
ENSG00000181656	0	0	1	0	0	0	0
ENSG00000122481	0	0	4	0	0	4	2
ENSG00000198162	831	1096	1450	1070	1259	1335	1280
ENSG00000238198	0	0	0	2	7	2	7
ENSG00000233593	24	28	78	36	53	58	37
ENSG00000196369	28	33	40	22	20	24	32
ENSG00000171517	2	3	1	0	1	1	2
ENSG00000228852	0	0	0	0	0	0	0
ENSG00000234367	0	0	0	0	0	0	0
ENSG00000225206	10	12	3	5	17	18	13
ENSG00000203864	0	0	0	1	0	0	0
ENSG00000233482	0	0	0	0	0	0	0
ENSG00000271644	0	0	0	0	0	0	0
ENSG00000230250	0	0	0	0	0	0	0
ENSG00000232622	0	0	0	0	0	0	0
ENSG00000117543	327	324	428	254	508	437	286
ENSG00000287374	0	0	0	0	0	0	0
ENSG00000232878	0	0	0	0	0	0	0
ENSG00000143079	130	151	222	192	279	231	184
ENSG00000227963	1	0	0	0	0	0	0
ENSG00000275064	0	0	0	0	0	0	0
ENSG00000134243	139	150	183	117	106	143	142
ENSG00000225297	0	0	0	0	0	0	0
ENSG00000227034	1	2	0	0	2	5	4
ENSG00000232450	0	0	0	0	0	0	0
ENSG00000283752	0	0	0	0	0	0	0
ENSG00000223575	4	3	2	1	3	2	1
ENSG00000230768	0	0	0	0	0	0	0
ENSG00000271578	0	0	0	0	0	0	0
ENSG00000134250	306	270	441	175	380	255	232
ENSG00000234790	0	0	0	0	0	0	0
ENSG00000162643	0	2	0	117	139	178	144
ENSG00000235527	6	5	3	2	3	1	4
ENSG00000235202	0	1	0	0	0	0	0
ENSG00000272715	0	1	1	0	0	2	1
ENSG00000235038	0	0	0	0	0	0	0
ENSG00000143093	108	125	171	52	112	94	70
ENSG00000271291	0	0	0	0	0	0	0
ENSG00000188761	12	25	38	12	8	16	10
ENSG00000226415	0	0	0	0	0	0	0
ENSG00000085491	579	507	725	226	298	255	227
ENSG00000117598	0	0	0	0	0	0	0
ENSG00000221986	0	0	0	6	1	2	1
ENSG00000173947	2	3	4	2	9	4	6
ENSG00000241361	0	0	0	0	0	2	0
ENSG00000230434	0	0	0	0	0	0	0
ENSG00000226067	1	1	8	2	4	0	1
ENSG00000230718	0	0	0	0	0	0	0
ENSG00000134198	18	10	44	1	7	2	2
ENSG00000235595	0	0	0	0	0	0	0
ENSG00000226053	4	3	4	8	12	10	10
ENSG00000226128	0	0	0	0	0	0	0
ENSG00000215784	19	28	48	1	0	4	3
ENSG00000155363	129	109	154	133	247	156	148
ENSG00000198799	28	32	50	27	34	40	25
ENSG00000279513	0	0	0	0	0	0	0
ENSG00000231365	11	23	31	14	10	15	21
ENSG00000143106	569	827	1030	443	524	606	463
ENSG00000117620	117	105	194	125	140	115	102
ENSG00000280186	0	0	0	3	0	0	2
ENSG00000280099	3	0	8	3	1	1	2
ENSG00000277199	0	0	0	0	0	0	0
ENSG00000234222	9	4	5	34	16	18	20
ENSG00000223906	0	0	0	0	0	0	0
ENSG00000162688	74	109	139	85	121	94	84
ENSG00000197106	8	20	28	26	40	49	37
ENSG00000259946	5	0	1	0	6	0	1
ENSG00000271601	376	375	615	180	335	259	215
ENSG00000236137	0	0	0	0	0	1	0
ENSG00000203859	0	0	0	0	0	0	0
ENSG00000228086	0	0	0	0	0	0	0
ENSG00000213421	0	0	0	0	0	0	0
ENSG00000134242	0	2	0	0	0	0	1
ENSG00000234020	0	0	0	0	0	0	0
ENSG00000060718	16	9	26	17	27	28	23
ENSG00000236804	1	0	0	1	2	2	2
ENSG00000231072	0	0	0	0	0	0	0
ENSG00000273406	0	0	1	1	0	0	0
ENSG00000276216	0	0	0	0	0	0	0
ENSG00000185946	62	66	75	81	80	76	70
ENSG00000162627	262	270	427	271	345	315	253
ENSG00000134262	65	66	107	46	86	49	44
ENSG00000226715	0	0	0	0	0	0	0
ENSG00000186141	153	250	276	89	134	99	84
ENSG00000031698	322	348	534	580	857	915	731
ENSG00000162695	191	228	311	184	253	198	190
ENSG00000233586	0	0	0	0	0	0	0
ENSG00000226419	120	106	177	32	74	81	53
ENSG00000134184	0	0	0	0	0	0	0
ENSG00000273825	0	0	0	0	0	0	0
ENSG00000286620	4	0	0	0	0	0	0
ENSG00000265808	140	155	236	152	253	219	163
ENSG00000162601	52	55	41	32	64	21	34
ENSG00000261290	0	0	0	0	0	0	0
ENSG00000271810	0	0	0	0	0	0	0
ENSG00000272031	7	4	4	0	8	9	3
ENSG00000275129	0	0	0	0	0	0	0
ENSG00000225923	0	0	0	0	0	0	0
ENSG00000174332	0	2	3	2	5	4	1
ENSG00000134247	91	102	176	113	133	141	125
ENSG00000215866	0	0	0	0	0	0	0
ENSG00000187481	0	0	0	0	0	0	0
ENSG00000226835	0	0	0	0	0	0	0
ENSG00000116752	231	282	345	168	231	264	202
ENSG00000162664	254	381	523	212	207	267	213
ENSG00000236866	0	0	0	0	0	0	0
ENSG00000286172	0	0	0	0	0	0	0
ENSG00000134253	36	41	47	14	17	22	21
ENSG00000277655	0	0	0	0	0	0	0
ENSG00000233730	0	0	0	0	0	1	2
ENSG00000223416	4	1	2	0	0	1	1
ENSG00000213226	0	0	0	0	0	0	0
ENSG00000179571	1	0	0	0	0	0	0
ENSG00000231752	0	2	5	1	2	0	1
ENSG00000227850	0	0	0	0	0	0	0
ENSG00000243967	0	0	0	0	0	0	0
ENSG00000235777	0	0	0	0	0	0	0
ENSG00000260246	0	0	0	0	0	0	0
ENSG00000173218	213	269	426	108	140	152	135
ENSG00000168509	0	0	0	0	0	0	0
ENSG00000285532	0	0	0	0	0	0	0
ENSG00000278182	0	0	0	0	0	0	0
ENSG00000226755	0	0	0	0	0	0	0
ENSG00000232650	0	0	0	0	0	0	0
ENSG00000121933	0	0	0	0	0	0	0
ENSG00000183508	1	3	3	16	12	9	10
ENSG00000227712	0	0	0	0	0	2	0
ENSG00000174827	0	7	5	4	0	1	2
ENSG00000234225	0	0	0	0	0	0	0
ENSG00000277095	0	0	0	0	0	0	0
ENSG00000236806	0	0	0	0	0	0	0
ENSG00000272150	0	7	3	0	3	0	0
ENSG00000234283	0	2	7	2	1	2	4
ENSG00000237188	0	0	0	0	2	0	0
ENSG00000278431	0	0	0	0	0	0	0
ENSG00000227212	0	0	0	0	0	0	0
ENSG00000270231	13	7	14	4	5	4	3
ENSG00000232780	0	0	0	0	0	0	0
ENSG00000136631	275	206	358	124	270	176	137
ENSG00000274927	0	0	0	0	0	0	0
ENSG00000261737	2	1	4	4	2	5	2
ENSG00000264145	0	0	0	0	0	0	0
ENSG00000286019	0	0	0	0	0	0	0
ENSG00000258673	0	0	0	0	0	0	0
ENSG00000238256	0	0	0	0	0	0	0
ENSG00000265491	460	507	741	264	418	418	304
ENSG00000198765	0	0	0	0	0	0	0
ENSG00000224335	0	0	0	0	0	0	0
ENSG00000287190	0	0	2	0	0	1	0
ENSG00000277702	2	1	0	0	0	0	0
ENSG00000143398	340	393	530	210	392	349	270
ENSG00000236140	6	7	6	2	2	3	2
ENSG00000228084	1	0	2	1	10	0	9
ENSG00000225075	0	0	0	0	0	0	1
ENSG00000196505	72	112	99	64	73	80	57
ENSG00000117360	157	140	198	56	62	62	50
ENSG00000154451	0	0	0	0	0	0	1
ENSG00000225871	0	0	0	0	0	0	0
ENSG00000223489	0	0	0	0	0	0	0
ENSG00000118655	52	88	101	18	21	19	22
ENSG00000230546	0	0	0	0	0	0	0
ENSG00000269713	89	86	136	37	92	73	60
ENSG00000213262	0	0	0	0	0	0	0
ENSG00000274423	0	0	0	0	0	0	0
ENSG00000285554	0	0	0	0	0	0	0
ENSG00000232536	0	0	0	0	0	0	0
ENSG00000287015	0	0	0	0	0	0	0
ENSG00000256374	0	0	0	0	0	0	0
ENSG00000268043	14	21	18	18	38	19	9
ENSG00000241720	0	0	0	0	0	0	0
ENSG00000116489	969	895	1477	648	1007	833	719
ENSG00000235526	0	0	0	0	0	0	0
ENSG00000228347	0	0	0	0	0	0	0
ENSG00000276975	0	0	0	0	0	0	0
ENSG00000236012	0	0	0	0	0	0	0
ENSG00000270911	0	0	0	0	0	0	0
ENSG00000272824	0	0	0	0	0	0	0
ENSG00000155367	5	5	6	4	22	8	7
ENSG00000134200	0	0	0	0	0	0	0
ENSG00000143442	260	235	394	138	229	197	157
ENSG00000234257	0	0	0	0	0	0	0
ENSG00000274019	0	0	0	0	0	0	0
ENSG00000118292	1	1	1	1	1	2	3
ENSG00000231128	0	0	0	0	0	0	0
ENSG00000065183	348	371	491	174	269	283	195
ENSG00000235942	0	0	0	0	0	0	0
ENSG00000023902	113	108	186	30	81	50	40
ENSG00000227082	0	2	1	0	4	1	0
ENSG00000228626	0	0	0	0	0	0	0
ENSG00000226126	0	0	0	0	0	0	0
ENSG00000163393	6	2	0	4	1	4	3
ENSG00000131778	0	3	7	0	2	1	1
ENSG00000163156	185	244	237	106	165	207	140
ENSG00000143631	0	0	0	4	3	14	6
ENSG00000254539	0	0	0	0	0	0	0
ENSG00000159377	2602	2976	3739	2085	2799	2651	2128
ENSG00000270339	0	0	0	0	0	0	0
ENSG00000156150	0	0	0	0	0	0	0
ENSG00000169469	0	0	0	0	0	0	0
ENSG00000228453	0	1	0	0	0	0	0
ENSG00000274642	0	0	0	0	0	0	0
ENSG00000177551	0	0	0	0	0	1	0
ENSG00000197323	533	579	778	356	558	418	411
ENSG00000213244	0	0	0	0	0	0	0
ENSG00000233029	0	0	0	2	0	0	0
ENSG00000237975	3	5	8	35	76	54	41
ENSG00000261168	0	3	1	0	0	0	1
ENSG00000287980	0	0	0	0	0	0	0
ENSG00000226716	0	0	0	0	0	0	0
ENSG00000229283	0	0	0	0	0	0	0
ENSG00000271419	0	0	0	0	0	0	0
ENSG00000244094	0	0	0	0	0	0	0
ENSG00000178104	33	34	52	27	57	31	40
ENSG00000226172	0	0	0	0	0	0	0
ENSG00000079335	18	9	14	11	1	2	2
ENSG00000143119	0	0	0	0	0	0	0
ENSG00000285215	0	0	0	0	0	0	0
ENSG00000227733	0	0	0	0	0	1	0
ENSG00000237278	0	0	0	0	0	0	0
ENSG00000226167	0	0	0	0	0	0	0
ENSG00000285062	0	0	0	0	0	0	0
ENSG00000117362	826	757	1137	384	685	542	345
ENSG00000160685	34	30	46	24	67	66	25
ENSG00000233432	0	0	2	4	1	2	2
ENSG00000227700	0	0	0	0	0	0	0
ENSG00000229911	0	0	0	0	0	0	0
ENSG00000224481	0	0	0	0	0	0	1
ENSG00000143520	0	0	0	0	0	0	0
ENSG00000171943	117	113	173	97	123	157	118
ENSG00000196734	0	0	0	138	127	184	100
ENSG00000270719	0	0	0	0	0	0	0
ENSG00000155761	0	0	0	0	0	0	0
ENSG00000159208	0	0	2	0	0	4	0
ENSG00000143373	181	188	257	173	205	216	201
ENSG00000230806	0	0	0	0	0	0	0
ENSG00000116830	177	263	338	81	73	73	88
ENSG00000143556	0	0	0	0	0	0	0
ENSG00000286219	0	3	0	0	0	1	2
ENSG00000227242	0	0	0	0	0	0	0
ENSG00000234422	0	0	0	0	0	0	0
ENSG00000163218	0	0	0	0	0	0	0
ENSG00000231246	0	0	0	0	0	0	0
ENSG00000227056	0	0	0	0	0	0	0
ENSG00000173207	1931	1951	2864	167	303	249	236
ENSG00000143614	349	343	529	248	403	314	239
ENSG00000227091	0	0	0	0	0	0	0
ENSG00000236427	0	1	2	6	13	13	10
ENSG00000169418	3	5	4	8	4	7	1
ENSG00000285946	0	0	0	0	0	0	0
ENSG00000214204	0	0	0	0	0	0	0
ENSG00000081026	112	191	258	73	77	81	101
ENSG00000232093	19	46	61	49	35	54	40
ENSG00000225650	0	0	0	0	0	0	0
ENSG00000227179	0	0	0	0	0	0	0
ENSG00000229035	0	0	0	0	0	0	0
ENSG00000116473	268	322	524	210	316	265	193
ENSG00000085465	2	1	1	3	3	1	1
ENSG00000224965	0	0	0	0	1	0	2
ENSG00000271380	8	6	5	11	2	3	8
ENSG00000228127	0	0	0	0	0	0	0
ENSG00000226984	0	0	0	0	0	0	0
ENSG00000226822	0	0	0	0	0	0	0
ENSG00000197364	0	0	0	0	0	0	0
ENSG00000273481	0	1	2	0	0	1	0
ENSG00000186150	0	0	0	0	0	0	0
ENSG00000143554	17	8	20	3	18	13	9
ENSG00000143458	128	148	167	109	144	149	118
ENSG00000230932	0	0	0	0	0	0	0
ENSG00000224363	0	0	0	0	0	0	0
ENSG00000223861	5	5	4	2	5	1	0
ENSG00000118298	0	0	0	0	0	0	0
ENSG00000143595	0	0	0	0	0	0	0
ENSG00000073754	0	0	0	0	0	0	0
ENSG00000143546	1	2	0	0	0	1	0
ENSG00000233712	0	0	0	0	0	0	0
ENSG00000228826	0	0	0	0	0	0	0
ENSG00000233907	0	0	0	0	0	0	0
ENSG00000225036	0	0	0	0	0	0	0
ENSG00000237842	1	0	0	0	0	3	0
ENSG00000228420	0	0	0	0	0	0	0
ENSG00000275296	0	0	0	0	0	0	0
ENSG00000233839	10	17	15	23	29	15	12
ENSG00000261595	0	0	0	0	0	0	0
ENSG00000250890	0	0	0	0	0	0	0
ENSG00000232240	0	0	0	0	0	0	0
ENSG00000143416	21	23	31	26	25	32	13
ENSG00000227217	0	0	0	0	0	0	0
ENSG00000272583	5	3	13	7	19	14	15
ENSG00000231827	0	0	0	0	0	0	0
ENSG00000280649	0	5	4	2	5	2	5
ENSG00000260948	0	6	4	0	0	1	4
ENSG00000131781	1	1	6	4	1	0	0
ENSG00000286106	0	0	0	0	1	0	0
ENSG00000276509	1	2	3	0	3	4	2
ENSG00000223599	0	0	0	0	0	0	1
ENSG00000121851	128	200	239	261	438	353	242
ENSG00000233792	0	0	0	0	0	0	0
ENSG00000283342	1	0	0	0	0	0	0
ENSG00000226026	0	2	1	10	14	11	10
ENSG00000224645	0	0	0	0	0	0	0
ENSG00000230921	0	0	0	0	0	0	0
ENSG00000286151	0	0	0	0	0	0	0
ENSG00000234388	0	0	0	0	0	0	0
ENSG00000134202	89	93	145	37	83	93	52
ENSG00000285184	67	64	67	40	75	69	30
ENSG00000235015	0	0	0	0	0	0	0
ENSG00000278273	0	0	0	0	0	0	0
ENSG00000271736	0	0	0	0	0	0	0
ENSG00000235988	0	0	0	0	0	0	0
ENSG00000233717	0	0	0	0	0	0	0
ENSG00000231551	1	0	0	0	1	3	0
ENSG00000163220	0	0	0	1	0	0	1
ENSG00000224784	0	0	0	0	0	0	0
ENSG00000227295	0	0	0	0	0	0	1
ENSG00000163155	43	35	61	13	41	32	30
ENSG00000163216	0	0	0	0	0	0	0
ENSG00000143603	0	2	0	2	1	1	3
ENSG00000270392	0	0	0	0	0	0	0
ENSG00000160688	381	415	598	291	392	409	291
ENSG00000233008	2	0	0	1	2	0	1
ENSG00000243613	0	0	0	0	0	0	0
ENSG00000224520	0	0	0	0	0	0	0
ENSG00000116459	1085	1251	1672	771	1112	1271	909
ENSG00000271121	0	0	0	0	0	0	0
ENSG00000241975	1	2	3	4	7	7	1
ENSG00000271143	0	0	0	0	0	0	0
ENSG00000163344	200	282	415	199	237	372	198
ENSG00000162738	14	20	16	44	90	54	34
ENSG00000270976	0	0	0	0	0	0	0
ENSG00000228217	0	0	0	0	0	0	0
ENSG00000270342	0	0	0	0	0	0	0
ENSG00000143552	0	0	0	0	0	0	0
ENSG00000186364	43	28	49	30	37	38	41
ENSG00000246203	0	4	3	2	3	3	3
ENSG00000175984	8	4	4	11	7	3	7
ENSG00000143127	3	1	2	1	8	7	5
ENSG00000186844	0	0	0	1	0	0	0
ENSG00000231100	0	0	0	0	0	0	0
ENSG00000241794	0	0	0	0	0	0	0
ENSG00000203783	0	0	0	0	1	0	0
ENSG00000143549	1098	1433	2217	507	835	804	605
ENSG00000116824	0	0	0	0	0	0	0
ENSG00000235887	0	0	0	0	0	0	0
ENSG00000235795	1	0	4	1	1	3	1
ENSG00000237460	0	0	0	0	0	0	0
ENSG00000236327	0	0	0	0	0	0	0
ENSG00000233337	0	0	0	0	0	0	0
ENSG00000088035	93	113	199	75	72	73	53
ENSG00000223804	0	0	0	0	0	0	0
ENSG00000232671	30	43	52	18	29	31	16
ENSG00000236887	0	0	0	0	0	0	0
ENSG00000163354	1	1	2	1	0	0	4
ENSG00000230779	0	0	0	0	0	0	0
ENSG00000163206	0	0	0	0	0	0	0
ENSG00000024526	480	622	811	14	14	9	20
ENSG00000236480	0	0	0	0	0	0	0
ENSG00000235756	0	0	0	0	0	0	0
ENSG00000225603	0	0	0	0	0	0	0
ENSG00000173810	0	0	0	0	0	0	0
ENSG00000273136	0	0	0	0	1	1	0
ENSG00000162825	55	31	41	31	64	37	41
ENSG00000235005	0	0	0	0	0	0	0
ENSG00000271890	0	0	0	0	0	0	0
ENSG00000169474	0	0	0	0	0	0	0
ENSG00000238107	0	0	0	0	0	0	0
ENSG00000198019	0	0	0	0	0	0	0
ENSG00000286005	0	0	0	0	0	0	0
ENSG00000227425	0	0	0	0	0	0	0
ENSG00000233222	0	0	0	0	0	0	0
ENSG00000225279	0	0	0	1	0	0	0
ENSG00000237976	29	9	45	34	64	45	37
ENSG00000281571	0	0	0	0	0	0	0
ENSG00000229101	0	0	0	0	0	0	0
ENSG00000224927	0	0	0	0	0	0	0
ENSG00000239216	0	0	0	0	0	0	0
ENSG00000163352	0	0	0	0	0	1	0
ENSG00000283360	0	0	0	0	0	0	0
ENSG00000270361	1	0	0	0	0	0	1
ENSG00000283227	0	0	0	0	0	0	0
ENSG00000225670	0	0	0	0	0	0	0
ENSG00000258465	0	0	0	0	0	0	0
ENSG00000288460	0	0	0	0	0	0	0
ENSG00000117262	102	113	184	57	87	82	72
ENSG00000203782	0	0	0	0	0	0	0
ENSG00000227907	0	0	0	0	0	0	0
ENSG00000229002	0	0	0	0	0	0	0
ENSG00000163263	0	0	0	0	0	0	0
ENSG00000274265	24	24	40	12	25	12	27
ENSG00000284700	0	0	0	0	0	0	0
ENSG00000237076	0	0	0	0	0	0	0
ENSG00000143624	11	29	33	13	30	30	15
ENSG00000253831	0	0	0	0	0	0	0
ENSG00000287979	0	0	0	0	0	0	0
ENSG00000227970	0	0	0	0	0	0	0
ENSG00000223345	0	0	0	0	0	0	0
ENSG00000163221	0	0	0	0	0	1	0
ENSG00000271567	0	0	0	0	0	0	0
ENSG00000270629	1	3	16	2	8	9	8
ENSG00000261055	0	0	0	0	0	0	0
ENSG00000231613	0	0	0	0	0	0	0
ENSG00000137947	106	132	131	136	155	133	116
ENSG00000233328	0	0	0	0	0	0	0
ENSG00000231700	0	0	0	0	0	0	0
ENSG00000211451	3	1	7	6	1	3	4
ENSG00000236689	0	0	0	0	0	0	0
ENSG00000233589	0	0	0	0	0	0	0
ENSG00000234604	0	0	0	0	0	0	0
ENSG00000117586	0	1	0	1	1	0	2
ENSG00000239887	5	7	14	18	20	25	12
ENSG00000175658	0	0	0	0	0	0	0
ENSG00000184330	0	0	0	0	0	0	0
ENSG00000014914	67	70	92	33	52	41	32
ENSG00000243960	9	5	5	4	8	4	6
ENSG00000230946	0	0	0	0	0	0	0
ENSG00000226028	0	0	0	0	0	0	0
ENSG00000227667	0	0	0	0	0	0	0
ENSG00000162728	0	0	0	0	0	0	0
ENSG00000229021	1	2	0	0	0	6	0
ENSG00000231029	0	0	0	0	0	0	0
ENSG00000223612	0	0	0	0	0	0	0
ENSG00000203825	0	0	0	0	0	0	0
ENSG00000184371	132	161	198	246	343	270	257
ENSG00000233449	0	0	0	0	0	0	0
ENSG00000242943	0	0	0	0	0	0	0
ENSG00000233203	0	1	5	0	0	0	0
ENSG00000232366	0	0	0	0	0	0	0
ENSG00000232499	0	1	0	1	0	0	0
ENSG00000143375	8	19	39	3	5	9	10
ENSG00000271425	0	3	11	2	0	0	4
ENSG00000232265	0	0	2	0	0	0	0
ENSG00000163154	0	0	0	0	0	0	0
ENSG00000232995	4	2	14	1	9	4	4
ENSG00000236957	0	0	0	0	0	0	0
ENSG00000143569	490	611	833	271	425	441	338
ENSG00000238087	0	0	0	0	0	0	0
ENSG00000227777	0	0	0	0	0	0	0
ENSG00000287218	0	1	1	2	4	5	0
ENSG00000235700	0	0	0	0	0	0	0
ENSG00000223945	0	0	0	0	0	0	0
ENSG00000230832	0	2	0	0	0	0	0
ENSG00000177173	0	0	0	0	0	3	0
ENSG00000244619	0	0	0	0	0	0	0
ENSG00000184148	0	0	0	0	0	0	0
ENSG00000228697	0	0	0	0	0	0	0
ENSG00000223656	0	0	0	0	0	0	0
ENSG00000277406	0	1	0	0	0	0	0
ENSG00000238022	0	0	0	0	0	0	0
ENSG00000231671	0	0	0	0	0	0	0
ENSG00000196184	0	0	0	0	0	0	0
ENSG00000162729	27	12	34	7	15	16	11
ENSG00000143158	653	871	1194	488	572	695	522
ENSG00000237008	0	0	0	0	0	0	0
ENSG00000271092	3	9	2	5	2	4	8
ENSG00000230364	2	0	1	0	0	1	0
ENSG00000162739	0	0	0	0	0	0	0
ENSG00000238118	0	0	0	0	0	0	0
ENSG00000203785	0	0	0	0	0	0	0
ENSG00000276118	0	0	0	0	0	0	0
ENSG00000232148	0	0	0	0	1	0	0
ENSG00000287607	0	0	0	0	0	0	0
ENSG00000159516	0	0	0	0	0	0	0
ENSG00000278811	0	3	0	0	0	0	0
ENSG00000117281	0	0	0	0	0	0	0
ENSG00000000460	161	187	294	17	42	18	19
ENSG00000249730	0	0	0	0	0	0	0
ENSG00000188859	5	4	3	4	3	0	6
ENSG00000271439	0	0	0	0	0	0	0
ENSG00000264522	182	171	233	107	173	176	122
ENSG00000163564	0	0	0	128	127	138	93
ENSG00000275075	0	0	0	0	0	0	0
ENSG00000135862	858	938	1371	1251	1864	1535	1479
ENSG00000232952	0	0	0	0	0	0	0
ENSG00000158473	0	0	2	4	0	3	0
ENSG00000227722	0	0	0	0	0	0	0
ENSG00000285636	0	0	0	0	0	0	0
ENSG00000285922	0	0	0	0	0	0	0
ENSG00000163191	1093	1451	2155	1926	2319	2925	2095
ENSG00000233411	0	0	0	0	0	0	0
ENSG00000215853	0	0	0	0	0	0	0
ENSG00000275801	0	0	0	0	0	0	0
ENSG00000143198	1307	1436	1910	1007	1759	1555	1163
ENSG00000203781	0	0	0	0	0	0	0
ENSG00000143318	0	0	0	0	0	0	0
ENSG00000143297	0	0	0	0	0	0	0
ENSG00000162736	214	223	282	155	287	256	184
ENSG00000117560	0	0	0	0	0	0	0
ENSG00000232188	0	0	0	1	0	1	0
ENSG00000232212	0	0	0	0	0	0	0
ENSG00000135823	190	199	297	408	707	502	411
ENSG00000171722	0	0	0	0	0	0	0
ENSG00000143621	1168	1089	1568	400	527	485	351
ENSG00000241042	0	0	0	0	0	0	0
ENSG00000143155	1005	1087	1416	648	1023	822	722
ENSG00000260322	0	0	0	0	0	0	0
ENSG00000213060	0	0	0	0	0	0	0
ENSG00000223495	0	0	0	0	0	0	0
ENSG00000241666	0	0	0	0	0	0	0
ENSG00000143156	279	243	370	134	193	178	181
ENSG00000229612	0	0	0	0	0	0	0
ENSG00000198771	0	0	2	0	0	0	0
ENSG00000224943	0	0	0	0	0	0	0
ENSG00000225462	0	0	0	0	0	0	0
ENSG00000237756	0	0	0	0	0	0	0
ENSG00000116147	0	0	0	0	0	1	0
ENSG00000213064	566	584	768	331	535	489	407
ENSG00000203307	0	0	0	0	0	0	0
ENSG00000143179	473	545	728	324	429	508	342
ENSG00000271187	0	0	0	0	0	0	0
ENSG00000260360	3	2	0	6	4	13	5
ENSG00000224968	0	0	0	0	0	0	0
ENSG00000274562	0	0	0	0	0	0	0
ENSG00000276756	0	0	0	0	0	0	0
ENSG00000143315	414	470	720	364	557	536	457
ENSG00000227094	0	0	0	0	0	0	0
ENSG00000286966	0	0	0	0	0	0	0
ENSG00000116199	280	282	464	177	216	276	197
ENSG00000231175	0	0	0	0	0	0	0
ENSG00000143185	0	0	0	0	0	0	0
ENSG00000235145	0	0	0	0	0	0	0
ENSG00000007933	0	0	0	0	0	0	0
ENSG00000280778	0	0	0	0	0	0	0
ENSG00000116260	399	447	541	225	353	393	263
ENSG00000117475	105	107	126	106	161	120	88
ENSG00000272931	14	19	25	3	10	6	7
ENSG00000143340	0	0	0	0	0	0	0
ENSG00000143190	447	479	682	312	497	450	390
ENSG00000225475	2346	2218	2767	1778	1347	2257	1772
ENSG00000213062	8	12	9	13	8	5	4
ENSG00000230898	0	0	0	0	0	0	0
ENSG00000234998	0	0	0	0	0	0	0
ENSG00000232223	0	0	0	0	0	0	0
ENSG00000232678	0	0	0	0	0	0	0
ENSG00000224698	0	0	0	0	0	0	0
ENSG00000159348	113	125	145	79	124	123	125
ENSG00000287697	0	2	2	2	0	1	3
ENSG00000075945	115	152	218	143	167	186	140
ENSG00000235303	0	0	0	0	0	0	0
ENSG00000162779	0	2	1	7	4	9	3
ENSG00000273160	0	0	0	0	0	0	0
ENSG00000122432	5	10	27	17	11	18	9
ENSG00000234810	0	0	0	0	2	0	1
ENSG00000232750	0	0	0	0	0	0	0
ENSG00000224468	0	0	0	0	0	0	0
ENSG00000235628	0	0	0	0	0	0	0
ENSG00000224600	0	0	0	0	0	0	0
ENSG00000272419	0	0	1	0	0	0	0
ENSG00000232551	0	0	0	0	0	0	0
ENSG00000229785	0	0	0	0	0	0	0
ENSG00000092607	1	0	0	3	13	9	2
ENSG00000238270	0	0	0	0	0	0	0
ENSG00000285894	0	0	0	0	0	0	0
ENSG00000234425	0	0	0	0	0	0	0
ENSG00000236025	0	0	0	0	0	0	0
ENSG00000230687	0	0	0	0	0	0	0
ENSG00000230704	0	0	0	0	0	0	0
ENSG00000283255	0	0	0	0	0	0	0
ENSG00000227741	0	2	5	1	0	1	3
ENSG00000237049	0	0	0	0	0	0	0
ENSG00000269887	5	7	12	18	14	21	14
ENSG00000235082	0	0	0	0	0	0	0
ENSG00000286754	0	0	0	0	0	0	0
ENSG00000232751	0	0	0	0	0	0	0
ENSG00000254913	0	0	0	0	0	0	0
ENSG00000287831	0	0	0	0	0	0	0
ENSG00000236364	0	0	0	0	0	0	0
ENSG00000117091	0	0	0	0	0	0	0
ENSG00000235378	0	0	0	0	0	0	0
ENSG00000163209	0	0	0	0	0	0	0
ENSG00000229588	0	0	0	0	0	0	1
ENSG00000122218	746	884	1203	818	1150	1102	860
ENSG00000143171	0	0	0	0	0	0	0
ENSG00000272033	0	0	0	0	0	0	0
ENSG00000275767	0	0	0	0	0	0	0
ENSG00000224718	0	0	0	0	0	0	0
ENSG00000047410	1311	1695	2675	902	1044	1093	1101
ENSG00000231992	0	0	0	0	0	0	0
ENSG00000270209	0	0	0	0	0	0	0
ENSG00000018625	2	0	1	0	1	0	1
ENSG00000171806	47	78	77	48	54	43	47
ENSG00000224261	0	1	1	0	1	1	0
ENSG00000287919	0	0	0	1	0	0	0
ENSG00000229914	0	0	0	0	0	0	0
ENSG00000213088	0	0	0	0	0	0	0
ENSG00000198574	0	0	0	0	1	0	0
ENSG00000203739	7	8	20	1	13	8	11
ENSG00000233882	0	0	0	0	0	0	0
ENSG00000198358	0	0	0	0	0	0	0
ENSG00000229407	0	0	0	0	0	1	0
ENSG00000235575	0	0	0	0	0	0	0
ENSG00000134216	0	0	0	0	0	0	0
ENSG00000234761	0	0	0	0	0	0	0
ENSG00000230748	0	0	0	0	0	0	0
ENSG00000254154	0	0	0	0	0	0	0
ENSG00000286600	0	0	0	0	0	0	0
ENSG00000162694	72	71	145	44	43	48	47
ENSG00000163207	0	0	0	3	1	0	0
ENSG00000132716	205	194	269	142	202	213	156
ENSG00000288574	0	0	0	0	0	0	0
ENSG00000238108	0	0	0	0	0	0	0
ENSG00000214262	0	0	0	0	0	0	0
ENSG00000183853	58	96	126	75	143	149	118
ENSG00000143401	1108	1342	1879	190	244	236	145
ENSG00000215835	0	0	0	0	0	0	0
ENSG00000118197	62	66	115	90	69	60	64
ENSG00000135842	26	24	22	11	22	18	13
ENSG00000227621	0	0	0	0	0	0	0
ENSG00000229258	0	3	0	0	0	0	0
ENSG00000287472	0	0	0	0	0	0	0
ENSG00000227776	0	0	0	0	0	0	0
ENSG00000198734	0	0	0	5	5	8	7
ENSG00000242193	75	106	105	53	120	84	76
ENSG00000077152	732	858	1183	48	108	121	70
ENSG00000241318	0	0	0	0	0	0	0
ENSG00000143164	322	364	461	228	236	271	261
ENSG00000271546	0	0	0	0	0	0	0
ENSG00000255148	0	0	0	0	0	0	0
ENSG00000133048	0	0	0	0	0	0	0
ENSG00000229699	0	0	0	0	0	0	0
ENSG00000228238	0	0	0	0	0	0	0
ENSG00000232393	0	0	0	0	0	0	0
ENSG00000121454	34	71	73	8	17	15	2
ENSG00000126070	115	91	130	46	96	56	70
ENSG00000275140	0	0	0	0	0	0	0
ENSG00000184155	0	0	0	0	0	0	0
ENSG00000163157	2	9	7	1	5	3	2
ENSG00000224308	0	0	0	0	0	0	0
ENSG00000117036	41	69	78	61	87	78	54
ENSG00000058085	155	104	193	65	247	108	75
ENSG00000188460	0	0	0	0	0	0	0
ENSG00000260088	0	4	4	7	7	19	8
ENSG00000287978	0	3	3	6	1	7	4
ENSG00000183155	208	251	356	163	173	183	148
ENSG00000117533	87	98	121	53	74	62	53
ENSG00000116815	170	152	207	78	153	149	122
ENSG00000225487	4	1	0	0	0	0	0
ENSG00000224620	0	0	0	0	0	0	0
ENSG00000232917	0	0	0	0	0	0	0
ENSG00000233057	0	0	0	0	0	0	0
ENSG00000237131	0	0	0	0	0	0	0
ENSG00000116741	382	417	494	370	538	433	402
ENSG00000233946	0	0	0	0	0	0	0
ENSG00000122482	155	230	299	152	194	213	137
ENSG00000215861	0	0	0	0	0	1	0
ENSG00000123843	9	7	5	5	3	11	2
ENSG00000143167	0	0	0	0	3	0	1
ENSG00000143184	0	0	0	0	0	0	0
ENSG00000231966	0	0	0	0	0	0	0
ENSG00000203685	0	0	0	2	0	0	0
ENSG00000131788	161	122	185	92	148	122	117
ENSG00000176320	0	0	0	0	0	0	0
ENSG00000260976	0	0	0	0	0	0	0
ENSG00000235215	0	0	0	0	0	0	0
ENSG00000223450	0	0	0	0	0	0	0
ENSG00000233771	0	0	0	0	0	0	0
ENSG00000171786	1	0	3	0	0	0	1
ENSG00000224691	0	0	0	0	0	0	0
ENSG00000286572	0	0	0	0	0	0	0
ENSG00000272880	0	0	0	0	0	0	0
ENSG00000235101	0	0	0	0	0	0	0
ENSG00000228215	0	0	0	0	0	0	0
ENSG00000177807	0	0	0	0	0	0	0
ENSG00000163485	8	3	10	0	6	8	6
ENSG00000123838	0	1	5	4	0	8	1
ENSG00000000971	68	100	165	156	129	172	185
ENSG00000233626	0	0	0	0	0	0	0
ENSG00000185495	7	6	4	4	39	12	2
ENSG00000233691	0	0	0	0	0	0	0
ENSG00000283518	0	0	0	0	0	0	0
ENSG00000118200	838	775	1128	596	978	748	702
ENSG00000271527	0	0	0	0	0	0	0
ENSG00000143228	466	608	892	4	5	8	6
ENSG00000235827	0	0	0	0	0	0	0
ENSG00000231615	0	0	0	0	0	0	0
ENSG00000231714	0	0	0	0	0	0	0
ENSG00000174514	10	6	4	66	65	46	49
ENSG00000143178	6	6	4	6	7	3	3
ENSG00000162409	261	314	488	182	243	191	235
ENSG00000224837	0	4	3	3	2	1	1
ENSG00000231547	0	0	0	0	0	0	0
ENSG00000116833	177	258	397	135	207	250	184
ENSG00000272205	4	6	4	0	0	2	0
ENSG00000227740	0	1	0	1	1	3	4
ENSG00000135824	0	0	0	0	0	0	0
ENSG00000260990	0	0	0	0	0	0	0
ENSG00000000457	40	46	89	46	81	48	50
ENSG00000286185	0	0	0	0	0	0	0
ENSG00000143507	21	30	42	32	41	38	32
ENSG00000285638	0	0	0	0	0	0	0
ENSG00000226520	0	2	0	1	0	0	0
ENSG00000198483	0	0	0	0	0	0	0
ENSG00000143367	167	133	255	84	199	123	109
ENSG00000260021	0	0	0	0	0	0	0
ENSG00000284592	0	0	0	0	0	0	0
ENSG00000230987	0	0	0	0	0	0	4
ENSG00000232527	1	2	2	3	1	1	0
ENSG00000275392	0	0	0	0	1	0	0
ENSG00000215833	0	0	0	0	0	0	0
ENSG00000229291	0	0	4	0	0	3	3
ENSG00000228167	0	0	0	0	0	0	0
ENSG00000225325	0	0	0	0	0	0	0
ENSG00000223344	0	0	0	0	0	0	0
ENSG00000276110	0	0	0	0	0	0	0
ENSG00000197959	1	1	8	13	11	4	15
ENSG00000228191	0	0	0	0	0	0	0
ENSG00000234775	0	0	0	0	0	0	0
ENSG00000133063	0	0	0	0	0	0	2
ENSG00000229961	0	0	0	1	0	2	0
ENSG00000180999	0	0	0	0	0	1	0
ENSG00000150732	0	0	0	0	0	0	0
ENSG00000234277	0	0	0	0	0	0	0
ENSG00000203784	0	0	0	0	0	0	0
ENSG00000157064	3	3	2	30	40	36	33
ENSG00000288139	0	0	0	0	0	0	0
ENSG00000203666	82	86	114	75	123	91	100
ENSG00000226015	0	0	2	0	0	0	0
ENSG00000215808	3	10	10	10	30	29	23
ENSG00000059588	113	138	194	70	121	101	65
ENSG00000265972	3	8	15	14	4	27	8
ENSG00000231512	0	0	0	0	0	0	0
ENSG00000143162	421	533	741	807	881	969	801
ENSG00000237379	0	0	0	0	0	0	0
ENSG00000275131	0	0	1	0	2	0	0
ENSG00000287452	0	0	0	0	0	0	0
ENSG00000232959	0	0	0	0	0	0	0
ENSG00000233791	0	0	0	7	1	1	5
ENSG00000159166	0	0	2	0	1	1	2
ENSG00000117153	219	256	331	291	448	378	283
ENSG00000122224	1	0	4	0	1	5	0
ENSG00000243781	0	0	0	0	0	0	0
ENSG00000131779	118	166	193	101	155	151	130
ENSG00000228288	27	16	33	49	73	53	49
ENSG00000162782	0	0	0	0	1	0	0
ENSG00000238051	0	0	0	0	0	0	0
ENSG00000162704	1202	1330	2038	900	1216	1192	928
ENSG00000233196	0	0	0	0	0	0	0
ENSG00000229220	0	0	0	0	0	0	0
ENSG00000279061	0	0	0	0	0	0	0
ENSG00000143653	791	832	1221	463	754	720	534
ENSG00000135837	524	678	965	348	506	432	438
ENSG00000117595	0	0	0	0	0	1	0
ENSG00000230280	0	0	0	0	0	0	0
ENSG00000228560	0	0	0	0	0	0	0
ENSG00000158711	210	233	364	121	149	129	121
ENSG00000227747	4	2	1	0	2	0	0
ENSG00000228081	0	0	0	0	0	0	0
ENSG00000228020	0	0	0	0	0	0	0
ENSG00000234975	2	4	4	1	2	3	2
ENSG00000163444	114	161	209	110	124	144	116
ENSG00000162851	171	244	321	167	106	157	122
ENSG00000271427	2	5	3	1	7	2	1
ENSG00000261817	0	0	0	0	0	0	0
ENSG00000143353	260	266	345	242	308	306	277
ENSG00000197965	803	824	1234	584	778	716	604
ENSG00000143493	278	339	383	111	209	217	121
ENSG00000230777	2	0	1	2	5	0	2
ENSG00000179397	1	1	2	5	9	1	3
ENSG00000224540	0	0	0	0	0	0	0
ENSG00000117592	1664	1627	2237	1007	1389	1331	1138
ENSG00000152904	251	275	385	297	342	367	311
ENSG00000186197	35	59	72	23	65	36	52
ENSG00000229067	0	0	0	0	0	0	0
ENSG00000271554	0	0	0	0	0	0	0
ENSG00000230231	0	0	0	0	0	0	0
ENSG00000271269	0	0	0	0	0	0	0
ENSG00000227711	0	0	0	0	0	0	0
ENSG00000261182	0	0	0	0	0	0	0
ENSG00000094963	0	0	0	0	0	0	0
ENSG00000228606	0	1	4	1	7	0	4
ENSG00000228879	0	0	0	0	0	0	0
ENSG00000227925	0	0	0	0	0	0	0
ENSG00000162670	0	0	0	0	0	0	0
ENSG00000225712	0	0	0	0	0	0	0
ENSG00000226565	0	0	0	0	0	0	0
ENSG00000159176	1456	1740	2145	907	1332	1385	866
ENSG00000162761	0	0	0	0	0	0	0
ENSG00000143199	0	0	0	0	0	0	3
ENSG00000236523	8	0	5	5	6	7	1
ENSG00000223353	0	0	0	0	0	0	0
ENSG00000117479	38	51	81	28	34	43	30
ENSG00000179930	0	0	0	0	0	0	0
ENSG00000007908	0	0	0	0	0	0	0
ENSG00000092978	119	165	301	144	128	187	145
ENSG00000143499	258	278	468	180	312	221	159
ENSG00000278467	0	0	0	0	0	0	0
ENSG00000163518	0	0	0	0	0	0	0
ENSG00000243155	4	3	4	6	15	5	15
ENSG00000188404	0	0	0	0	5	1	1
ENSG00000233693	0	0	0	0	0	0	0
ENSG00000227735	0	0	0	0	0	0	0
ENSG00000232864	0	0	0	0	0	0	0
ENSG00000243062	0	0	0	0	0	0	0
ENSG00000143196	0	0	0	1	0	0	0
ENSG00000283174	0	0	0	0	0	0	0
ENSG00000228504	0	0	0	0	0	0	0
ENSG00000237463	0	0	0	0	0	0	0
ENSG00000274702	0	0	0	0	0	0	0
ENSG00000224462	0	0	0	0	0	0	0
ENSG00000226211	0	0	0	0	0	0	0
ENSG00000236942	0	0	0	0	0	0	0
ENSG00000287205	0	0	0	0	0	0	0
ENSG00000238005	18	14	24	20	13	36	19
ENSG00000203697	0	0	0	0	3	4	2
ENSG00000116574	44	64	79	38	79	36	42
ENSG00000287929	12	12	10	12	35	13	5
ENSG00000186283	254	226	343	123	288	178	134
ENSG00000159346	223	309	422	296	289	324	255
ENSG00000160856	0	0	0	0	0	0	0
ENSG00000224896	0	0	0	0	0	0	0
ENSG00000226292	0	0	0	0	0	0	0
ENSG00000121481	139	190	280	114	153	136	89
ENSG00000227940	0	0	0	0	0	0	0
ENSG00000227181	0	0	0	0	0	0	0
ENSG00000117139	209	205	367	265	375	293	317
ENSG00000143248	5	12	37	21	22	26	16
ENSG00000230623	0	0	0	0	0	0	0
ENSG00000278455	1	0	0	0	0	1	0
ENSG00000132704	0	0	0	0	0	0	0
ENSG00000258082	0	0	0	0	0	2	2
ENSG00000224810	0	0	0	0	0	0	0
ENSG00000162814	44	52	90	60	69	55	69
ENSG00000231768	0	0	0	0	0	0	0
ENSG00000163435	579	893	1199	1012	1076	1744	1195
ENSG00000225172	0	0	0	0	0	0	0
ENSG00000261642	0	0	0	0	0	0	0
ENSG00000228239	0	0	0	0	0	0	0
ENSG00000237283	0	0	0	0	0	0	0
ENSG00000116132	0	1	0	1	0	1	0
ENSG00000282221	0	0	0	0	0	0	0
ENSG00000238042	0	0	4	0	0	0	0
ENSG00000242757	0	0	0	0	0	0	0
ENSG00000271475	0	0	0	0	0	0	0
ENSG00000231877	0	0	0	4	0	0	1
ENSG00000116679	390	441	741	377	634	418	393
ENSG00000228536	0	0	0	0	0	0	2
ENSG00000230550	0	0	0	0	0	0	0
ENSG00000243636	0	0	0	1	2	0	0
ENSG00000224671	0	0	0	0	0	0	0
ENSG00000227002	0	0	0	0	0	0	0
ENSG00000162706	0	0	0	1	0	0	5
ENSG00000229242	0	0	0	0	0	0	0
ENSG00000253326	0	0	0	0	0	0	0
ENSG00000235449	0	0	0	0	0	1	0
ENSG00000272755	0	0	0	0	2	0	0
ENSG00000228470	0	0	0	0	0	0	0
ENSG00000021852	0	0	0	0	0	0	0
ENSG00000152092	0	0	0	0	0	0	0
ENSG00000234984	0	0	0	0	0	0	0
ENSG00000231648	0	0	0	0	0	0	0
ENSG00000233540	0	0	0	0	0	1	0
ENSG00000286383	0	0	0	0	0	0	0
ENSG00000280587	1	1	5	1	1	5	3
ENSG00000249007	0	0	0	0	0	0	0
[truncated: 58,665 more rows]
