# Supplementary material for: The protein kinase DYRK1B is a p53 target gene and functions as a negative feedback regulator of the transcription factor RFX7
Source: Cell Death Dis. 2026 Mar 26;17(1):386. doi: 10.1038/s41419-026-08660-x (PMC13066115; doi:10.1038/s41419-026-08660-x)
Supplement: Supplementary file 6 — A549_control_vs_DYRK1Boe.xlsx [file 41419_2026_8660_MOESM6_ESM.xlsx]

## Sheet: Description
	Dataset was used for GSEA analysis shown as Fig. S2 in Wilms et al: The protein kinase DYRK1B is a p53 target gene and functions as a negative feedback regulator of the transcription factor RFX7
STUDY
# This section describes the overall study.
*title	DYRK1B Overexpression Promotes Senescence-Like Transcriptional and Secretory Programs in A549 Lung Cancer Cells
*summary (abstract)	We investigated the transcriptional changes in A549 lung cancer cells to characterize the effects of DYRK1B kinase overexpression on the phenotype of human A549 lung cancer cells.
*experimental design	Comparative gene expression profiling analysis of RNA-seq data from A549 cells with tet-inducible expression of wild type DYRK1B. Cells were treated or untreated with doxycyclin for 7 days. Data were obtained for three independent cell populations that were cultivated and lysed in parallel.

## Sheet: DEG
gene_symbol	logFC	AveExpr	t	P.Value	adj.P.Val	B
SERPINE1	5.297360792570696	7.946730077113249	50.21197260168255	1.1973847854544756e-16	1.523073447098093e-12	28.169332027854658
TAGLN	6.347413556410453	3.8043101521652813	35.41873349777307	1.2433404314501554e-14	5.118523676014607e-11	23.09004141427303
CCL2	4.363673594370007	5.112421309166741	34.32541180694994	1.8844235097624298e-14	5.118523676014607e-11	23.325382016212455
IGFBP7	4.084489657948964	6.391117420414905	31.524680853769855	5.818043661366112e-14	8.222835041397438e-11	22.459968245514137
RPS2P46	3.4985404672222487	7.937749464954812	30.593946818167602	8.648164162065755e-14	1.100046481414764e-10	22.119445704566996
TIMP2	2.644500813320464	8.518684928538553	29.740260348700893	1.2570834057605256e-13	1.453645538297626e-10	21.756304314991915
TPM1	2.6861005598274197	9.353171291890828	29.08130768379417	1.6899769584518732e-13	1.6535774547313712e-10	21.46612428287134
GLS	2.7272658379322845	6.739443994561509	28.82194204344775	1.902140021602763e-13	1.7282300767705104e-10	21.331876824216472
HSPB8	3.275315595678308	4.734878203059134	27.82869407054663	3.0211227366965635e-13	2.401792575673768e-10	20.729967551724975
PALM2AKAP2	3.221118858899369	4.846394192867522	27.497442915827357	3.5377344297830555e-13	2.647057761578851e-10	20.602073027625742
CDKN1A	2.5405180028561	6.751045310873486	27.372898148623623	3.755850859126592e-13	2.654134607116125e-10	20.66584484220293
HKDC1	2.4168117242180163	6.6199143786614485	27.236659708739808	4.011089110906056e-13	2.6553710416988954e-10	20.599214602294047
COL5A1	3.044943810619321	6.43667475819106	27.153934040981998	4.1751117007844265e-13	2.6553710416988954e-10	20.55655070841639
TGFBI	2.943360728614257	10.028399398072292	27.053395513998936	4.3842056145489545e-13	2.655575972241081e-10	20.51963400296694
COL4A1	3.060698323883808	6.229141339105251	26.863954839823474	4.809369336477507e-13	2.770948589927663e-10	20.413315911470107
PEA15	2.725246502912692	6.956571893622241	26.602557871926038	5.470229572308947e-13	2.899221673323742e-10	20.29676626768948
MT2A	2.279864980073434	9.464691808502693	25.952082407757985	7.576846894495149e-13	3.855099699919132e-10	19.972137034271668
PLAU	2.6058743579767976	6.7051077672236445	25.625356614955386	8.950522074955859e-13	3.954783282896121e-10	19.807104077782014
L1CAM	4.373449226781322	3.674064676457979	25.54011420382055	9.351323740217235e-13	3.954783282896121e-10	19.42671948513259
LBH	3.2992848765354097	5.864185488055632	25.529012557197003	9.404924132981586e-13	3.954783282896121e-10	19.746593463844228
MELTF	3.0485882285785184	7.3282061664651055	25.41999579953177	9.949140334329863e-13	3.954783282896121e-10	19.702024126739065
NEXN	3.7425803798935866	4.6857802857663975	24.6843495961163	1.4632663356105165e-12	4.998566377440562e-10	19.24302946688433
PLEK2	3.1672284974371707	5.044938596420982	24.62479758010647	1.5104104740454506e-12	4.998566377440562e-10	19.24647770360604
EFEMP1	3.3175989275581763	4.2236771732230425	24.59748004156862	1.5325793138379082e-12	4.998566377440562e-10	19.12882565684135
SAMD9	3.2733441959131233	4.384825221505357	24.532979447446206	1.5863207161372501e-12	5.016814835388377e-10	19.125161654924852
FSTL1	2.5021348078790293	6.06686538809412	24.4971375131974	1.6170550963122915e-12	5.016814835388377e-10	19.216307142065794
CCDC80	2.1079083425986367	8.999389563848187	23.897490976471918	2.2382754138836302e-12	6.646891234348498e-10	18.880484561443396
ITGA11	5.2646913079086595	2.4865562588987298	23.80923823369528	2.3495181841721664e-12	6.792243477879535e-10	18.004724221763347
NRP2	2.2360150883512144	5.969996887886202	23.34607629915752	3.039285819176102e-12	8.40428600433044e-10	18.589150628533005
GALNT16	4.269079358753549	2.86085653924878	23.242941148460698	3.220723853395285e-12	8.716512215997453e-10	17.99017604605345
KRT80	2.5542388860776493	6.0614597391587655	23.114906883607283	3.462292570608471e-12	8.987828877171378e-10	18.459174131382902
CAV1	1.9170135252592448	9.42093615802422	22.872866518466363	3.973736315895912e-12	1.0109185187639201e-09	18.297138546811276
SPOCK1	4.096105072012589	3.435965092787158	22.70728094185999	4.370011420090561e-12	1.0689720242990758e-09	17.97028115031113
NIPAL4	4.165063001027506	3.2212216611464295	22.56797755148948	4.736267437859816e-12	1.1329826196420569e-09	17.823089671997213
LAMC2	2.578168204517761	4.756071623712616	22.54029384351512	4.8129018733706655e-12	1.1329826196420569e-09	18.105551402683744
SERPINE2	2.3669412971525334	6.666986969013081	22.509784170699547	4.8989028365026044e-12	1.1329826196420569e-09	18.105058737654367
TRIML2	3.923106746684029	5.3293877373948915	22.235744964058703	5.749568391229511e-12	1.28306157783227e-09	17.951899859119358
PHLDA2	2.157955948594484	6.978572203413496	22.109891780395916	6.1921790949210265e-12	1.358008932541301e-09	17.863492216781346
TPM2	2.0464387359989775	8.507966430290292	22.05060942645505	6.413209330631258e-12	1.382644452298807e-09	17.811941417347064
TNFRSF12A	2.4938424959023235	6.044157528364854	21.977998637127794	6.695530569146268e-12	1.419452480659009e-09	17.79881196239848
DAB2	2.4854774643192186	5.133058312288173	21.85109052045178	7.221488519998151e-12	1.5058579340061719e-09	17.723359186767933
VCL	1.9412642457467708	8.09239837684693	21.76243755245815	7.615110775169735e-12	1.56232595258321e-09	17.639322471374296
ADAM19	3.2353835408280553	3.889546016351689	21.66736077763935	8.062970898000281e-12	1.627952219405771e-09	17.516104115921706
FLNB	2.068062610496682	8.109918334017536	21.426095044016005	9.331287305769016e-12	1.854593352021592e-09	17.431607494398953
PDLIM7	3.085622040311552	4.097686973896825	21.322095753803687	9.94259132273249e-12	1.9347611376232518e-09	17.347777408852316
RFTN1	3.098683521100937	3.7220607976539313	21.25863997404709	1.0336579550591326e-11	1.9347611376232518e-09	17.252914474787637
COL1A1	2.9212006114668423	5.886509632212444	21.257617616016873	1.034306268540732e-11	1.9347611376232518e-09	17.36392244152511
GLIPR1	4.462410641214488	4.728146067019569	21.202350352540098	1.0700106123626987e-11	1.9725413027903663e-09	17.32494296880206
FHL2	2.1809368290756144	5.572919864380905	21.17035860891401	1.0912805311149332e-11	1.983012622254564e-09	17.31435257116334
FBN1	3.263104341619897	3.781235217293266	20.86306212442484	1.3203072867080871e-11	2.36539558970801e-09	17.0336595905924
GLIPR2	3.1451614649183206	4.031427578358441	20.820258363573267	1.3560978701488171e-11	2.395772903929577e-09	17.043465070592603
MAP1B	2.727225857612374	9.291124052301523	20.34370206935366	1.8329978481005894e-11	3.0866904143771037e-09	16.733536419761492
CSRP1	1.9506826613906014	7.65280797631507	20.215849113587712	1.98959198280689e-11	3.286702600169304e-09	16.66161927826472
HBEGF	3.361166544095501	3.197837840183312	20.181406306758944	2.034188644331616e-11	3.2876445668146163e-09	16.50452599026947
ANKRD1	3.9743333481456258	5.17830406247009	20.17556728282014	2.0418547231002727e-11	3.2876445668146163e-09	16.691303833651496
PGM2L1	1.8786741054793286	6.681818900751908	20.098493172073795	2.1460015064979113e-11	3.4076824366442938e-09	16.605164353888263
RPS2P7	2.2441416933176868	6.5273945213385804	20.08131125235059	2.169986457297074e-11	3.4076824366442938e-09	16.59798035211817
AHNAK2	2.659648671242139	7.193782939089379	20.057979367159714	2.203017682929951e-11	3.4173640154718264e-09	16.565848024928474
PHLDB2	2.0119680223290617	5.832437211101169	20.025377102083958	2.250079228180632e-11	3.448314190657547e-09	16.58084797711855
EPHB2	2.4352562343627104	4.694165803544703	19.923566552153087	2.4041152870836224e-11	3.5976878178474916e-09	16.527289000506958
IL11	4.039615114454513	3.9179695138857005	19.90063540600677	2.4403464054677776e-11	3.6094425904128058e-09	16.468084678153406
SPARC	5.4042191341813295	2.847813520860479	19.80763010524381	2.5934107061590046e-11	3.791745308315234e-09	16.173438288016882
LIMA1	2.078781038880873	6.081685115716759	19.746062980575037	2.700378593389653e-11	3.903274512263225e-09	16.38838636390618
BAAT	2.3321201462097463	4.567410998097933	19.365262256374958	3.4765472456134406e-11	4.859525380681644e-09	16.160537320688675
NTN4	1.8246084536363094	6.008845177527871	19.221761129219978	3.828432997599122e-11	5.236308358006541e-09	16.035662063591115
MYOF	1.8605527719756259	7.069616951053675	19.068603674533314	4.2465398095852374e-11	5.691879885206207e-09	15.895493113394245
SDC4	2.2108582655127176	5.906616264500844	19.06705455470837	4.25101092055495e-11	5.691879885206207e-09	15.932752947546025
RDX	1.6076839017536173	9.235608522474832	19.016045948651364	4.401089085381395e-11	5.831443038130349e-09	15.831187943159755
CAVIN1	1.885161525500001	9.18605060550565	18.94319696841774	4.6253572127561786e-11	6.005866626238008e-09	15.780009226557985
KCNMA1	2.5636260737606555	4.560406770744576	18.942626384321546	4.627161394428655e-11	6.005866626238008e-09	15.877378047495519
CALD1	1.509876673987499	9.080799014069491	18.806925793691935	5.0784484852370125e-11	6.525036841637859e-09	15.683815110035123
JUN	3.044402114855413	5.545099634422024	18.72594768493461	5.3700565392564883e-11	6.8307119179342535e-09	15.708650092616894
TUBA4A	1.7703731115618044	8.341049666595163	18.64402459205075	5.6834128021855033e-11	7.157723845920753e-09	15.572221651086965
SAMD9L	3.6868800478810235	2.7106041099568228	18.59564297882052	5.877634650776292e-11	7.258593471638294e-09	15.392190438034698
NRG1	1.6194325064377555	7.319404094250174	18.538636763276315	6.115652760249594e-11	7.479913760612965e-09	15.513517400851683
PMEPA1	1.8947324400286885	8.747375571403971	18.480739362782117	6.368000744579571e-11	7.71437804486211e-09	15.451509547578231
DGKA	2.3744454137327797	4.2945685567946486	18.44392429916757	6.534249825077715e-11	7.841099790093257e-09	15.532159975395635
TUBB6	1.781576261027424	7.970419790049879	18.425540785406927	6.619002147418086e-11	7.868570777117575e-09	15.419091752978495
TGFB2	2.8684833019415787	5.163341764521971	18.391122949400984	6.780861246513216e-11	7.885716923793946e-09	15.485901620203522
RAI14	1.8342157651457676	7.2701286379559455	18.389996532093566	6.786229708901828e-11	7.885716923793946e-09	15.407497407286499
CCN5	2.8565255652286963	4.00752388182797	18.38305587749199	6.819409289444449e-11	7.885716923793946e-09	15.480044062091668
EEF1A2	1.9110268296422959	6.6470791676034775	18.352950077165723	6.96535533206688e-11	7.970443319387354e-09	15.400017005223209
CDH4	2.47246527922904	4.107404292493355	18.30372127873751	7.211267171698934e-11	8.075012616173059e-09	15.42973281155873
COL4A2	2.075448886997302	6.305042557799655	18.181668678720236	7.862002458765891e-11	8.696058371782794e-09	15.28853633450274
SYNPO	2.6391573856336645	4.918435722067701	18.114338300135124	8.247685200265813e-11	8.966714166442833e-09	15.29585324272655
F2RL2	2.5145245243507124	4.245915678571875	17.88472242520874	9.723103514291536e-11	1.0306489725149029e-08	15.138522919194093
EFR3B	2.4403289660893863	4.354809163031425	17.821621440245682	1.017642363165567e-10	1.0697860214434721e-08	15.09405526794659
SFRP4	3.1615232244891267	3.0713323650582933	17.80310497380845	1.0313706420002714e-10	1.0753307021511026e-08	14.973029764986796
TUFT1	2.5621265979614263	4.803487229246689	17.578020988523892	1.2150877225711818e-10	1.2565785228541003e-08	14.909156522425066
CDH2	1.5824124593288635	6.8942588894338055	17.477443785357462	1.3082537111387007e-10	1.3312789764547418e-08	14.74151082865832
BCL2A1	3.889823292902245	2.897549230568814	17.446045530078916	1.3388839917853797e-10	1.3516352678976214e-08	14.69269676868369
DUSP1	2.537674573254157	5.006491971463735	17.40152959622505	1.3836353719566114e-10	1.3835172537312216e-08	14.77054833663334
NAV1	2.3789224526665906	4.6655148335811	17.393167982004705	1.3922186201068897e-10	1.3835172537312216e-08	14.77633229491578
CD59	1.470391839537955	8.419757315229731	17.349900738551618	1.4375536431408225e-10	1.4174947550969972e-08	14.610408650526564
EPB41L2	1.6604015338733014	7.167593172028696	17.248636341987826	1.5499594882733576e-10	1.5165757454490083e-08	14.557030632644173
FAS	2.6726344366404216	3.6552236733850743	17.153050622535453	1.6647363329075465e-10	1.616176880479449e-08	14.589458987406049
LAMB3	2.38741160700466	4.82409907407826	17.116607299867642	1.7108661746933257e-10	1.636256973090158e-08	14.563224243514629
DKK3	1.7835768868900628	5.650013142731695	17.098937786925116	1.7337235137120465e-10	1.6457435145087485e-08	14.50899268347136
NDST1	1.9554598818539715	6.94607553335134	17.021739351751595	1.8374955436025388e-10	1.7173082571097235e-08	14.388403373302884
PDZK1IP1	3.6541266367558514	3.8221571722576515	17.003786768309126	1.862569312851752e-10	1.7173082571097235e-08	14.487804989866461
TP53I3	1.7569580590142229	6.7791639216670045	16.998483952482665	1.8700455228957098e-10	1.7173082571097235e-08	14.37661083776227
BMP1	2.138391401232541	5.392899930999932	16.99681919652058	1.8723992164238468e-10	1.7173082571097235e-08	14.444237621901642
FSTL3	2.0805389974339548	5.165383355333056	16.879024728772734	2.047276741740183e-10	1.8469049755273137e-08	14.365282978022657
CAVIN3	2.4436616555644437	3.757593302947517	16.833032349386883	2.1202382267877007e-10	1.8859741429887798e-08	14.358256270176575
CLIC3	4.555661609552425	1.4878996279114898	16.773763867097223	2.218395274232098e-10	1.9591612858747055e-08	13.619091597570787
CHST11	1.826714191380466	5.73898255328515	16.7649983936757	2.233320648206229e-10	1.9591612858747055e-08	14.244413866647765
TIMP3	8.914116247558942	-0.2763932611470373	16.499454958704245	2.7405581510054717e-10	2.3553986270803784e-08	11.578654148310388
TLCD2	1.590411534333703	6.9439274778897655	16.44976457102792	2.8485072678613035e-10	2.43174580182522e-08	13.934328693090947
RSU1	1.5280679441522755	6.480685490593011	16.436899748520016	2.877191464445286e-10	2.4398583618496025e-08	13.943893645934562
ADGRF4	4.553654951766964	1.9343454871150791	16.368218163065446	3.035655415431004e-10	2.540364268702788e-08	13.622363260631317
TFPI2	1.8251211953749156	6.702563570868428	16.282480962743165	3.2467095136798615e-10	2.6992251643142378e-08	13.808672156517588
HSPG2	2.2284555877120926	5.58543549876204	16.181510387044398	3.51561125239476e-10	2.888494833395138e-08	13.787529872444036
MYH9	1.587866287713295	8.53329101454188	16.180008986521027	3.5197853708824403e-10	2.888494833395138e-08	13.678251416796819
PODXL	1.9174119718589013	6.125621991441917	16.09978418160682	3.7507291420070513e-10	3.0195743472360564e-08	13.68808861823652
NHS	2.1338082183008424	4.785041452660803	16.089717364586893	3.780835494379602e-10	3.0246683955036816e-08	13.761708493501732
SLC16A4	1.7932332177652084	6.024321326006411	16.04547360572609	3.9162555795826786e-10	3.113423185768229e-08	13.649372910196146
NPC2	1.7782465238224052	6.692530923570621	16.030212553231433	3.964163602171654e-10	3.131935467057356e-08	13.602134987616743
FLNA	1.5354646827410878	7.827833538112764	15.981421103583285	4.12158985203105e-10	3.2362112912243795e-08	13.523999285416929
FSCN1	1.3686253849727965	8.196252935470117	15.953695568324395	4.2140191977236696e-10	3.2884861469352806e-08	13.494681615241166
ARHGAP23	1.8433109975005593	5.8576056826583605	15.911844271991916	4.3577695776630093e-10	3.379928599260578e-08	13.549300949818562
DIO2	2.8324171345400955	4.489208572304923	15.886073170849867	4.4488938882273745e-10	3.4119175806523427e-08	13.61189570937402
ACTN1	1.3360409741166315	9.05304029628763	15.804997854737048	4.749127188002125e-10	3.5744909959400604e-08	13.362300589315009
KLF7	1.8972238310580685	4.895036408684577	15.73854237018009	5.011406394342041e-10	3.706109845118067e-08	13.468497668865918
SLAMF7	8.665458957166761	-0.38915819349080844	15.707514509115427	5.13913777488046e-10	3.7568869250850255e-08	11.059136414383275
AFAP1L2	2.187494389082243	4.537369276223733	15.688040202013534	5.221084638874638e-10	3.794982663227737e-08	13.44756261217733
RBP1	4.845163343501395	1.5494203309672423	15.61802874871529	5.527444144626751e-10	3.972264944613122e-08	12.905823529986883
CMTM3	1.571782986251244	6.485720277317698	15.597071075175766	5.62285341516817e-10	3.995681309549672e-08	13.249477478942607
SPP1	1.5033760874151705	7.468545155684257	15.544523631224802	5.869915075471286e-10	4.148073319999709e-08	13.1647337119918
GBP1	4.157391894817484	1.8340851098092879	15.47540689936434	6.212728813326961e-10	4.342082994808733e-08	12.952540621698303
MFGE8	2.3523294997397173	6.253834455348691	15.370235587782625	6.776147934311923e-10	4.691299689223464e-08	13.068493245350592
TAX1BP3	1.6075415934956618	7.654329228555166	15.366255681572548	6.798515641139323e-10	4.691299689223464e-08	13.006503630132373
SLC26A2	2.0160140835955103	5.3875517371760715	15.349132905263195	6.895654047183622e-10	4.715737606461058e-08	13.108104627014221
ISG15	2.5802731225032813	3.366748117192472	15.331177177619358	6.999116123803333e-10	4.760896101325048e-08	13.17197414671347
NUAK1	1.6666416037590661	5.28489264771692	15.311975907504815	7.111596801247566e-10	4.8116761336100556e-08	13.083740465552967
ZFP36L1	1.2379710136780329	8.899688240927711	15.295222053751123	7.211322231701509e-10	4.8523945258244626e-08	12.927265621145732
CMIP	1.2562728010912103	8.818395244115326	15.28911030249327	7.248073584171761e-10	4.8523945258244626e-08	12.922522081683537
NPTXR	2.084794733894726	4.2727751560718925	15.250936558448238	7.482207018229282e-10	4.962023284597195e-08	13.096969095342608
WNT9A	3.3507387028583837	2.308749312296089	15.249712638803475	7.489846467316521e-10	4.962023284597195e-08	12.955926175438918
ANXA3	1.800583860990308	6.453489020977445	15.235212186808182	7.580993540318264e-10	4.996385379940328e-08	12.940988212943163
HEG1	2.382215602225635	4.5997039678957705	15.222836205320103	7.659726096804933e-10	5.022253399554574e-08	13.054926296592367
KRT7	1.571676503898928	10.379055173599463	15.203251329462894	7.786113927406507e-10	5.05302903860259e-08	12.843861414649318
TUBA1A	1.4740524689399104	8.198862735270204	15.191029738123971	7.866114030287998e-10	5.061226273678356e-08	12.843665970978389
MYPN	3.907821583940155	2.628888094835209	15.18533913705517	7.90366343892449e-10	5.061226273678356e-08	12.977588876937562
CA8	1.6918520766604592	5.093469807366403	15.176933023019119	7.959482686169153e-10	5.062230988403582e-08	12.981870067597333
CLCN4	2.2473051446959094	3.836364341383735	15.130896925726935	8.272756320816615e-10	5.2266171037224e-08	13.011273277457025
FBLIM1	1.8799264956742627	5.253676927081585	15.123406976812658	8.324961673634725e-10	5.2266171037224e-08	12.924069630215678
DAAM1	1.6715264543402863	5.295475205229049	15.117431402345735	8.366864684060461e-10	5.2266171037224e-08	12.915813172748951
CCN2	1.9378537189235931	5.341247402416011	15.114943963362084	8.384374066314259e-10	5.2266171037224e-08	12.910282555633245
C1orf116	2.7057366344690976	3.458861596719532	15.10941973860143	8.423400206470849e-10	5.2266171037224e-08	12.993142742427489
PDGFB	3.838805186858729	2.9164470982048116	15.09071796471459	8.556969952296821e-10	5.283721252097843e-08	12.943370819984079
LMCD1	1.4726066398229714	6.328994590072687	15.060355797482748	8.778671706978725e-10	5.36849539003699e-08	12.795521986465586
LGALS3	1.6669507026813708	6.69671105216478	15.043752809168742	8.90249913515848e-10	5.41817172245052e-08	12.761475168498036
NAV3	2.780374499672468	2.943594973382124	14.96746017094544	9.496031578552734e-10	5.75188198472337e-08	12.846155879160166
IGFBP6	1.543135295765894	6.0095368672061165	14.94245160805222	9.699698269056863e-10	5.845066623354092e-08	12.711898340350022
THBD	2.3452913599912977	3.3878520595287274	14.93735469439183	9.741777705590153e-10	5.845066623354092e-08	12.84828569627112
PLOD2	1.3718170859430332	7.850690906680764	14.925791352128497	9.83796942610831e-10	5.875069065732287e-08	12.616268391582048
SLC22A18AS	2.0277102328734062	4.463164745722689	14.887050308759813	1.016772424863075e-09	5.984764766453112e-08	12.775579674403643
CPM	2.059897713546238	4.938201303106924	14.876803436721296	1.0256908168921215e-09	5.984764766453112e-08	12.733247743454111
LINC01322	2.455303369084457	3.5519761990776724	14.843434379576431	1.0553187664407143e-09	6.129522698230998e-08	12.771622132740529
RIOK3	1.6856530522595383	5.085994442114939	14.829813892391039	1.0676743403586184e-09	6.173098913346194e-08	12.680916322441579
OPTN	1.3299798780924341	6.96733290908781	14.73392413722531	1.1591651917727863e-09	6.641703260968397e-08	12.473943659191166
IL18	1.390682712528263	6.642977919544446	14.723722165406182	1.1693820861482988e-09	6.647041064421507e-08	12.480329512110174
ANXA6	1.6745245726163853	5.135944807341812	14.722563912329768	1.1705481119735987e-09	6.647041064421507e-08	12.582506846265263
CLMP	2.934313375743903	2.8594388930897785	14.691516000305413	1.2022727783040616e-09	6.796848773345628e-08	12.61063731494919
MIR1915HG	1.8343044807117588	5.377461603990675	14.669385704747114	1.2254466345892117e-09	6.885858199796327e-08	12.516416870432383
TGM2	1.61422163031295	8.254600638694358	14.661088807744369	1.234257601850285e-09	6.885858199796327e-08	12.372177917196865
ARHGDIB	3.1109198198588364	3.0382849235114926	14.596305380394782	1.3054318490804009e-09	7.219605704479433e-08	12.54619320089089
CAPN2	1.2614512864676968	7.727423811288598	14.580093686647487	1.3239216895585678e-09	7.26225596362488e-08	12.308941998471447
LINC02732	5.16710231357449	0.9477268718882237	14.574581879118274	1.330271729186004e-09	7.26225596362488e-08	11.798651257511182
SFN	1.2769031799764985	7.496234213243986	14.522516721724891	1.3918888130944408e-09	7.566164830154395e-08	12.263146836364095
SH3KBP1	1.309135159299922	8.094395486413926	14.512256690952036	1.4043875933433776e-09	7.601621356309686e-08	12.239684559222923
AOX1	3.4070498983041655	1.9957195580709044	14.462504084231757	1.4667234445331054e-09	7.876347910467897e-08	12.250373181931817
ABHD4	1.4882120836518888	5.6822709698452645	14.433096683830625	1.5049556699188539e-09	8.043292487969673e-08	12.280266236161058
UACA	1.5054408008114164	7.355777149344585	14.412179573592155	1.5327982074739424e-09	8.157821422204413e-08	12.167084188859317
CTPS1	1.3513977913708617	6.526161251574856	14.403177106761664	1.5449505193055893e-09	8.188237752319623e-08	12.196529972025749
FGF2	1.7221543683295097	5.315227005127859	14.395469414856368	1.5554369711835781e-09	8.209609242097557e-08	12.275292351347687
TRIB3	1.3823839869379855	6.033478160738422	14.37612657029581	1.5820901633889676e-09	8.315779701780028e-08	12.20253978748206
PPP1R18	1.6993395242315685	4.565456944552365	14.35248932651128	1.6153260902992444e-09	8.455534102307155e-08	12.296777732975865
PPP1R14B-AS1	2.152549156729148	4.976836364941689	14.318577796510022	1.6643199006069505e-09	8.640877198253228e-08	12.233278281126847
PTPN14	2.073612849893512	5.844476277758517	14.309575419258696	1.6775915561146126e-09	8.674375851129218e-08	12.155393013362376
AJUBA	1.6836401065289168	5.688426231665266	14.302236306054477	1.6884949615534789e-09	8.695407251400911e-08	12.160568228696732
LOXL2	1.581726672199541	6.416994524280535	14.293242070011217	1.7019608334745748e-09	8.716196920840281e-08	12.101934540917837
CRISPLD2	3.5834595496746764	1.6715762926897932	14.290402045050024	1.706236661390904e-09	8.716196920840281e-08	11.995886299197235
EHD1	1.4440270492393026	6.80242517093375	14.257731175880858	1.7562598471103633e-09	8.935850102097529e-08	12.048352052691882
FRMD6	2.555781260936091	3.7248324843968037	14.21521177933388	1.823725360595254e-09	9.242146050506626e-08	12.223648247998465
ATF3	2.806830635398005	3.184246432613106	14.208993474195662	1.833822154498134e-09	9.25643563699058e-08	12.220984137851573
EGFR	1.564098392653129	6.607721477526287	14.177197167165064	1.886393898473735e-09	9.446822987632248e-08	11.983959245501211
OXTR	2.9540769777005975	3.372499121715214	14.166838664955415	1.903866984631725e-09	9.496936488045311e-08	12.186799255725424
CLTRN	4.154798990576313	2.2641098798685846	14.136692853042042	1.9557106798565315e-09	9.717437440537141e-08	12.057071025288323
STC2	1.6698153188793121	5.023361445147289	14.126145593407065	1.974204495536982e-09	9.771159993474868e-08	12.053707422097617
KIF3C	1.4768914919469225	5.5212276240967935	14.096336290128969	2.0274919609349098e-09	9.996006877167462e-08	11.984382492708301
PXN	1.3807149775858507	6.9023064402597765	14.086257323542737	2.045855702701348e-09	1.002095569210111e-07	11.884165559550967
PHLDB1	1.9517567967919809	3.9651191293085453	14.0849184053529	2.0483085534168936e-09	1.002095569210111e-07	12.09600748591697
IFIT3	1.8783131820117505	4.1522695134942875	14.05950625468912	2.0954642829338133e-09	1.017339911409088e-07	12.061536872784515
RAB11FIP1	1.483924087000557	6.284693688573078	13.98304147470186	2.244496886227002e-09	1.0773585053889609e-07	11.821822881610474
C15orf48	4.000242985853303	2.8236731241555373	13.923067466412416	2.3693176580699835e-09	1.1281571537066984e-07	11.952779290895332
VAT1	1.3124408511430925	7.810787120688223	13.910209952789804	2.397032065339088e-09	1.1334664636101561e-07	11.68601518221352
NCOR2	1.2312656811754419	7.322576878691439	13.896789542070131	2.426330110160452e-09	1.1430710741200353e-07	11.68821806553139
DDX60L	2.042833959973958	4.882642601308551	13.877705798762328	2.4686533415290307e-09	1.158718468791486e-07	11.835752162837158
FAM214B	2.0915728923331063	4.23851918290711	13.868533622769036	2.489275468154154e-09	1.1606263013972743e-07	11.88048225266158
DDAH1	1.531461189802327	5.062029989317111	13.867784961559126	2.490966826112075e-09	1.1606263013972743e-07	11.810787685192384
TGFB1I1	2.0743295661308943	4.093153053904501	13.841415520239577	2.5513313460676133e-09	1.1835455891674962e-07	11.865828481448343
MT1X	2.3130652332766046	3.8410191759155556	13.838214027706346	2.558766014316521e-09	1.1835455891674962e-07	11.878222314541262
MMP28	2.523593124342849	2.923707308423741	13.821948851681658	2.5968975214280063e-09	1.1968310316146465e-07	11.870048410477759
SPOCD1	3.793550655047227	1.676265175205215	13.798071964407763	2.6539789289538282e-09	1.2173983635527356e-07	11.606493754309511
NXN	1.5764934330516374	5.923556154809015	13.795310705070007	2.6606662348086516e-09	1.2173983635527356e-07	11.670261623535874
OLFML3	2.7993711739047242	2.8474207998014434	13.779320447631493	2.6997480858489214e-09	1.2308528907526265e-07	11.827777507130593
TNFAIP8	1.418733832768126	5.637981205840603	13.72475751803864	2.837796058291813e-09	1.2845824149989987e-07	11.626115598566663
MAP1LC3B	1.1998157539259324	7.242944553216084	13.715735557277482	2.861340764572389e-09	1.2906473235943542e-07	11.5187848646793
OCIAD2	1.1614556167604242	7.5658731313636025	13.708557000586511	2.880223993751145e-09	1.2945741766966276e-07	11.500475319188686
GBP3	2.569745534455107	3.107249016567292	13.678093543040898	2.961854280001717e-09	1.3249590286439846e-07	11.747769301155804
GPRC5B	1.4794672058621643	5.007940470050647	13.675595060128742	2.968658200971192e-09	1.3249590286439846e-07	11.634601878890441
COTL1	1.3446156145679167	8.321928043510965	13.622491953088694	3.1172951611741216e-09	1.3792512370282544e-07	11.401336813211561
ITGAV	1.2295000323986311	7.010856947852695	13.620566134991321	3.122832989497935e-09	1.3792512370282544e-07	11.437193404600329
LINC02577	2.508199047102413	3.1344273826969284	13.610935994103517	3.150683476696738e-09	1.3867368105045852e-07	11.687311200702435
RALB	1.3987147730315996	6.058686620033907	13.603138559390848	3.1734283995725807e-09	1.3919313531918352e-07	11.47669331689007
SPATA17	1.9891249965091844	4.059825138251334	13.577360931301936	3.249879716988457e-09	1.4205659793846452e-07	11.62253470951752
RPS11P5	1.5919391941851222	5.205596062708249	13.551115163608769	3.3297471958403593e-09	1.4504926140784031e-07	11.49823863100211
ZNF185	1.7970658709475589	4.8649673023448825	13.530990439471514	3.3924093825052236e-09	1.4627609269649642e-07	11.510043010785152
DOCK2	4.940382140557972	0.49164070920435304	13.48076081280059	3.5543780841349146e-09	1.522279098659802e-07	10.691332394268015
RSPO3	1.2914640733839784	6.8945025708760115	13.407334588264513	3.80620231896155e-09	1.61922720726391e-07	11.235799635549876
ABCA1	2.1703859286257767	3.476866477493368	13.351936484475823	4.008805766496674e-09	1.6940866893633782e-07	11.443563816630602
PALLD	1.3349532247473528	7.688229733363689	13.344813416861191	4.035681915437801e-09	1.6997971511380405e-07	11.143570148507049
GPD1L	1.4927091455479822	5.002005793592502	13.303792501525551	4.1942563525416895e-09	1.7492111739124686e-07	11.278379057228317
APOL1	2.078490776161446	4.264191526461934	13.288322142576488	4.255779273642609e-09	1.7578188335255177e-07	11.331611819501482
DSE	2.1418222740203783	4.034454940126315	13.284737234886418	4.270173109743592e-09	1.7578188335255177e-07	11.34699784136406
LTBP2	2.1789389117838964	3.784748807303404	13.203505889965715	4.61068152801773e-09	1.8918667431092104e-07	11.287008497975425
JCAD	2.046722255901679	4.132835199995677	13.195348098762706	4.646448455480863e-09	1.9004123586404045e-07	11.253113873065633
CAV2	1.2579299718379335	7.472172603191734	13.110956566582182	5.034362511047206e-09	2.0393978070229448e-07	10.918647651270783
MMP24	2.1655965446887437	5.61204968097565	13.074579805972883	5.212125685279537e-09	2.0857540513603215e-07	10.996682010244163
SLCO2B1	4.530945235041856	1.2679419606847169	13.074126023526675	5.214385128400804e-09	2.0857540513603215e-07	10.844854899596706
KRT18	1.4594759877525139	12.15910546937432	13.068015536990877	5.244912265342029e-09	2.0913882136410848e-07	10.849569630240028
THSD1	2.279804969727234	3.3660970264217833	13.06342186703285	5.267987406853807e-09	2.0940249942243883e-07	11.174184945531337
JPH2	3.611590738322849	1.6217619540757418	13.057072382844114	5.30006131802683e-09	2.1002112138723137e-07	10.967852076297493
MT1A	2.4132802677889718	3.2803775476696937	13.005883436300513	5.566394337590354e-09	2.1988986327375562e-07	11.1217463790995
KIRREL3	2.3312253922136303	3.430748020291422	12.922946239244535	6.028751722428766e-09	2.3668432688053672e-07	11.036572487888854
RIT1	1.4262749936115302	5.1251668253926725	12.912844032511051	6.0878152953554465e-09	2.3826772479052704e-07	10.881142473643909
INPP4B	1.7753548610379353	4.651064909873356	12.903553562987268	6.142679237479292e-09	2.396775457077809e-07	10.918862258995926
PHLDA3	1.5127081577839414	5.309321388632213	12.860769305940817	6.40224881325533e-09	2.4904160521286786e-07	10.811058199385622
MOB3B	2.404741901804944	3.8146964071743565	12.850525680424743	6.4661202995174965e-09	2.507592994203127e-07	10.942400626902247
MFSD12	1.1295062257822321	7.825480844587725	12.84436516662523	6.5048603574078775e-09	2.5149490500373313e-07	10.63940853508657
NPTX1	2.6779181524958746	3.560377453085172	12.815967129954661	6.686675799894006e-09	2.577409581050053e-07	10.925697219965329
NEFL	3.604451923293568	1.4832687992063847	12.80166221190331	6.78031228838477e-09	2.6056064141466545e-07	10.699591632033588
CASC8	2.426201533853459	2.5912792652360452	12.797300978674995	6.809137918031733e-09	2.608802238474809e-07	10.913119697806797
MEAK7	1.5021186326461615	5.3836689785900855	12.790940547432209	6.851412364876109e-09	2.6171160745112343e-07	10.73353404564023
SH3BGRL3	1.372649882886992	6.356469803918285	12.787121194493784	6.876932353464182e-09	2.618999387307317e-07	10.648660513412466
COL6A1	1.5477586778914745	4.852045329618901	12.768672670359933	7.00163987671178e-09	2.6482915389882554e-07	10.7635878775078
RGL1	3.003129161242679	2.1565032137803057	12.766526017761045	7.016306986155991e-09	2.6482915389882554e-07	10.837384442359713
ENAH	1.0755550347759524	9.035831924066846	12.745125227589176	7.1643379415097916e-09	2.6961650478107854e-07	10.521268505974565
RAB3B	1.2131215549517602	6.525227907384995	12.72646220302038	7.2961579671170365e-09	2.737673431909401e-07	10.575901041943585
ERGIC1	1.121122700423939	8.689817230921188	12.701287995763712	7.478089960506255e-09	2.794732193311676e-07	10.478994920764453
PTGR1	1.2129610117216814	8.832544062680348	12.666535664147176	7.737252317010802e-09	2.8672061208032833e-07	10.441950128066832
PDXK	1.2388163523838482	8.353882386655055	12.664322412140613	7.754079446197559e-09	2.8672061208032833e-07	10.444935017986122
APOL2	2.002577150553374	4.121967297430526	12.64860390916491	7.874716873182743e-09	2.903373873243029e-07	10.715502038096833
RTL8C	1.1187019602832677	6.95563463129056	12.62500673788492	8.059603674946498e-09	2.9598759596708664e-07	10.447369627507488
SYTL2	2.6778659197363184	4.1331578896797945	12.623130207506717	8.074504386837977e-09	2.9598759596708664e-07	10.688819346757738
FOXS1	7.546927424365279	-0.9623661754603732	12.61646260663408	8.127687548216144e-09	2.9708099314169354e-07	8.779839067917472
RBMS3	1.800834240619455	3.798644529273064	12.600590129820313	8.255804497989668e-09	3.0089923557142863e-07	10.69566594630111
GFPT2	1.9719197867960476	4.55150411753994	12.589492636418614	8.34666074185428e-09	3.024772781663431e-07	10.613115197049776
MUC3A	4.025803736264239	2.6071232950528005	12.56898462748558	8.517386170781997e-09	3.0778736389871307e-07	10.696429808857863
TMEM171	4.172853593041251	1.1181471808165462	12.561035707153549	8.584559847469333e-09	3.0933598090597714e-07	10.34609067173243
HMOX1	2.001464214423593	4.375178212267641	12.534994340577116	8.808622064404231e-09	3.152801062540352e-07	10.575763825586137
SEPTIN6	1.203962661382464	5.973615092871123	12.533247145498498	8.823877187612935e-09	3.152801062540352e-07	10.416947239698587
NACC2	1.119825032220878	6.710892052526933	12.52771324933966	8.87238141896283e-09	3.1612518669245713e-07	10.359994378302154
P4HA3	2.327205426933335	2.987990139359521	12.498302191206227	9.134994174897577e-09	3.236688743863431e-07	10.634646135026665
MITF	1.333461912413549	6.093017538608331	12.464083915761151	9.451026265806967e-09	3.330112301968549e-07	10.3355534674371
ZYX	2.5013790657452777	5.4423343947761555	12.457398354228594	9.514126067862806e-09	3.3430851818567656e-07	10.386477345699356
PROSER2	1.375244847375047	5.077160044093956	12.448387627313085	9.599884579599166e-09	3.363926497314088e-07	10.413815190755319
FERMT2	1.2462990423776548	6.163182870259475	12.425304858402958	9.823363269890938e-09	3.432779692115734e-07	10.28973159229432
SNHG14	1.2927288022625278	5.572570604038314	12.402120878732752	1.0053427296272936e-08	3.4944024143181804e-07	10.316541223700213
BCAT1	2.4387764215661125	4.17847932042996	12.382960521528336	1.024790934796127e-08	3.5518639483942054e-07	10.440369630618711
FBXO2	1.9569889882466258	3.636575643717559	12.348932503574051	1.0603281563961734e-08	3.655114945625833e-07	10.454595933844992
SNORC	1.9833240190323616	3.46710082492466	12.343594769775228	1.0660210909611508e-08	3.6648076424394157e-07	10.461276225832698
LINC01133	2.6186796813029574	2.3578916170106683	12.321467013580703	1.0899720674971826e-08	3.727577238796863e-07	10.440720269007056
DYSF	6.372187729676544	-0.8761566177856154	12.321313236519044	1.0901405132330448e-08	3.727577238796863e-07	8.67555304206517
ZNF462	1.4067618623088851	4.958095935055429	12.31372273150947	1.0984897427556373e-08	3.746056173686784e-07	10.286487975985287
GBP2	2.4277102206875725	3.6022367938495687	12.304800320769031	1.1083914681016792e-08	3.7697164369661387e-07	10.412317927698798
CHST3	1.6674582968812182	4.034624278855089	12.285923658741128	1.1296557348428528e-08	3.831792252586957e-07	10.354907969848682
TLCD4	1.2129033062517598	6.144069989566477	12.263315780610572	1.1556984055411835e-08	3.9020787834870655e-07	10.121297149695483
ADA	1.5467202930106456	4.927161294969869	12.237128754392812	1.1866682652327356e-08	3.9932328925292057e-07	10.20974967104552
JAK1	1.1018272891468026	7.062933569287824	12.233163471224856	1.1914345581774022e-08	3.9986932928803577e-07	10.032304266433929
CITED4	2.0598599522530376	4.349010000644475	12.227947509497337	1.1977353473079791e-08	4.0042694119058047e-07	10.262563494760927
ADRA1B	1.8203481600666467	3.8331667456479717	12.21693043354692	1.2111611006130166e-08	4.0329762303135004e-07	10.302853583662923
EFHB	4.31359675710206	2.058183638771961	12.191731656164013	1.2424773913620863e-08	4.1264523284923597e-07	10.281441637406358
WFDC21P	5.667203157168117	2.5980451518732064	12.17500894884436	1.2637367317147393e-08	4.162692662211848e-07	10.3109952149862
DOCK4	2.603119035987306	2.4094740091177678	12.173699654901435	1.265417545993873e-08	4.162692662211848e-07	10.30039316530572
MYBL1	2.1561424710240185	3.7275637953630176	12.166576037515046	1.2746044822985923e-08	4.1786002615562097e-07	10.26029762177666
SLN	7.150166522911815	1.1161552637850432	12.15752170149997	1.2863843358288298e-08	4.206377571142086e-07	9.993679393984635
LGALS1	1.174930318785453	8.986822787170953	12.13039039774141	1.322384450829729e-08	4.3019770369703713e-07	9.87761994843136
TNFRSF9	4.830402616586595	2.0088741171765725	12.118796118498766	1.3380956461128181e-08	4.341983831264042e-07	10.203926783610543
PDCD6IP-DT	2.481697476547131	2.72939917279264	12.101523158541394	1.3618728919535567e-08	4.385575490037783e-07	10.240322035229429
TPRG1L	1.3702233238317962	5.123720165581404	12.094275245337839	1.3719841537747221e-08	4.406979403033956e-07	10.038275420268073
CDC42EP3	1.364058478793769	7.080795733286518	12.084298364398233	1.3860338731836587e-08	4.440894424910866e-07	9.872746799593779
F2RL1	1.3824093987483108	6.417559334862558	12.079748916006654	1.3924914860187536e-08	4.450374799537323e-07	9.906376959089545
SPTBN1	1.1041707263478076	7.721422669829431	12.03292251349783	1.460857776653702e-08	4.657170656399772e-07	9.792826311581058
PAPSS2	1.1952582019599696	5.8908773349568815	12.00912148160132	1.496973810133602e-08	4.7603767162248545e-07	9.871949986796558
AXL	1.1979199988681026	6.282927755765018	11.974709720445022	1.5508870446557423e-08	4.907284380104737e-07	9.803048964388921
RBM24	2.098883325104899	3.3836241366376725	11.962796525960133	1.5700318056509135e-08	4.947909682145636e-07	10.076313243672104
KLB	2.936387724925145	2.843222232527069	11.961885681360252	1.5715059053355635e-08	4.947909682145636e-07	10.098658960334578
ARHGAP29	1.5193373423933902	5.551810673305248	11.953877199265731	1.5845305596860428e-08	4.976599683754683e-07	9.844329093308113
JUNB	1.625424897657676	5.296204109101339	11.936564359795256	1.6130831732056592e-08	5.053797527875858e-07	9.851756821608031
CAP2	1.4718913459932468	5.165291606855378	11.931975882074884	1.6207423497321955e-08	5.065317613905043e-07	9.860673372949893
MYO1B	1.1387611170599232	6.461242281543736	11.910747419854303	1.656686384527203e-08	5.139768490533176e-07	9.72146943987217
MAP4	0.9909017917546654	7.386660794997843	11.897423723290737	1.6796802887114584e-08	5.189054844634241e-07	9.657694864027743
SLIT3	1.5509602963087321	4.610693828046175	11.890599398633599	1.691589443910996e-08	5.208991029780768e-07	9.877675793607427
NABP1	2.012605107498752	3.828756740911373	11.888438531794849	1.695379155919212e-08	5.208991029780768e-07	9.960298969483944
ADGRG1	1.186789911573003	6.23243918019117	11.880045160054673	1.7101856355176476e-08	5.234343848591053e-07	9.704447842469332
TUBB2A	1.3510530214942298	6.3751846168240265	11.879100402000617	1.7118608813002188e-08	5.234343848591053e-07	9.693046478679562
ENDOD1	1.6274699763325544	4.5961273326200835	11.867037918933288	1.7334048285886018e-08	5.287508254111994e-07	9.854094973385891
NNMT	1.3044129757115561	6.952338697018143	11.846851780734406	1.7701083196132422e-08	5.38654971901446e-07	9.622536514042325
GFOD1	2.2932856809125277	3.8033108191353158	11.830913693428453	1.799674073622902e-08	5.463449693671435e-07	9.901885264877762
PCED1B	1.2188417139908028	6.194465392801783	11.827781620277378	1.8055459546021846e-08	5.468224891080901e-07	9.650563476067804
BAIAP2	1.5247143717350822	4.24727293187437	11.811647646316677	1.8361191878590675e-08	5.547609517711957e-07	9.834156165885387
PLAC8	2.8904189060792413	2.1157548919918368	11.802685893905018	1.8533398061663663e-08	5.584112630600492e-07	9.907649985988874
JAG1	1.198656541188659	6.014416150056171	11.791828976109109	1.8744335061867918e-08	5.612817230754546e-07	9.6261334841178
METRNL	2.3422550687365353	3.2210730135519556	11.791359365836728	1.8753516690807248e-08	5.612817230754546e-07	9.907849214179993
INA	1.3607325480230203	4.992945332051498	11.78239014623652	1.892980432316174e-08	5.652279600718716e-07	9.718020645602325
SLC2A6	1.709426112253054	4.350628755427779	11.773141013673728	1.9113448523008756e-08	5.69374859982837e-07	9.781123834495036
STC1	3.112549929101395	4.022289680279519	11.761838561977576	1.9340449020045717e-08	5.747909148013587e-07	9.805573183686324
ALPK2	1.3940757364414607	5.61965996434102	11.754537209490662	1.9488620290878434e-08	5.778444058274445e-07	9.621712407240024
SP140L	1.992127518721719	3.6407214551776788	11.732810616031887	1.9936748923904004e-08	5.856707767022146e-07	9.813160075016164
PDE1C	1.5445604135700353	4.294981892681846	11.72046970294145	2.019618023939688e-08	5.919249139288671e-07	9.73066518984006
MBNL2	1.574853978306205	4.853358542604759	11.712841511694121	2.0358341675472914e-08	5.947319717300834e-07	9.658197472651205
MEG3	2.9932554604378008	2.6092967041493558	11.71157185586106	2.0385466955528014e-08	5.947319717300834e-07	9.84219047183728
EPAS1	1.298503471107817	5.506169723248573	11.707958876062406	2.0462867062644356e-08	5.956239566060325e-07	9.582159450458136
AKR1B1	0.9912814559664209	9.569923959842349	11.612593114188694	2.2623625854316783e-08	6.536669551974121e-07	9.310324045215943
TPD52L2	1.040324435197566	6.828440945631533	11.60573491265913	2.2788138949752106e-08	6.536669551974121e-07	9.364250069162892
MCAM	3.8915544723843176	2.1466790656388453	11.605431810007588	2.2795439125362548e-08	6.536669551974121e-07	9.711990244006303
NPC1	1.5034642486787977	5.101740818902645	11.604550615226296	2.2816676738022875e-08	6.536669551974121e-07	9.511865456280695
HACD1	1.1223473173006893	6.141484940647242	11.600630525819103	2.2911410918114117e-08	6.539165751573339e-07	9.405428280708778
PICALM	1.0204265573485847	7.0597505678332375	11.59993731417389	2.2928206959132935e-08	6.539165751573339e-07	9.345450656634732
CPA4	5.665471089609207	1.688813374173262	11.573720934320974	2.3573162572124345e-08	6.678187704174203e-07	9.616322731482187
STAT4	2.105302383653397	3.334774198963064	11.562248476945767	2.3861468184392784e-08	6.714997241271598e-07	9.657176519721572
MBOAT2	1.3416584313083577	5.681468687037368	11.556158785908627	2.4016031191331767e-08	6.743574321274615e-07	9.397551353271213
CADM1	1.0424232237227011	6.9490561741393515	11.55340153144957	2.4086364591700227e-08	6.748426378996187e-07	9.299418646635086
PRSS23	0.9564958785091413	10.431346203759876	11.521865303316549	2.490663504656147e-08	6.947640302461884e-07	9.208492744161315
GJB3	5.081696208240218	0.14549499279882594	11.49106287180355	2.57366701268502e-08	7.146430064070242e-07	8.899754447419827
STK10	1.5321167114596035	4.0098857168801425	11.48198446896533	2.598690452169045e-08	7.162163584332042e-07	9.50388882323658
EMP1	1.123694872517432	5.683071871673922	11.467620147319764	2.6388159923151982e-08	7.249619745626203e-07	9.29897607017847
VGLL3	1.2933707058059003	5.154309973469465	11.46286618102639	2.652241075012393e-08	7.270798809085698e-07	9.349396765034275
CYTOR	1.0508989869703518	6.435779626281542	11.435015729169342	2.732369278301741e-08	7.474352090322182e-07	9.198768165843694
WDR1	1.0924427808300354	7.847055922686251	11.428631118484715	2.7511000854003857e-08	7.509440576457705e-07	9.124115103378898
C4BPB	4.354975234279925	1.1485149717978145	11.415622765460482	2.789688769011465e-08	7.586577872394222e-07	9.321439464323674
TNS1	4.601944966461447	0.1637547019116358	11.415087784695492	2.7912880851261764e-08	7.586577872394222e-07	8.847351100038363
TRABD2A	2.2742121425852404	3.625200223115905	11.411928999539777	2.8007511954407173e-08	7.596067208103608e-07	9.468548416705396
LPAR5	3.074443561726728	2.3815478448864074	11.366754123745448	2.939899481471367e-08	7.939601147413119e-07	9.478774366496996
TRAM1	0.9971603706635275	9.62037128436138	11.361353197742183	2.9570230307461273e-08	7.968926472688716e-07	9.028471184074983
MILR1	2.8897005847009307	1.9400347847220678	11.353909728329798	2.9807971280551426e-08	8.016012572697973e-07	9.433961389265152
LUM	3.510895498604634	1.9361161009209897	11.351180446875428	2.989565381190176e-08	8.022631149523005e-07	9.43069551815005
BNC2	2.2784183792009256	3.798643116725253	11.33792362822895	3.032548462927612e-08	8.120845568092469e-07	9.369155034441988
AAK1	1.3160928373119933	5.691252679978662	11.333542166755906	3.046899305381272e-08	8.129927528583535e-07	9.147886509949636
CD40	2.142649229602209	3.028290878491078	11.332987005738515	3.0487228232188255e-08	8.129927528583535e-07	9.431120462826687
PLAUR	1.5382176644979486	5.638531412409034	11.328840878398582	3.062378356671837e-08	8.149257886373591e-07	9.147808900416123
SMAD7	1.8248044729062096	3.5059458742114775	11.315585267754836	3.106476379204733e-08	8.232162404892542e-07	9.374819416853876
ANKRD13A	1.3808526917571236	5.309369132484051	11.289318171302423	3.195875402940329e-08	8.386069656846459e-07	9.137954320150389
CORO1C	1.035102744345851	7.562286625871314	11.288842711569128	3.197518697775576e-08	8.386069656846459e-07	8.974655443763602
LACTB	1.139657314090103	6.059774858867906	11.28621542573172	3.2066154602938996e-08	8.392623180028478e-07	9.060237713307137
QPCT	1.0608133717234525	6.737635890734405	11.28121487741476	3.2240058649754495e-08	8.420566405892902e-07	9.00545943027906
ATP6V0E1	0.9665864253835164	8.793932304765082	11.239264210854621	3.373924729789092e-08	8.776344082396165e-07	8.89400003834081
RHOC	1.1027313756544848	6.840653074428258	11.230263887235507	3.4070484617354314e-08	8.82419557849187e-07	8.9413412313084
VIM	1.152365625194042	10.468181226792595	11.229804864507967	3.4087470710149316e-08	8.82419557849187e-07	8.878283294353468
SYNC	2.3619051186572766	3.823918493458396	11.228620965371146	3.413132252058176e-08	8.82419557849187e-07	9.245300423382464
GPX1	1.2386069122394492	6.572573487732283	11.223655361471405	3.431590625198735e-08	8.853921450817021e-07	8.950476806470052
IFIT1	2.2885640869632033	2.625279931005135	11.217046565301205	3.45632258761556e-08	8.899680832888648e-07	9.321149321926654
PML	1.710966689041579	4.0047371733448935	11.207376900098756	3.4928526021724796e-08	8.975572747400796e-07	9.200735755167642
MOXD1	2.9534794921755267	2.7162439069215427	11.203436282570745	3.5078574378814875e-08	8.995956977792847e-07	9.304528471721184
CIDEC	3.1540177329078105	2.055796879683387	11.184501427354629	3.5809221315249266e-08	9.16485503279619e-07	9.26967377970625
ACSL4	1.4008424896166787	5.879803640130943	11.18135099947178	3.593235617057469e-08	9.177903021881728e-07	8.957232132747144
PINK1	1.1141289351829862	5.7847271536343685	11.179505108799155	3.600471292710593e-08	9.177954878412573e-07	8.964151261012827
MYL6	1.0448722489518136	9.691029927296537	11.176356401153882	3.612849770432818e-08	9.191089815981089e-07	8.81750917611436
HOXD10	3.310621827182181	1.200634166873033	11.162440101042483	3.6681052994297976e-08	9.29448195393367e-07	9.091638833700753
MMP2	4.005136981539936	1.5706211018707759	11.150873089259564	3.714719267222419e-08	9.375243864894676e-07	9.169286372380345
STK17A	1.3959276484877146	5.414550204841712	11.119910987829776	3.842632462902118e-08	9.658849681818203e-07	8.934179753077
LIMK1	1.299990844890516	5.212453468484871	11.115542258190516	3.8610560382901845e-08	9.667841103750227e-07	8.951634980722233
LINC01588	2.391315664005254	3.033557664187178	11.08290130130151	4.001727350600939e-08	9.961246947092748e-07	9.157590048167943
TMEM63C	3.217723795180481	1.441049023832615	11.073757481136303	4.0421075439215894e-08	1.0042110929430198e-06	9.064228569690828
SLC3A2	0.9148277369219642	8.926040855496131	11.069078642403287	4.062937826106645e-08	1.007418501911823e-06	8.697303122594347
KCNN4	1.3206189931173409	5.184734599419084	11.064298631101229	4.084336871590989e-08	1.0107541830085096e-06	8.896161819831475
IFI27L2	1.120414485326334	5.654347004190387	11.060183924314863	4.102853832418146e-08	1.0133650630749284e-06	8.840451114422352
KLHL4	1.8815285036635823	3.638862791568436	11.057419566093147	4.115344265460302e-08	1.0135500322410725e-06	9.074475317217157
RASGRP3	3.9015750661485376	1.6261829417497204	11.056493193321499	4.119539046137063e-08	1.0135500322410725e-06	9.082684221061017
KRT8	1.2243772795896426	10.445652172113945	11.05392993162189	4.13116974818994e-08	1.0144396295560134e-06	8.675946451495165
SEC14L2	2.198804364112722	2.6345276497709995	11.052185496274914	4.139105092292225e-08	1.0144396295560134e-06	9.142358675142864
SLC7A5	1.0460189667254562	7.485274009568675	11.047266612398902	4.161568559013366e-08	1.0179836936663465e-06	8.700389981217905
TTC14	1.4430072422827722	5.848518329629686	11.039539375501331	4.197120273173362e-08	1.0237753506746465e-06	8.797596308483264
BTBD11	1.4521844809205096	4.88154704632257	11.03718903715859	4.2079979570311995e-08	1.0237753506746465e-06	8.900695133237111
ITGAX	3.6774786870783824	1.5922975887677415	11.03688855655187	4.209390789330504e-08	1.0237753506746465e-06	9.056538865511303
MATN2	1.6789181153965127	4.713049882597952	11.022444446389356	4.2769279296892576e-08	1.0362385383932829e-06	8.904404920569249
QPRT	2.100669237123013	3.364546124147041	11.016277928927696	4.306112419686153e-08	1.0413260452168796e-06	9.056559097558214
SLC16A12	6.693752106140025	0.009716409844092277	10.999521920203575	4.386492637526806e-08	1.058751164124117e-06	8.390578034258843
CD82	1.3216288009630528	4.966200080728082	10.981558330937231	4.474447123818146e-08	1.077934988919826e-06	8.826636222876076
MGLL	1.0672653605394835	6.755256558681011	10.975746470450796	4.50330492469519e-08	1.0828362692272744e-06	8.653499538923189
LINC00488	2.9831020421247008	1.5882335081780714	10.969885408934507	4.532608235722686e-08	1.0878259765734447e-06	8.98656435762492
RAB30	1.7269443214301807	3.901549013728272	10.934257328823923	4.715170935035062e-08	1.1273867348429697e-06	8.904714908026865
SLC16A2	1.6873710670615782	4.68704673038122	10.931490034805556	4.729675595755829e-08	1.12873308776762e-06	8.80314484804778
MICALL2	2.349441891527839	3.4128441591402163	10.887926388845882	4.964396503985696e-08	1.1781179763189934e-06	8.907210932458007
MANCR	3.7912834557778425	1.6059220845939106	10.873793679719006	5.043188965978421e-08	1.1945877774161176e-06	8.889408398486951
MPP5	1.0931851805223003	6.423415657413804	10.853386312256836	5.1593267917174925e-08	1.215308088715676e-06	8.532859035802051
ACOX1	1.0305332706335317	6.712921603595056	10.82902154793797	5.301735009457748e-08	1.2465447194140953e-06	8.484702555928969
CREB5	2.931178224014719	2.1266530452198356	10.82029110637264	5.353778681302373e-08	1.2564587606303724e-06	8.885169871484331
MR1	1.5330687343166653	4.787156923602251	10.817735649237818	5.369115112211272e-08	1.2577374627500439e-06	8.658894768164542
HOMER3	1.3772490338791221	4.679332018218277	10.814650508150011	5.3876928831232656e-08	1.2597693653185284e-06	8.66883656958603
KIRREL1	2.243123691024718	2.86281943885974	10.792192270626524	5.525013532813678e-08	1.2884824950387545e-06	8.844589190273915
MPRIP	0.994824177599881	7.37785525658613	10.791267039346188	5.530750332477673e-08	1.2884824950387545e-06	8.40556668185774
ARSI	3.7971528849774407	0.6196043725851204	10.736439845558573	5.88231009689797e-08	1.3628958913031363e-06	8.469554913335159
FOSL2	1.196616350044751	5.913997315248321	10.727502118124354	5.9418448818572296e-08	1.3716926841601446e-06	8.42730431281754
MSC	2.6463474001657064	2.6899342990650554	10.724154981065427	5.96430551564986e-08	1.3743834449106201e-06	8.777175251135487
UBE2L6	1.3733930199877404	5.006067362097574	10.72146547630496	5.98241879154595e-08	1.3760645032272057e-06	8.519348711064644
PCDH1	2.9963892024648757	2.1457310561019995	10.717550827478263	6.008888099903745e-08	1.379658061927358e-06	8.773663995479211
TSPAN18	3.6478008081577067	1.300861566410947	10.711651756948955	6.04901151049077e-08	1.3838745757813417e-06	8.661200566989667
ITSN1	1.1108373738076818	5.788123619095346	10.698086937777372	6.142362793778644e-08	1.4002662301685982e-06	8.404746981543042
GALNT14	1.4748790317925162	4.500192089884418	10.645493810183885	6.51909146515667e-08	1.4783363136535103e-06	8.493995027768445
RND1	1.3627310407646682	4.719893262247766	10.634209239902784	6.603090683763358e-08	1.4905806380618733e-06	8.452332632844305
PLCB4	1.2707052685886016	5.350214662222063	10.633397379137302	6.609178300840381e-08	1.4905806380618733e-06	8.374952908392821
MT-TC	2.4377601148393397	2.9586115843798417	10.625977440816909	6.665093753967145e-08	1.4978797270399663e-06	8.649558891257453
VSTM2L	3.4617639160856455	1.6823513351641541	10.623528775489081	6.683657048743282e-08	1.4994024278662176e-06	8.634505030802384
TCEAL9	0.9158063829950924	7.740459159548944	10.611335852792209	6.776915883262757e-08	1.5168046400469897e-06	8.178742534397133
P2RY6	1.209300333457521	5.368639519925358	10.61027732514566	6.785077359958625e-08	1.5168046400469897e-06	8.345425489820386
BFSP1	1.4127631312316216	4.5139771500905	10.604662173077777	6.828547042034716e-08	1.5238441820119575e-06	8.444080637961564
FLRT2	2.8815188207627576	4.24236390986537	10.592908075041814	6.920505901821075e-08	1.5416608593899138e-06	8.465880784278129
UBASH3B	1.1269287198151883	5.9479535156659615	10.586683466003361	6.969738587889447e-08	1.5472089849555632e-06	8.256901527671193
CLDN1	0.9942157604563535	5.898690650743984	10.58138696434826	7.011924690798826e-08	1.553862056915698e-06	8.255267357390736
ZMAT3	1.197650938195264	5.413804042134759	10.566080229604774	7.135379174035205e-08	1.57846996684744e-06	8.287697897807849
SPECC1	1.3059018890126115	5.474536410108959	10.555502250754994	7.222047743094764e-08	1.5948688766000938e-06	8.2682595446914
HSPA12A	1.4308715516286328	4.592934509381019	10.546441287678046	7.297179744349961e-08	1.6086677010074784e-06	8.364888744750646
PTPRF	0.9428727994086756	7.743713272727851	10.542467719643001	7.330390424361832e-08	1.6131931868145765e-06	8.096027382738884
APOL6	1.2651396731133264	4.988703480226782	10.537011033340915	7.376259755439563e-08	1.6204840084488987e-06	8.303195702922931
SLC2A1	0.9596704222057388	7.318710756187518	10.532869799080238	7.41127555429713e-08	1.6225718597359637e-06	8.100266883637953
MDM2	0.960497433170012	6.845507850263138	10.517838941402264	7.539864243240571e-08	1.6413003611302385e-06	8.106542281399836
DPYSL3	1.2651130916948734	5.551833722157441	10.516847033500834	7.548433264631993e-08	1.6413003611302385e-06	8.213543404474551
DBN1	1.0710093983573525	5.567513751039176	10.51522233478523	7.562491364070429e-08	1.6415510264671648e-06	8.209907083101378
NAV2	1.495841096845071	4.787875848569348	10.496186216950655	7.729301912296178e-08	1.6724321129153069e-06	8.279811485187036
AGPAT4	1.792007705897908	3.653630517131729	10.494859894324595	7.741069568581956e-08	1.6724321129153069e-06	8.426245922583746
ATL1	3.2205278754133055	1.0788745557636272	10.480406499686957	7.870551386188045e-08	1.689104132761758e-06	8.366364505123922
SHOX2	2.063473177091085	2.939498628689834	10.479967685205217	7.874518480563855e-08	1.689104132761758e-06	8.483084399757097
GAL	3.007654961529381	1.7185625972516774	10.473496493495574	7.933269393113498e-08	1.6959863307630872e-06	8.475702753490301
SGCD	1.319139643597226	4.818838276627672	10.449476862494372	8.155460249444335e-08	1.7405613149820794e-06	8.219969659293799
CCBE1	6.057703254298851	1.9590212838033032	10.409506782455217	8.540037193853162e-08	1.8135104024342608e-06	8.424036494305632
UTRN	1.5441566158013753	4.913960706835813	10.39735436435668	8.660761352516946e-08	1.8330263627955998e-06	8.145263903598638
MAP2	2.7760925295250445	2.810238166241451	10.389203725456122	8.742749750173295e-08	1.847305262827314e-06	8.387522814891284
SGTB	1.493914194494626	4.053174940089196	10.386486715149687	8.770264109395707e-08	1.8475479491099536e-06	8.246276026936407
RRAS2	1.0828875751875744	5.786226172703895	10.386222189598215	8.772947808666762e-08	1.8475479491099536e-06	8.03158077129543
ANK2	3.0031977063993085	1.3906075319041293	10.372204974214602	8.916417091211508e-08	1.8746582710778575e-06	8.319356550625738
LHX1	1.450593007757956	3.8637707227993414	10.358372209970302	9.060453157591396e-08	1.9017980885241347e-06	8.237815155429038
CAP1	0.8701752445082871	7.785273276100141	10.350176820050072	9.146957613936501e-08	1.9167924357375995e-06	7.861804617629191
DHRS9	6.596363690632139	-1.4224384879053917	10.348359594727164	9.166257902241078e-08	1.9176776400741205e-06	6.893836104295102
FOSL1	1.6625316813329598	4.009674594047236	10.343804033521296	9.214832454604561e-08	1.9246743649026277e-06	8.201048136262315
GABARAPL1	1.1164461602467624	6.780587181426565	10.339236278945187	9.263812641503902e-08	1.931732734425076e-06	7.894119825111767
EPS8L2	1.1345262057719543	6.028159177138808	10.332561847711172	9.335882509409824e-08	1.943574885756022e-06	7.943006360442645
NKAIN3	2.0226497287967344	3.004133510658275	10.330731835221966	9.355747050447061e-08	1.9445278183282126e-06	8.303736014627404
KIF1C	0.9477670585260816	7.246664842473011	10.316201384189643	9.51508157970289e-08	1.9741726204166672e-06	7.840698556241108
CLTB	1.1892054016160207	5.5985366611084375	10.30433600587223	9.647337551790411e-08	1.9953517668093338e-06	7.951734937475548
LUZP1	1.2351524564919005	6.156454772894739	10.296585808669512	9.734781260529804e-08	2.0101691174340764e-06	7.887659178160202
PLEKHA2	1.3574906936401865	4.791847123965697	10.290037493498662	9.809322979723837e-08	2.022278578639987e-06	8.031230906770599
ELK3	1.0225436301144786	6.380670429042285	10.268873998129742	1.0054424254013367e-07	2.0594569486481484e-06	7.835622498044246
PPIF	0.9235529657734505	6.690399108042208	10.250162645308249	1.0276566919117901e-07	2.101574456771378e-06	7.790837709855534
DPYSL4	1.7569924468060618	3.4280616843085836	10.240403381007512	1.0394500381936674e-07	2.118878924010168e-06	8.152067734741546
C11orf86	3.4662362643272626	1.8844731684344647	10.234254393948147	1.0469546515535714e-07	2.1257964120757317e-06	8.222880404283764
JDP2	2.0078125079780635	4.058781285753621	10.233472374363014	1.047913209446283e-07	2.1257964120757317e-06	8.061696593824113
P4HA2	1.147633148281419	6.032744008649426	10.23083514226243	1.0511526906014368e-07	2.1257964120757317e-06	7.81818393136081
ZMIZ2	1.258284738392013	5.26335251932868	10.216896376679236	1.0684527971430677e-07	2.1538382852075784e-06	7.883190914449344
TBC1D2	2.2174740161810638	2.811308503788099	10.215172995115028	1.0706127630321448e-07	2.1544175527618877e-06	8.18383958841805
SPHK1	2.3664501413456414	2.884365391455418	10.213966552585271	1.0721276029074489e-07	2.1544175527618877e-06	8.17656690769223
TLN2	1.4007422076144245	4.415911550981823	10.208578742062288	1.0789206117096264e-07	2.1612393985742436e-06	7.982573551969454
SULF2	1.644599545363318	3.470296356808123	10.20474899218206	1.0837770873328215e-07	2.1675541746656428e-06	8.10426591256307
CTSH	1.9152288490823652	3.928056170524581	10.198058898836758	1.0923167303736679e-07	2.1812038948748913e-06	8.03659551304143
TMEM54	1.3425122700720817	4.450685183230007	10.175052456146304	1.1222352071230087e-07	2.2292167502717457e-06	7.936961056984554
BMERB1	0.9699645637509962	5.960042557855966	10.162753675625916	1.1385862011241286e-07	2.2502236115293137e-06	7.741212010648113
AMPD3	2.7834713492685945	1.580186538684198	10.161180172794056	1.1406963937447303e-07	2.2502236115293137e-06	8.114711298735562
SAMD4A	1.863602331401332	3.079520842612237	10.160945836006457	1.1410110144711299e-07	2.2502236115293137e-06	8.095653439813004
EPHA2	1.2320453601065404	5.323901585864811	10.160929314875343	1.1410331992424586e-07	2.2502236115293137e-06	7.807294504491821
WWC2	1.0747961984437246	5.548357725554944	10.154829038661502	1.1492562308291399e-07	2.262931773397316e-06	7.774020923144343
FBN2	2.0890231646389137	3.0942308363090776	10.147842908854747	1.1587510209344349e-07	2.2781009252374052e-06	8.078517339571679
TAGLN2	0.9652521233742046	8.154652455122894	10.121257912125248	1.1956539763840334e-07	2.3434081016340376e-06	7.571003855090739
MSRB3	0.9510790655677797	6.622516127428548	10.112434257342176	1.2081774171244402e-07	2.3611831166532184e-06	7.625319966074082
IFFO2	1.2736536303633303	4.575707691438937	10.110954023306716	1.210291974888285e-07	2.3611831166532184e-06	7.841449547267344
RCAN1	1.3881809181789482	4.78006235668774	10.098736743476653	1.2278960716122301e-07	2.3845554245660404e-06	7.798930264158718
RPS6KA4	1.301012875038574	4.4395424897705675	10.093964557414495	1.234846334243656e-07	2.390752720179498e-06	7.839224794950048
SESN2	1.6211873294425097	4.300927097342368	10.082256436188723	1.2520763859043334e-07	2.4179682438365713e-06	7.8439939758794015
CNN2	1.2477942085369014	6.071866427948201	10.08183236835926	1.2527052458241356e-07	2.4179682438365713e-06	7.630556680963288
GRB10	1.0351744326959729	6.18138532162912	10.031071359884063	1.3304669884986808e-07	2.560293508880971e-06	7.557611616379924
PLCD3	1.0561505793539476	6.857199781723851	10.012388868805676	1.360368409601589e-07	2.6020881458845435e-06	7.4854603122633225
TMEM132A	1.0802102598355265	5.299018718476379	9.988455236835021	1.3997245550824061e-07	2.6733477988961272e-06	7.596603187840913
REXO2	0.8581924517806794	6.907061639185968	9.983942500337287	1.4072802414522176e-07	2.6825459233341596e-06	7.446834513246767
CDR2L	0.9518485185787071	6.608535849773306	9.98306267330881	1.4087583937006435e-07	2.6825459233341596e-06	7.464862234536858
SYT12	2.6237228969043658	2.48189962698017	9.97667353320737	1.4195422101649526e-07	2.699039897353991e-06	7.922653576153493
SFXN3	1.5217941069673397	3.950016371464256	9.971399818583865	1.4285096316580615e-07	2.712036196222469e-06	7.7567316926981675
LACTB2	1.0893825267670199	7.046052682721886	9.939369659198515	1.484286500808073e-07	2.806856932329983e-06	7.383007133059527
TMBIM1	1.1441565162291223	6.792627373467858	9.938926405790975	1.485074461838112e-07	2.806856932329983e-06	7.3972688995041445
SPANXB1	3.135539508228302	2.1846268258947874	9.935197149890701	1.491721545564901e-07	2.815237100828715e-06	7.883335311105688
RASSF2	1.0960426054912134	5.491313296795465	9.924769232414468	1.5104772226696624e-07	2.8464104107197195e-06	7.494339853629381
TIMP4	2.4868118072642966	2.6371796043096567	9.919200291496766	1.5205963008518553e-07	2.8612403767508284e-06	7.844357295050768
FADS3	1.9616334416612604	4.19068724377617	9.876695121469206	1.600251153531614e-07	2.975905653935984e-06	7.605281183062479
PLK2	1.07222996086493	6.440382126517767	9.871209076551105	1.610851546528339e-07	2.986227452748957e-06	7.33606129288302
OGFRL1	1.245398207430223	4.662391758961601	9.871028947501172	1.6112008661568842e-07	2.986227452748957e-06	7.531905970273291
RAB31	0.9529707190778183	7.104585386963438	9.864907515847845	1.623120098792732e-07	2.9965202608299977e-06	7.285875997387635
SP110	1.2685402209441867	4.383906894291949	9.856715607896387	1.639217986579461e-07	3.0174895498249987e-06	7.552854489009846
PROCR	1.0702081170400257	6.684469368795659	9.843988025723162	1.6645672139787135e-07	3.0597247054637627e-06	7.284329178898423
TSPAN9	1.237583926807173	5.130910905270072	9.824896067685785	1.7033782683443778e-07	3.117549866667696e-06	7.412057942892398
MARCHF4	5.487607619626102	1.5080015457328713	9.818517245612368	1.7165593493702687e-07	3.137160190228422e-06	7.718310336623785
HAPLN3	2.3466944072515985	2.4680402825813417	9.80848138774878	1.7375176692259628e-07	3.1632874914362956e-06	7.721844663685687
GALNT10	0.9188296512235539	7.276075906134649	9.808101659978929	1.738316003548719e-07	3.1632874914362956e-06	7.205300198785381
MLLT11	1.2198718959565769	6.788178936008562	9.796535300901503	1.7628211124982794e-07	3.1941715884584207e-06	7.217288834020774
TIPARP	1.3539868458828477	4.099548559427418	9.792532926823666	1.7713862297185417e-07	3.2051255820796375e-06	7.513136832667003
LINC02869	5.8722254088126995	-0.1753939087444566	9.791194928296518	1.774259435832175e-07	3.205764207924043e-06	7.164000560134495
MYL9	8.236673006541466	0.0849952610268165	9.785570217830482	1.786392294985489e-07	3.222912456876317e-06	7.289633403173001
EDN2	2.780797671352481	1.9974872219217	9.779186277457637	1.800270012341256e-07	3.236501994310123e-06	7.699256729533227
PPME1	0.9702806295817066	6.056823419425655	9.77677588995285	1.80553965229202e-07	3.2392756526310995e-06	7.248352408789469
MPP1	1.8098711773984069	3.465136547765561	9.77215504089627	1.8156878414412886e-07	3.2528942736807313e-06	7.576577559788709
RGS20	1.2079944731581795	4.286700503519007	9.747664250721568	1.8704977868018886e-07	3.341675821365172e-06	7.429714008037923
RGS22	6.359993915807843	-1.5296276583272368	9.72844549348013	1.9147424056591042e-07	3.411137731090169e-06	6.340194855240323
LINP1	0.9748231290554843	5.756718360209846	9.720165594850279	1.9341463712787743e-07	3.426510005942341e-06	7.206089897805223
DNASE1L1	1.1898893778714124	4.89343866104686	9.714956600686307	1.9464608976909044e-07	3.443530266846774e-06	7.303555462784505
GDF11	1.2827240005810676	5.146690996490684	9.697382397578737	1.988627724992896e-07	3.5132423141541164e-06	7.248260598826455
HSPA2	1.1431427812544994	6.160046037833118	9.693365640850557	1.9984012859081563e-07	3.525612254750589e-06	7.132427335913054
SLC9A7	0.9928784975817058	5.516721161893053	9.685319560533323	2.0181331788090235e-07	3.5505745552490705e-06	7.188056474898994
SNX10	1.2969586475990087	4.299218653082972	9.675957612908855	2.0413535247301637e-07	3.577809970372372e-06	7.337183325144334
THY1	3.041355354117752	1.8918886830924475	9.673654784748548	2.0471086954125002e-07	3.5817362593737277e-06	7.57228382809355
GXYLT2	2.299276132748365	2.91981119777211	9.65590732608819	2.0920466519029215e-07	3.645319645507556e-06	7.497616208926463
UBE2H	0.8519706149508535	6.995007426990994	9.636935854123033	2.1412478328428017e-07	3.71578068673403e-06	7.000361465157556
ABLIM3	3.484068218718602	2.0391620893748756	9.632661111227659	2.152503272644387e-07	3.725429069799875e-06	7.524101453957686
OSGIN2	0.9980747064265874	6.4947979896721195	9.625132278911538	2.1724802299724144e-07	3.754612571365369e-06	7.017733615382397
LRP1	1.8802999509105267	4.42264529395643	9.621622333156482	2.1818608840229403e-07	3.7657083371467847e-06	7.25027554178093
PITPNM2	2.0789172396027418	2.647536434892194	9.600046323368423	2.2404804094259876e-07	3.860385608183872e-06	7.454342055999454
SERPINH1	1.0979511935377566	5.917564185906954	9.598251997407642	2.2454303500190211e-07	3.860385608183872e-06	7.03301878584738
DTX3L	1.0297928739829478	5.748043320121669	9.598110272881167	2.245821816081812e-07	3.860385608183872e-06	7.050381101371261
ARPC2	0.7681720277096211	8.502511666939553	9.58284636217847	2.2884115598572335e-07	3.928285430686101e-06	6.881509681925857
GREM1	1.6880219354154073	4.266214725354008	9.56780211656219	2.3312307891925297e-07	3.996395638615765e-06	7.204218281151116
CCL26	1.7828108257715156	2.993260746609517	9.5663750705669	2.3353365441188745e-07	3.99804587364631e-06	7.378005088965043
NCF2	5.553181112330244	2.4757903145184557	9.565165534944121	2.338822527831364e-07	3.998632063711687e-06	7.424442806095602
ABCA12	2.875760984646527	1.5963077441335227	9.56316194492903	2.3446092383949312e-07	4.0031449009910765e-06	7.427961587177715
ACTA2	1.40317191746845	4.470554477329323	9.558974609656378	2.3567522543685774e-07	4.018483736671354e-06	7.1631945274926645
VSIR	1.5418813260914956	3.9443990373126447	9.55454198137028	2.3696795922532508e-07	4.035117056688266e-06	7.234638610092213
SCN9A	1.3917745083094406	3.817405595481712	9.550326526016336	2.3820436195514976e-07	4.050747973354953e-06	7.2478713613013745
MAFF	1.442988422392192	4.023363890795147	9.533324123473479	2.4326136023534025e-07	4.131220964210318e-06	7.1959082480957575
PHGDH	1.1496254710028513	5.165459131717586	9.52354927631851	2.462203167088719e-07	4.161546814886818e-06	7.022598800314654
SELENOM	1.2999992874394684	4.797691994936853	9.523104973055464	2.463557194661772e-07	4.161546814886818e-06	7.0707802009505
MT-TS1	1.4679716216296796	5.080181724798609	9.514621221007554	2.489564337766963e-07	4.192067402287284e-06	7.021993760482637
BLCAP	1.0648846115718493	5.323218519340217	9.513351407210541	2.4934820619595133e-07	4.192067402287284e-06	6.989664286364901
MYO10	0.829464927783059	8.766777937050021	9.512602310730225	2.4957963077624674e-07	4.192067402287284e-06	6.787043506740451
PALMD	2.857794424433752	1.6620985612980839	9.511856375686717	2.49810305891019e-07	4.192067402287284e-06	7.370901149090924
MB21D2	1.5224274006748555	3.881478132821378	9.495079697414967	2.550587844129347e-07	4.25992777802679e-06	7.167861760255066
SNAI1	2.8623754621696227	1.574174019780985	9.494653026712152	2.551937867025483e-07	4.25992777802679e-06	7.345078467765462
SYNE1	1.4704488977358001	3.980026521417682	9.492983000824411	2.5572292928494347e-07	4.262717522152487e-06	7.150591326174545
HLA-B	0.9655882165440577	6.652477671319432	9.491252322983698	2.562725218088344e-07	4.262717522152487e-06	6.8328772711980825
FGD4	1.384033210717969	4.3988019166077725	9.490957514892782	2.5636626607285e-07	4.262717522152487e-06	7.086098217695818
TMEM139	2.233528260451126	2.466822458543257	9.480063101234041	2.5985624281800844e-07	4.315106277604527e-06	7.319702269161945
FHL1	2.290270319010183	2.644365748235136	9.474221623772195	2.6174833161760026e-07	4.340858902445731e-06	7.298135770351453
AKAP12	0.9478814039354129	7.504688945667663	9.469530443788944	2.632784493013855e-07	4.357586694562251e-06	6.7585266532893264
TMEM140	3.216732798301817	1.3589583339680573	9.469030269202014	2.634421515816329e-07	4.357586694562251e-06	7.295551874100645
RPS27L	0.77439200244131	8.908189811491273	9.45584820596129	2.6779580327068407e-07	4.4238475553287036e-06	6.711531377683096
TUBB2B	1.7853988614996679	4.3567940098812885	9.452828485396635	2.688038706119246e-07	4.424688225716785e-06	7.042999325229625
LRRFIP2	0.8975595893432695	6.255696331345211	9.42788971056122	2.7728519316862684e-07	4.551055041425721e-06	6.780176642268511
ALOX5AP	5.995142376793003	0.328315670603024	9.423399295063193	2.7884235037092714e-07	4.5645109214680494e-06	7.009331455792841
PARVA	0.8838885670516712	6.089875617210105	9.422564135435485	2.7913298674046473e-07	4.5645109214680494e-06	6.7879480846426805
SPTAN1	1.41824747781921	4.946982482409912	9.42242463564636	2.7918156422186657e-07	4.5645109214680494e-06	6.919881819968479
PLXNA3	1.8488769080422924	2.6695429201966956	9.41797100961825	2.807371724057529e-07	4.575577735161284e-06	7.225301656898989
ANKRD29	1.8402059051477453	3.6518702813747215	9.416373791805537	2.8129731044780847e-07	4.575577735161284e-06	7.100600641153772
SRPX	1.8474080192234852	3.248246571102452	9.411006379479511	2.831883728074142e-07	4.600454791967188e-06	7.150251741225118
ABI3BP	6.088061216139642	-1.6767986790895535	9.389593102098091	2.9086851223102147e-07	4.6952379131708035e-06	5.979956561580992
S100A3	1.5219020397384906	4.144377432765378	9.375682234503028	2.9597638747091115e-07	4.760467390024024e-06	6.974638993397679
GPR87	5.7777947219754076	-0.10021572525333862	9.375531622813028	2.9603220955259456e-07	4.760467390024024e-06	6.78222842656875
DCLK2	1.8931908526448646	3.109237030630951	9.364942837523476	2.9998501671260024e-07	4.817077006367596e-06	7.109304327759776
TRIM22	3.2691364436352357	0.9949604889563569	9.360184552472472	3.017795482559077e-07	4.834553972059378e-06	7.115301430634905
BST1	1.3521042694397427	4.576501566093794	9.34824996011395	3.0633099307699325e-07	4.895138482335872e-06	6.875000900018124
PCOLCE2	1.5781439683189378	4.851456174329807	9.346062034101546	3.0717328816709195e-07	4.902439429718205e-06	6.833141811578411
ZNF365	3.395508356432748	0.7874559780788853	9.337665309236693	3.1042876179777466e-07	4.948187782039716e-06	7.0469751353473695
BEND6	1.6530559155739195	3.212665968631243	9.335845008225972	3.111393371118135e-07	4.953307093945266e-06	7.058725215952343
DCBLD1	0.975027359836111	5.86050206823193	9.33359338556977	3.120206793112527e-07	4.961128801048918e-06	6.693691497818747
CDK6	0.8941180872256487	6.479458673811455	9.331685636595433	3.127694997741099e-07	4.966826513266764e-06	6.635905883704801
MSX1	1.537917750208139	4.5891365132045125	9.321092132290962	3.169625537986292e-07	5.0208763192012e-06	6.837635485402968
ADD3	0.9896925967180108	6.679743736199895	9.312790226521068	3.2029036070469144e-07	5.06728033353691e-06	6.596575549211147
AMHR2	5.315855116701402	-1.4216702790299602	9.299948704903573	3.255113068156708e-07	5.137101516991728e-06	6.024643085602654
TMCC3	3.528486494029928	0.7528879308374817	9.285927950113877	3.31315273359381e-07	5.209308129952195e-06	6.979784245001417
ATP2B4	1.2208659366210277	5.0320092427415535	9.278025795938078	3.346348471787851e-07	5.248526826281314e-06	6.719240281038867
AHNAK	1.1403124654352146	7.127508234004938	9.270506213762427	3.3782658539606594e-07	5.279059172282505e-06	6.51347368840247
TSPAN10	2.108917294786729	2.7299714285871186	9.24675107493685	3.4812420186269704e-07	5.406764160797932e-06	7.002160682105044
LASP1	0.7441590988998001	9.62268224192156	9.24565396765094	3.48607783995982e-07	5.407671966376696e-06	6.430128296154724
GALNT1	0.8422422892043047	7.5345881612641605	9.231457723770374	3.549300625592567e-07	5.492348413325724e-06	6.442909903855828
CDCP1	1.256581060355408	4.4755009154947185	9.21401868586789	3.6286394221368896e-07	5.5879289890534185e-06	6.713451324131143
MSN	0.7573484386435689	8.064638443484856	9.212858422603137	3.633984552479495e-07	5.589393410826986e-06	6.402264423018297
DNAJB2	1.3693617951663364	4.05572176091807	9.186940711955137	3.755592593493656e-07	5.7486327062863185e-06	6.741247671834241
LINC00707	1.634974407046411	3.9439832014490146	9.184200284957194	3.768701719933059e-07	5.7617651295130424e-06	6.754731544381463
AKIRIN1	0.8896480168278087	6.435142191903222	9.18075354645591	3.7852587181537376e-07	5.773200347112175e-06	6.438739909544138
PXDC1	1.4057075577582792	4.282024639829517	9.164060877945587	3.866546976801599e-07	5.8830714766646345e-06	6.676418089957827
VTCN1	3.1749816835506492	1.271915704142009	9.135469513788859	4.0101234083740396e-07	6.0652520516668e-06	6.888003484112097
FBXL2	1.6467586947800847	3.1761552759283775	9.109120994904337	4.1474647508481685e-07	6.235904448083771e-06	6.769777392025066
CASC15	1.269515253260673	4.640650741370243	9.099104821217436	4.2009789197957013e-07	6.29404615545363e-06	6.536579964440735
SMAD3	0.8349752887809414	7.508950738341541	9.090409038389572	4.2480342340395914e-07	6.349588185309472e-06	6.254767492250952
RND3	1.2246777611144388	4.231602583024314	9.082242669000502	4.29273542341281e-07	6.401359271490146e-06	6.575508660768369
ADI1	0.7942169649040833	7.132443919657132	9.081328115422476	4.297772583612673e-07	6.401366190111617e-06	6.259924086972792
DLGAP4	1.104547483624505	5.936035641077449	9.078642231099511	4.3126022203581925e-07	6.415941548883767e-06	6.346310883661506
MARVELD1	1.7457981254711257	4.346161372128894	9.072054973739322	4.3492035055085483e-07	6.4628351156622355e-06	6.544398231049558
BLOC1S2	0.9060010872303668	6.78140477696955	9.068685268650734	4.368054461075527e-07	6.483273365797048e-06	6.263544591489389
H2BC4	2.773154924199517	2.0071056832610683	9.054184494542735	4.4501725655800227e-07	6.592671158445635e-06	6.809438583966655
GREB1	2.393341230870382	2.270322414443046	9.053842988177895	4.452126198981762e-07	6.592671158445635e-06	6.7953408267163145
GALNT2	0.9235423139396746	6.856691007473766	9.052544333289053	4.459563663619104e-07	6.596005790841279e-06	6.236871803736939
MOSPD1	1.0946909688394033	5.221239586145575	9.04671150665512	4.493131899824914e-07	6.630236399741636e-06	6.386319315559804
S100A16	0.8966694616591058	7.571831416008681	9.044195299912813	4.507695680886913e-07	6.644019589905161e-06	6.189874058469808
RIPOR1	1.1668062572873419	4.862908307793486	9.009992496171881	4.710718704753436e-07	6.929191927835389e-06	6.385146311215705
LY96	4.060517882762668	0.15211436626507183	9.009770395014511	4.712068410045292e-07	6.929191927835389e-06	6.49134981820265
SNX6	0.9119457203817793	6.6131236516669585	9.006156661554552	4.7340868892322606e-07	6.9535317818746365e-06	6.190449710712601
ARL4D	1.1865205380945936	4.693374264958704	8.998659648973735	4.780115896717599e-07	7.004962466157588e-06	6.39420949383775
CLIP4	1.0772135146612891	4.891102144639173	8.989935490901068	4.834279005810138e-07	7.0680493050465465e-06	6.354174507068659
GRK5	1.8092959499168138	3.266574524564002	8.987244431888127	4.851117600773357e-07	7.0845253595679795e-06	6.5966687603866205
TINAGL1	4.411725567765736	-0.07259439512104948	8.980204047011796	4.895466677635472e-07	7.141093593982019e-06	6.372745167286562
PTK6	2.195833425315286	2.25334649313506	8.97850573421444	4.906229171251128e-07	7.148595081135664e-06	6.699593403590651
ODAPH	5.210143243479982	-1.4578552659389266	8.94982588169503	5.091829020378395e-07	7.3767727948989955e-06	5.688586000564808
CDIP1	2.0720271140355804	2.1518812945464303	8.929904212504429	5.225136352370954e-07	7.55269709115438e-06	6.643466330364285
NF2	0.8697771061460733	5.769019782514285	8.921615146500487	5.281692051305725e-07	7.625780124019163e-06	6.151244215223308
ADM	1.480302625530924	5.612219922256445	8.916774340289257	5.31502125423201e-07	7.664917343374775e-06	6.162287237127242
VDR	1.6935848667542475	3.9259192518105315	8.915930984394125	5.320850640094282e-07	7.664917343374775e-06	6.400433884643026
STS	1.3968371161664743	3.426097023625543	8.91112500448275	5.354200202524188e-07	7.697060222305986e-06	6.471861565591208
ALDH1B1	0.9961400139455119	6.319634690100622	8.910971944718115	5.355265956557231e-07	7.697060222305986e-06	6.08340635984549
TRIOBP	0.8258298281096073	7.662401336478541	8.909097567314918	5.368335541320493e-07	7.707136352776147e-06	6.002660337282547
ADGRE1	1.6413019400989786	3.377562633837582	8.90639115533484	5.387266570525269e-07	7.72559535254582e-06	6.4728616914050745
AK1	1.9244104010369578	3.338623713268977	8.886107111896182	5.531430492469652e-07	7.914487723758603e-06	6.451549284493536
EXT1	0.8808158360051861	5.795524581932289	8.874782573163777	5.613696152747873e-07	8.005181060869164e-06	6.084421242699994
G0S2	3.0049526781828595	1.9496436822240186	8.861444022341942	5.712263801654461e-07	8.12346316766558e-06	6.56495100426121
SHISA4	1.1182297590110704	4.9205017558203545	8.84922829353097	5.804149090865445e-07	8.239818798639337e-06	6.159038355526942
NLRP1	5.827670632088426	-1.8081475157390485	8.844667364054507	5.838857593861013e-07	8.279851571227657e-06	5.435188537827808
TRIO	1.0574832083169978	5.496683533468107	8.84189588800699	5.860056138645578e-07	8.291993445026345e-06	6.073639553794328
KIAA1549L	2.303788033289602	2.809017139461334	8.841843500151052	5.860457631351167e-07	8.291993445026345e-06	6.4652876806445105
RBMS2	1.0774310171223052	5.0645153584275935	8.80908463751914	6.117335663523335e-07	8.61711070210596e-06	6.084254600844265
ACTB	0.72988646145898	10.219093399886793	8.805323816575893	6.147583087478456e-07	8.65013903459358e-06	5.831918169078547
DPF3	5.107829347531648	-1.509578619374285	8.798140969711824	6.205795719966518e-07	8.71277279889339e-06	5.523358350503507
NKAIN4	4.050577435359293	0.9066262841836085	8.79227082097179	6.253804775196856e-07	8.770495781753475e-06	6.4243023027377255
COL4A4	1.587042025730892	3.4243465695041553	8.790593152472605	6.267598017947757e-07	8.770992738766481e-06	6.310136502371747
LINC02331	2.0222122438663015	2.391351526879234	8.787395049986134	6.293981423046103e-07	8.788083831080838e-06	6.438977034015661
TMSB4X	0.7351456920105441	11.21221189497654	8.771066453315905	6.430539946416568e-07	8.959087417132393e-06	5.785553852894671
GJB4	5.796187807624262	-1.823147567639734	8.761111268872046	6.515339091448498e-07	9.05738942548906e-06	5.351614495315358
PRR13	0.7436342471930661	8.093070590459861	8.75092260715633	6.603358787056824e-07	9.149752044810762e-06	5.772758728132805
RTN4	0.6972431701733601	10.058084635375497	8.739090019135606	6.707169047972817e-07	9.27339024893633e-06	5.74022017982842
LTBP1	1.05418740173271	4.979231466703286	8.737697928585984	6.719495758094487e-07	9.280345933003462e-06	5.997776832363533
ARHGAP31	2.668576719471261	1.8892804079547503	8.733012199452865	6.761164257620239e-07	9.317660818735583e-06	6.400782279329618
AFP	5.000522563461315	-0.8291164439830798	8.724957665537945	6.833433352265271e-07	9.396894296304243e-06	5.758546989018599
CYTH3	1.1773154320472403	4.3305189905836325	8.712128847142083	6.950239768748671e-07	9.526621751991714e-06	6.059203498660066
PARP14	0.8498337803494334	6.147911395626052	8.704449638052068	7.021172626176934e-07	9.603152237093614e-06	5.813993716136984
ACTR3	0.8235249674438183	7.211566760594646	8.689181213854399	7.164502546020124e-07	9.788665132693445e-06	5.718168657244089
ARMCX3	1.0691677406951925	4.987674375764732	8.685307024872348	7.201363254893753e-07	9.828470021700486e-06	5.924196429904045
PSG4	5.742357195044441	-1.850435375038658	8.683448017325262	7.219122156094476e-07	9.839779889441926e-06	5.26782248392572
CACNB3	1.3488838787011117	4.20583235494815	8.67852883397104	7.266339459430619e-07	9.874769008969816e-06	6.032681186653443
HOXD11	3.3186243808043057	1.169379387467468	8.677584985354684	7.27543655417104e-07	9.876579825939769e-06	6.313003463383252
DST	1.1529069868054167	6.13515391529058	8.675481125203223	7.295757766923816e-07	9.89360754747025e-06	5.7748930565743795
HMOX2	1.0363299569923443	5.69054743110846	8.673822769370293	7.311818352454973e-07	9.8957648842002e-06	5.8189070105609275
CDA	1.8583287662147767	3.8485494499760216	8.672290545837388	7.326690784163673e-07	9.897092705804073e-06	6.081566997505204
WIPF1	0.9526490338255638	5.117515860468923	8.671995140354545	7.329561813137713e-07	9.897092705804073e-06	5.887992617270891
TSC22D2	1.4458404288772408	5.001747370511705	8.671206598381852	7.337231463500976e-07	9.897092705804073e-06	5.902707818648702
KCNJ16	2.0718037672226712	2.231195819822543	8.666753874507048	7.380700635735467e-07	9.94518136510118e-06	6.293347874420719
ATP8B2	1.1061903234895225	4.504501949254318	8.664280089526097	7.404968829693331e-07	9.96732312314277e-06	5.96621710098977
SBDS	1.2306321794174053	6.299323228864831	8.649704479632712	7.549689971250591e-07	1.013532612208556e-05	5.724317221665025
HPCAL1	0.8182264012336375	6.782632597753548	8.647387018090885	7.572975570954145e-07	1.0150500449160878e-05	5.6848341639594695
DUSP14	0.893333488247789	5.638332220059119	8.626544307452159	7.785862762516252e-07	1.0392043477356425e-05	5.759005679674038
PXDN	2.2771568097975985	2.033267422430643	8.619294748783982	7.861392524744012e-07	1.0481856699658683e-05	6.244642398595479
FAM133A	1.4299913120221994	4.703179562069707	8.613517605102327	7.922139153035525e-07	1.0551791625823234e-05	5.865690272975893
CTSB	0.7128855930528744	8.433558872351432	8.61161247512786	7.942280767471365e-07	1.0555672710763325e-05	5.572017235039681
RP2	1.415256932794155	3.999820611352873	8.610446755102032	7.954631938324725e-07	1.0555672710763325e-05	5.971856188980386
LINC00973	1.8597974278720875	2.542929929651415	8.610105928532988	7.958246957250023e-07	1.0555672710763325e-05	6.186974324597201
MYG1-AS1	3.143316960688014	0.8494969030186791	8.580141964187069	8.282987513338066e-07	1.095214149372767e-05	6.154251053386081
SPDL1	0.8967852039460258	6.567338406538253	8.571045137796345	8.384339604426798e-07	1.1074641720488979e-05	5.592941197681652
TMEM158	1.5808443742840321	3.1349299780498896	8.55248852471786	8.59519500558015e-07	1.1308042246302808e-05	6.029777583065494
NOTCH2	0.8863623245736756	5.861415857227048	8.551686882646747	8.604429908308421e-07	1.1308042246302808e-05	5.629274272738121
KLF6	0.9946817454951828	5.85781254146838	8.55159480904536	8.605491269198992e-07	1.1308042246302808e-05	5.629534613111061
PLEC	1.2625909750433282	7.1811417840924205	8.544895904713592	8.683085984472917e-07	1.139823051831739e-05	5.517466584294484
FNDC4	2.8080027088307644	1.1818359619798078	8.537723680136779	8.766987734368211e-07	1.1496503503212747e-05	6.136577753190203
GSDME	0.9219599228576874	5.2227686776782525	8.530154708881463	8.856465343049852e-07	1.1590685056204718e-05	5.6759253085977335
ITGB6	3.6154638211449535	0.993830655480657	8.530106956787291	8.85703292030738e-07	1.1590685056204718e-05	6.109727140006137
CERCAM	1.5500455051125814	3.78985204160153	8.529267592809509	8.867015838562917e-07	1.159182337785409e-05	5.893620154727419
TCEAL8	1.0675817773742917	5.111271867234748	8.524953528064078	8.918513787058735e-07	1.1623308951986384e-05	5.683580239035724
GSG1	5.650854616162021	-1.8958307534408463	8.515663197690207	9.030496316897783e-07	1.1733188268737468e-05	5.096336683058388
PREX1	2.131170393020891	2.8616181077650644	8.51081107382826	9.0895750065837e-07	1.1793948977561335e-05	6.011890811674055
DUSP5	1.2498824726609916	4.181272930358966	8.510301359682412	9.095804989770181e-07	1.1793948977561335e-05	5.803250477628696
RHBDF2	0.9570307326293008	5.391571854754989	8.49981279107253	9.225013519300352e-07	1.1947851061327056e-05	5.611312415762665
SELENOW	0.974291116635797	5.559958092324017	8.499146730390535	9.233284271450076e-07	1.1947851061327056e-05	5.589527114436612
IRAK1	0.7264790205742946	7.9091487290119336	8.492163706973752	9.320471020995437e-07	1.2036181866706798e-05	5.414390796572898
SORCS2	3.1143512352532143	0.8786165152935744	8.484202590149371	9.420937594232112e-07	1.2141269118402479e-05	6.0380739009259745
SLC20A1	0.8324995005922258	6.482834112744536	8.476749993424855	9.516029527410395e-07	1.2251406436099213e-05	5.4662787353973705
TRAM2	0.89930028627208	5.20387855064452	8.47543694450251	9.532888826581097e-07	1.2260702312852534e-05	5.601408862411492
MUC12-AS1	1.8520888020987467	2.237067112099468	8.45611307214296	9.784706284107013e-07	1.2513266350880034e-05	6.010592165995263
GADD45A	1.0644267752757148	4.965716656212579	8.455842181567622	9.788286178557887e-07	1.2513266350880034e-05	5.606477445920741
NKILA	2.4450777960055095	1.8983124050705076	8.439326835026797	1.000919023415843e-06	1.2782821262901129e-05	6.012825795949405
CTNNA1	0.7541616193984853	7.9329568640114205	8.43460568190623	1.00733074298983e-06	1.28389249006319e-05	5.332016157467732
AFAP1	1.1464321289297752	4.826051918006939	8.432828504016966	1.009755585382821e-06	1.2856947994063548e-05	5.594134633478947
PLIN3	0.7526468945060616	7.365688303146913	8.425433753491493	1.0199119891529146e-06	1.2973280502025074e-05	5.339211141821776
RAB29	0.8980507430636138	5.447080136835935	8.406340666842627	1.0466405403914003e-06	1.3260226766711764e-05	5.472034641624889
S1PR3	1.0435028823095749	4.864332145542511	8.400190685489033	1.0554075266852802e-06	1.3357993770583844e-05	5.542343594619089
ABTB2	1.1263216151493136	4.758437448516579	8.397995053837247	1.0585563264966178e-06	1.338452929725346e-05	5.554912255005819
LTBP3	1.1643474454250295	5.970133847070919	8.387782385625396	1.0733341832177906e-06	1.3539589274793217e-05	5.385839326027665
KCTD10	0.8672402534295474	6.2786198454812565	8.386214539074668	1.075622203215587e-06	1.3539589274793217e-05	5.354248755353735
NDRG4	0.9334510654035455	5.436675759946316	8.385858926057292	1.07614188339748e-06	1.3539589274793217e-05	5.444229911338254
GNG2	1.5412101795040956	3.453035244733896	8.378853140634277	1.086434432792311e-06	1.365557903667806e-05	5.7391578873230245
CCDC144NL-AS1	6.461575677379935	-1.0250305317804487	8.372258451558011	1.0962185550532562e-06	1.3737832532293024e-05	5.299582392740281
STAT3	0.7153072720918798	7.680395499350814	8.37133281521002	1.0975993325915955e-06	1.3741597943469584e-05	5.249300450009376
KDM5B	0.8840934236846572	5.461190150387827	8.3664031602437	1.1049840993052995e-06	1.3807119331842596e-05	5.413415775909458
LPIN1	0.843051717410555	6.093435443658013	8.366390100769578	1.1050037326899185e-06	1.3807119331842596e-05	5.3429623678395615
CALB2	3.419334354454401	0.6721960831696778	8.352672404281176	1.1258326278034696e-06	1.4051193427457355e-05	5.842646882743014
SDSL	1.0810745170170257	5.016377691482006	8.352076629204241	1.1267466427678067e-06	1.4051193427457355e-05	5.452170981576
DPP9	0.9278785622142705	6.321706629463783	8.342233061167553	1.1419628443618941e-06	1.4199186099983669e-05	5.287714395356873
DYDC2	5.092497420941305	-1.224266183840389	8.333212435068356	1.1560985765363459e-06	1.4339490896830846e-05	5.173886633716165
ATOX1	0.7532073254210667	7.181524464081723	8.330412275200523	1.1605242441569052e-06	1.4373776422274424e-05	5.212322561889634
ARL6IP5	0.8592082495473905	7.2548617885551625	8.300749736705328	1.2085259946178633e-06	1.4875958590913282e-05	5.166002919519215
NECTIN4	3.8818668964928262	0.0743245652208276	8.300308112746825	1.2092563823116615e-06	1.4875958590913282e-05	5.6438603082625125
IGF2BP3	0.9513070893885063	5.280014063454217	8.294106840894488	1.2195620996621794e-06	1.4973774042184287e-05	5.333417951166443
S100A10	0.7305509567899104	10.419674489138831	8.2824003872587	1.2392716854523821e-06	1.5186450711902023e-05	5.093735404712141
POLH	1.304481996561158	4.450025463466959	8.27131698090973	1.2582440750547482e-06	1.5374509735539286e-05	5.422327225686762
IFI16	2.8759215107460347	1.5762439046286416	8.265473444637422	1.2683708439290946e-06	1.5483375369268794e-05	5.790864273065515
PPM1K	1.6171902072382502	2.747590442611119	8.262956977110322	1.272758463803083e-06	1.5522039942066363e-05	5.684863564867722
AMOTL2	1.086697516428976	4.85230406586306	8.253465901462864	1.2894522615508186e-06	1.571056778441227e-05	5.334851769979462
AP2M1	0.8300297965110106	6.710107693826523	8.248867016878691	1.2976246542517737e-06	1.579501014553355e-05	5.123610608175289
POMT2	0.8475732853874058	5.8504609094362845	8.243908254435881	1.3064981926474143e-06	1.5887817409632035e-05	5.192266547919699
ANTXR1	1.33013192688579	6.128774293223005	8.239853667247855	1.3138015950057892e-06	1.594614149663515e-05	5.157863386041761
RBMS3-AS3	2.9024429124836457	1.1671014638804564	8.231005021612866	1.3298912751110284e-06	1.6110682875630744e-05	5.737681140110882
TP53INP2	1.0291039637702637	4.885480790079467	8.21705635362471	1.3556805207278838e-06	1.6360774405748277e-05	5.277665924528341
APBB1	1.1852781249323967	3.682061768688212	8.207510550353017	1.3736350015511642e-06	1.6530404181391494e-05	5.458715266442679
NT5DC3	1.3192622796426288	4.094063900428224	8.205753098216794	1.3769679700957312e-06	1.6539218677637113e-05	5.38673898477548
BEST3	5.380345458262845	0.12819005408216266	8.20053403055077	1.3869164980089656e-06	1.6642997976107587e-05	5.537891061375162
TRPM6	1.7249815986244128	2.536499287168838	8.198566469521475	1.39068681427445e-06	1.6672512985458063e-05	5.623129660429877
EPDR1	0.8031607787014474	7.050148355105168	8.196394864800006	1.3948607573945067e-06	1.6692556176219644e-05	5.026065080121595
PLS3	0.7316547824264203	8.171752982715528	8.193275257451345	1.400880094662492e-06	1.6747363537694452e-05	4.979408558977611
ALS2CL	2.4103739618374846	1.291728003919484	8.188024665933508	1.4110735273747589e-06	1.684658503244783e-05	5.685680733557483
PIWIL2	2.583399693635801	1.0695114474754197	8.187637339717108	1.4118285884111152e-06	1.684658503244783e-05	5.674780270304751
MACF1	1.1650267629396822	6.471388246694154	8.172406970294318	1.441861472781805e-06	1.7188826554624704e-05	5.0305744195396365
NKX3-1	1.4571895646287305	3.4809418594477153	8.171213526850817	1.4442433037497202e-06	1.720110002218768e-05	5.440999739921496
LRRC8C	1.0673208699194956	4.330303683860833	8.153586033340348	1.47991405785915e-06	1.757657032303304e-05	5.27261196871944
PEAR1	3.7189188838795517	1.093481549415086	8.137232822966531	1.5138427641943978e-06	1.7929310950235325e-05	5.609764667420164
TANC2	1.069407955264233	4.712979764945755	8.13518983267197	1.5181390857409344e-06	1.796346899592994e-05	5.185349568736649
CCDC50	0.9225945625068164	6.083564837145775	8.125303310008755	1.5391135760824704e-06	1.816096909811598e-05	4.996082315229101
STAT1	0.7189327881776206	6.844065186151377	8.121728696999709	1.5467726931391318e-06	1.823297175121656e-05	4.929954369806051
UBTD1	1.0878969471829394	4.533732912629047	8.120426072835365	1.5495737946064463e-06	1.8233652791298796e-05	5.191935196360195
PTPRE	2.3432919243884323	1.3483413387535204	8.11122166559219	1.5695205292408293e-06	1.8451294946343204e-05	5.58391173803555
EEA1	0.9340627004924249	6.3528976955943826	8.100539652060869	1.593011395349785e-06	1.869290124432589e-05	4.935456805960193
HLA-F	1.6551715833676135	2.596516890075505	8.06932242125265	1.6638241486364726e-06	1.9469956918726708e-05	5.433348079903684
PRKAB2	1.0611016536064222	4.2196863405465574	8.06824060144597	1.6663372155437865e-06	1.9481442446431033e-05	5.1674319170279315
ABL2	0.7832745874428149	6.687504417926925	8.067062374712348	1.6690788169521892e-06	1.9495576264124746e-05	4.860663804859874
MAP7D1	0.8643676011283565	6.14631356224352	8.063705878894607	1.6769152691629454e-06	1.9569139654818958e-05	4.900018199641103
ZNFX1	1.0108426489218791	6.778678571534376	8.060003137273355	1.685605400996506e-06	1.9640002972997718e-05	4.843992224566115
RHOF	0.8413309874129542	7.003933093630248	8.049379909103601	1.7108037038673899e-06	1.987344576547324e-05	4.814096953266461
OTUB2	2.7505445848506636	2.347997836384431	8.046164903169785	1.718508224504827e-06	1.9926549330630265e-05	5.432542296349111
F11R	0.7559673701110006	6.1128061450064575	8.032165562989222	1.7524881613727662e-06	2.0264851309415886e-05	4.85695341298468
RETSAT	0.7506972238227725	7.0294781903934975	8.031526309764867	1.754056705319724e-06	2.0264851309415886e-05	4.786338047438587
DSG2	0.7356325035088025	7.183967846873296	8.025095766030178	1.7699184986661715e-06	2.0413328019091404e-05	4.768362255637267
HRH1	1.2490504144085484	3.8276855223136996	8.022965862009993	1.77520567267729e-06	2.0453456663455733e-05	5.168308579591773
APBB2	1.3012588464135737	3.783666311234766	8.021032586317997	1.7800192498471839e-06	2.0490357337607402e-05	5.173095989369804
NFASC	3.826397395534028	-0.40102875721423714	8.015146281775735	1.7947607288924134e-06	2.064137113156555e-05	5.1461809028282035
CLN8	0.9565810148137954	4.759220264678818	8.013715610385923	1.7983631817117467e-06	2.0645469017485033e-05	5.001415503014197
CLIC4	0.8743690357582663	6.4913526032608715	8.005665119351072	1.8187779470656971e-06	2.0823452283236423e-05	4.785046665214049
CPLANE1	1.2444789218467371	4.172649541184221	8.003921079255793	1.8232328603815036e-06	2.0836946975788612e-05	5.081733828612656
LRRN2	1.3105916123061583	3.254771630731555	7.996785331082666	1.8415810562079362e-06	2.0990063651402285e-05	5.228521931270187
MT-ND6	1.3920363891379273	4.821980159388612	7.9938430758351435	1.8492034230676763e-06	2.105807300037676e-05	4.962737530775845
KCNK6	0.9907347674814977	5.1104760553978785	7.99099145097979	1.856622932470103e-06	2.1123652684275235e-05	4.916649841209621
CLTCL1	1.698914758192166	2.434559116584445	7.9807905792434966	1.8834236241595238e-06	2.1393246046049925e-05	5.329231397821957
IGSF3	0.8465955085546542	5.682435876856136	7.966414863350721	1.9218914833161664e-06	2.1788288473958675e-05	4.806508968352501
ULBP2	2.486993173183049	1.9108263599807265	7.96145636580186	1.935352412049154e-06	2.192135590495569e-05	5.3576266087709215
NPR3	1.6772418935340028	2.774066732940705	7.946445537791368	1.9767155242931327e-06	2.2350063528007688e-05	5.232497297661967
ITPRIP	1.2800997753917813	4.31461974886688	7.943553811474203	1.9847909594636705e-06	2.2421439613124235e-05	4.969585919547065
IFFO1	3.7716372068977773	0.05853856025772978	7.934401647507774	2.010580667684619e-06	2.2685117788152533e-05	5.190363518246798
GALNT6	1.111602131952834	4.340521343342756	7.934007554124834	2.011699124609753e-06	2.2685117788152533e-05	4.951282823426318
ANO6	0.8435114052862733	6.5349168972434715	7.925978007702489	2.034631617393652e-06	2.2923396079049825e-05	4.663884665483104
TMC7	1.4371451352580653	3.0280028385157065	7.910275587859375	2.080282771196544e-06	2.3396283686666698e-05	5.140580627583349
DNMT3B	1.321650188841963	3.170146628213485	7.898648227138213	2.114785853530282e-06	2.3742344269113137e-05	5.100408577849817
KTN1	0.7403124523804046	9.564666547454841	7.897220916795782	2.1190628853984093e-06	2.3769382629865755e-05	4.529946328480451
IFIT2	2.02722510273512	3.0205377829397175	7.893596595473964	2.129964670329541e-06	2.3870617274530186e-05	5.117597844479051
CDC37	0.666017295301411	7.822936201814944	7.886726630706849	2.1507926981065663e-06	2.4055181731247803e-05	4.537016965149061
TES	0.8598843558710545	6.164729975650728	7.886295595696548	2.152106667465409e-06	2.4055181731247803e-05	4.6363806972461585
RBKS	1.1848618459364064	3.9055410947610216	7.877867178419712	2.177971642403182e-06	2.4322914215424472e-05	4.94280585440141
PLEKHG3	0.8882461999181404	4.813362475026319	7.87427157324467	2.1891058649100607e-06	2.4410793470280706e-05	4.787800721449363
CARS1	0.7032315960904016	6.56517775929053	7.874087052868915	2.1896788796847708e-06	2.4410793470280706e-05	4.584431285006987
CLEC19A	4.8320934327713285	-0.6744383594330471	7.866495305407238	2.2133928978701885e-06	2.4622624660790744e-05	4.875298107581468
UBE2E2	0.874310764510347	5.376569311454057	7.863711144143314	2.222157763193969e-06	2.4686329037403742e-05	4.692479021878238
PSMB9	1.4439808047238372	4.430887350098228	7.861946550379336	2.227731954230581e-06	2.4726658340150952e-05	4.830164963782265
MAFK	0.9218304355699862	5.961494658358588	7.8599882253512225	2.2339354815699797e-06	2.4773896534934736e-05	4.617594579569966
SMTN	1.6308681594786485	2.838905694861134	7.853578767663283	2.2543675529752407e-06	2.4899704371496493e-05	5.08839971652509
SLC7A11	0.6612674592849075	8.575757234912405	7.852242155351187	2.258653314800547e-06	2.4917667098233267e-05	4.470039914284593
TNIK	1.5941106195255617	2.7168664998621854	7.8447737086134515	2.282759897819867e-06	2.5140005108457758e-05	5.094358210990587
MIR22HG	0.9698234265655081	4.680041218675043	7.84318299773638	2.287929522033954e-06	2.5175141453522403e-05	4.762304602283012
CD47	0.7263415388174099	6.47106471323102	7.8420405547799845	2.291649983854699e-06	2.5191197234656335e-05	4.543941335901973
TAP1	0.9368286829827772	4.798165080590355	7.829327144533932	2.333487740918454e-06	2.5587900055588563e-05	4.7234184978773275
PMP22	0.7386621483007181	6.715676585897883	7.827209554922425	2.3405346799811686e-06	2.560050168778879e-05	4.503424507885173
DIP2B	0.9682269020392704	5.100878958145693	7.827167517553976	2.3406748005423242e-06	2.560050168778879e-05	4.675653211465825
MT1F	1.3153458961545952	3.8190839122858313	7.811049756187712	2.3950600063282034e-06	2.613174860677957e-05	4.859389239630399
PAWR	0.6878921080324414	7.309644704192176	7.810947207034496	2.395410288954794e-06	2.613174860677957e-05	4.443914798092994
FAM43A	2.384516010743109	2.6956771072586134	7.809489572332302	2.400395084866084e-06	2.6163689356895104e-05	5.046351617308822
RHOQ	0.7318457622029992	6.851172580260959	7.8013734407760715	2.4283522729038193e-06	2.6400547787467165e-05	4.455496224464467
TSPAN2	5.852772621686228	0.5144477936051957	7.799845206951399	2.4336549943658696e-06	2.643560335468306e-05	5.106252630793535
MEGF6	1.2711134461690206	3.475846252792487	7.799050582468728	2.4364170595718864e-06	2.6436399984843257e-05	4.902171275174333
CTTNBP2NL	0.9753075335477766	4.654795536597833	7.798628656369936	2.437884998602291e-06	2.6436399984843257e-05	4.700047240859697
CASP8	0.8930839509476227	5.04726955220233	7.792298161022639	2.460022557941344e-06	2.665373674362342e-05	4.631286664025621
RBCK1	0.6689532505584985	7.926838462344179	7.789641799311309	2.4693751419544617e-06	2.673229940907298e-05	4.38883054214649
SPATA18	1.8046708135899876	1.964416996323947	7.784260866761441	2.488436135560146e-06	2.6892869706308462e-05	5.102369363497664
PSORS1C1	2.766405111628541	1.8596408056089813	7.780665889271108	2.5012575437226728e-06	2.7008485531538538e-05	5.106594288782452
GNG12	0.7314055032459503	7.045294724877658	7.776077119074022	2.5177250893930914e-06	2.7094300454382506e-05	4.40556700890035
TEX41	3.0638820818296035	1.44912861848969	7.774030064396595	2.5251083005499093e-06	2.7127852688340244e-05	5.120242379452787
SMYD2	0.9116711594128661	5.432158643791327	7.771075169145542	2.5358063548053664e-06	2.7206558546184977e-05	4.54695696270181
GGT4P	3.723763787286995	-0.41158445456050496	7.7691192059339125	2.542914236234487e-06	2.72501003242651e-05	4.846654884367037
NOX5	3.005702659021778	0.3036192325580782	7.762310129753173	2.567823244183453e-06	2.7493865038731925e-05	5.023226513107656
IGFL2-AS1	1.265392007764905	3.758114017651919	7.74131878826762	2.646254482102731e-06	2.8262264493993905e-05	4.766766092206451
PCYT2	1.2559693249620794	4.206630570115134	7.739878014376588	2.651730021020789e-06	2.8296984788074192e-05	4.68632910859525
TSPAN14	0.6578872838894316	7.650609320833369	7.733105560278912	2.6776294799776085e-06	2.852549998770116e-05	4.312337577882765
CALHM5	3.904500883517535	-0.23890578435133458	7.718124635871078	2.7358770156601797e-06	2.9048710884138136e-05	4.83839220596564
RAB11FIP5	0.8178677301646893	6.210819295746992	7.714091305078174	2.751787389205786e-06	2.9168946325581332e-05	4.37408419077437
CTNNAL1	0.9440826785176935	6.286736509372413	7.7127341672508365	2.7571629406564267e-06	2.919341357451661e-05	4.365180673583836
GALNT5	0.8800450807071876	4.853271851786085	7.712350213473236	2.7586857796044784e-06	2.919341357451661e-05	4.54015189614172
TRAPPC10	1.891567171042168	2.020947696563569	7.70481888762439	2.7887374251118653e-06	2.948689945754192e-05	4.98281197850832
ASAP1	0.6819566194433113	7.896954190738696	7.703426983690016	2.7943293007154824e-06	2.9521485635465893e-05	4.259645331293732
RBMS1	0.7185435430107638	6.843444875383954	7.699349447220534	2.810778994644857e-06	2.967062971940463e-05	4.302372910030465
RHOBTB3	0.7363315753994017	6.059206902970869	7.68592350838036	2.8656711768062686e-06	3.017494815312561e-05	4.346254129800871
EFHD2	0.8184774093088443	5.474194840762131	7.684308969850475	2.8723483451844536e-06	3.0220240654049835e-05	4.410999784844732
EHHADH	1.3238514731061084	3.5388169943840078	7.682990549573929	2.877813096384121e-06	3.0238212445729534e-05	4.719024686262809
GRIP2	3.405529539680235	-0.11338656199141199	7.682750095045307	2.8788109490391872e-06	3.0238212445729534e-05	4.828699931283062
SYNGR3	1.3363550473606596	3.280650468356646	7.681090257242878	2.8857090495226298e-06	3.028565933162364e-05	4.761800520259975
HOXC8	0.9473805815540004	4.68530882741961	7.670292589015421	2.931012578527745e-06	3.068516872335219e-05	4.502956349418211
JAG2	1.2555301806620434	3.92910893110065	7.6648564861310495	2.9541052946300123e-06	3.090149617409026e-05	4.622396252928835
TMOD1	2.0940609663402636	2.2502083795934706	7.637130694691855	3.074921266038922e-06	3.205983483935663e-05	4.857762738527664
HHLA2	5.062337703679832	0.08602793947985325	7.631943792019086	3.098098806563111e-06	3.2259279572886465e-05	4.810645307149495
EZR	0.6518508759044579	8.187144812170427	7.631715623092464	3.0991226130556025e-06	3.2259279572886465e-05	4.143898814962154
SEMA7A	4.76392048339597	-0.7179861500243014	7.617398684089196	3.164085687086816e-06	3.2881674787372794e-05	4.564319408771107
PPP1R13L	1.7175970343996152	3.0007572797284454	7.6148093962919035	3.175987795063925e-06	3.29784202067046e-05	4.71123445544529
FANK1	1.63842875449446	2.5188666477956656	7.604468983957402	3.2239941766592466e-06	3.344959700416445e-05	4.772646944604212
HERC4	0.8964826105945187	6.106840852086057	7.596667478910021	3.260721815982718e-06	3.3750273322148525e-05	4.20599582571829
BEAN1	2.007176073896902	2.62639973931783	7.582262655740257	3.329705684299079e-06	3.4322411915951605e-05	4.7235579657028035
SESN1	1.2437280682203165	3.324446080060916	7.580819788998771	3.336700155057109e-06	3.4366660706337185e-05	4.604521615786158
LINC01895	1.5757918506429058	2.7056825969062013	7.579676262627906	3.3422545890639257e-06	3.439601810104623e-05	4.7073534721393315
SGK1	1.7562273934337012	2.7008593909493297	7.576814900010443	3.356195991496505e-06	3.4455861995024656e-05	4.703870579543473
PDP1	1.2205350840971003	3.5730055516338552	7.575149628418996	3.364338023543954e-06	3.4511596499579916e-05	4.551384060248212
TIGAR	0.8722799085731614	4.830502615841697	7.5705237201810895	3.387065478843373e-06	3.4688786546608454e-05	4.329272895358975
UCHL3	0.950507669796826	5.506522953819559	7.565590616016295	3.4114814496073762e-06	3.485244043414287e-05	4.226722763412996
SEMA3C	0.7469595171278876	7.007451002078152	7.560261414809137	3.438067425564998e-06	3.504184106825863e-05	4.080478440967166
PIK3AP1	3.2125387193305617	0.7903332493029906	7.559198629815808	3.44339556912381e-06	3.506804774960357e-05	4.809446936625031
MICALL1	1.1889886650085217	4.030756455213698	7.550619113398221	3.4867294654922765e-06	3.5480959040849406e-05	4.432354542350418
RASAL2	1.0788911433485584	4.4068700517916	7.54739803045624	3.503147459364193e-06	3.559108281398765e-05	4.362474743305199
NEU1	0.7776261261267772	5.4606865132793345	7.546497875419101	3.5077502068400014e-06	3.560940353631669e-05	4.2034587344998116
USB1	0.7633616333082598	6.795722841216215	7.54432956674709	3.518863692628877e-06	3.5693736977862294e-05	4.069633738067587
REEP5	0.6452252604106024	8.204539606302335	7.537893453073526	3.552071579288514e-06	3.600187289924295e-05	4.000138965207539
PLEKHA1	0.8191623577561034	5.206247670949972	7.536451409178314	3.559557377793948e-06	3.604902057765846e-05	4.222390631750965
UNKL	0.8098838295595936	5.358381675995875	7.534471229623337	3.5698639220792824e-06	3.612463730218654e-05	4.1985797623391825
STAC	2.437203374101783	2.021532175084808	7.533101338776203	3.577012490417399e-06	3.6168202605810265e-05	4.733358773994137
ME3	1.0122941317653429	4.2641177959834975	7.529214265379913	3.597379236879251e-06	3.634524534797781e-05	4.359101338998436
SLC35F2	0.7867930241430896	5.393691405947886	7.524513395592756	3.6221741144342964e-06	3.6512644825038734e-05	4.178650112545085
RAB5IF	0.7256768619651028	6.724432888115168	7.519990916412633	3.6461988884365728e-06	3.666375483076143e-05	4.037244419449679
APAF1	1.2481413749595753	4.049194317327607	7.515468281653662	3.6703932722595218e-06	3.684877855022977e-05	4.37576420333305
PTGES	0.7780956947937341	7.043153561837955	7.5133105643957006	3.6819960785029097e-06	3.6936112080880926e-05	4.006370871331773
GALNT18	1.0528282527493826	4.054680518422078	7.506280895646234	3.7200671894560007e-06	3.728861674537457e-05	4.360829753756999
CCDC6	0.6810755336047407	6.604119227060718	7.50319332387174	3.7369203037279624e-06	3.739860445587701e-05	4.020253328569991
PLEKHB2	0.7341816560835346	6.763725420805693	7.501989543003231	3.74351287064146e-06	3.7435128706414595e-05	4.006851426204115
NCDN	1.0259714425054511	5.2727791064984135	7.498149188688248	3.7646271899482273e-06	3.758000474961975e-05	4.15456891644964
MARCHF3	2.1932960132709836	1.5305201797991117	7.497650376912739	3.7673789011611494e-06	3.758000474961975e-05	4.724169536848544
VLDLR	1.672631770398878	3.7498487509625638	7.486911867910403	3.827137487906911e-06	3.80941403616242e-05	4.385956870696065
H1-2	0.7342812466366002	6.332027949984589	7.485640220955674	3.8342802273068295e-06	3.813295112692953e-05	4.0151574905646585
SGK2	1.255627543189406	3.524741920887582	7.463551651654269	3.9606274614351185e-06	3.923612251515164e-05	4.391477057495566
FRMD5	2.700794809776489	1.6280200300316658	7.458435659280044	3.99051500737587e-06	3.9470723867668016e-05	4.661140530152826
PPFIBP1	0.7910605035207849	6.1835873685753135	7.457774986645726	3.994392016733619e-06	3.947837331223903e-05	3.98566778787115
RHOBTB2	0.8819563882926396	5.1043522264380385	7.456444557864235	4.002211443601739e-06	3.95249453125886e-05	4.1141902226861795
PARP12	1.2566226639707327	3.6454069243517635	7.451090966533603	4.033840654796913e-06	3.980640273779421e-05	4.35048322332335
SLC35C1	0.8569079182084023	5.004345641735426	7.442247065676578	4.086671658924516e-06	4.026526994695573e-05	4.106885351658812
CPEB4	0.8035969540338579	5.6262064712826225	7.4109198177818705	4.279781499501604e-06	4.192780564670053e-05	3.9742720937662224
PLEKHF1	1.7205998152677295	2.596163712958136	7.410525458101491	4.282273113210164e-06	4.192780564670053e-05	4.472063997329729
SCAMP5	1.1970425649903906	3.6461028357660394	7.405222406219292	4.315927982452321e-06	4.213246656699427e-05	4.280392218340012
ESAM	3.667146915918264	2.5828558111043862	7.3929129469988215	4.395131352166064e-06	4.2807098621403015e-05	4.4476762802321055
NEK7	0.9399196279367086	4.895205580027053	7.388874181602468	4.42145213173491e-06	4.2931962683716075e-05	4.041041839462588
RHOB	1.0383753322684752	5.035132923795408	7.387804288155229	4.428452575414737e-06	4.2934387773837996e-05	4.018433579387821
ATP6V1D	0.6633881294466706	6.833885960805791	7.379954278976817	4.480176248509163e-06	4.336974267963208e-05	3.813458166087911
BTBD10	0.7488434336643834	5.499773190373569	7.377371630155814	4.497332753471143e-06	4.346966004874843e-05	3.938219376220978
POLR2A	0.6894138263234373	7.33296633936631	7.3729443616876535	4.526904976250514e-06	4.362290249841405e-05	3.774014608550381
SRPX2	1.9133508942932913	2.6657454790176294	7.358420260886788	4.6253729568836124e-06	4.447070598001478e-05	4.382304245867702
MAVS	0.7237245479186329	7.729797675095471	7.357861779621995	4.629204205742372e-06	4.4473925601996205e-05	3.734259866770844
SYT17	0.9355143801774526	5.03486335820811	7.353780897167684	4.6573016626242215e-06	4.471009596119253e-05	3.9658110185535076
B4GALT1	0.6240861825638131	8.458611406014027	7.3502603598597505	4.681686045412427e-06	4.49102914763545e-05	3.7053928725747456
HOGA1	1.5250701853077788	3.285919973762317	7.31744436670947	4.915586359811668e-06	4.6986457905601654e-05	4.212062286788218
SETD7	0.6808535359855323	7.140808720890439	7.30646098839792	4.996607494062707e-06	4.767772468264648e-05	3.68025923121715
WWC1	0.789882608410255	6.029587634211894	7.299504742896352	5.0486514007386825e-06	4.80679983663144e-05	3.755430205521902
GACAT2	0.9125603325187832	5.127493734533141	7.296082590541874	5.074464755743052e-06	4.827763028650084e-05	3.862686271804198
IL32	4.525617687247222	1.1997073856335494	7.291994226232465	5.105486502505603e-06	4.8493265134166e-05	4.439638972377045
IQSEC1	0.8159179309676503	5.1146326967754385	7.291589650259725	5.108567238976607e-06	4.8493265134166e-05	3.857540143538177
SCX	2.4614535843102074	1.7780569225261933	7.290541775588206	5.116555666434485e-06	4.853287701494903e-05	4.401513930467677
HECW2	1.559761200844569	2.4604823786951138	7.286960143562984	5.14395999820554e-06	4.8720157242870046e-05	4.306882713629909
SLC25A4	0.7788132947116644	5.318080678103112	7.270480951713222	5.2720636009221275e-06	4.978518856995505e-05	3.7960069940436902
SRF	0.8811199297340835	5.907647101041665	7.264035280649029	5.323084252566576e-06	5.0152840230954085e-05	3.713007012831701
ZDHHC9	0.7424058647178491	6.075414329311121	7.246365485483784	5.465645657342355e-06	5.12706583786097e-05	3.6675155855092445
RUNDC3A-AS1	1.7644341797338103	2.0501263617266843	7.240965900292936	5.510011175787806e-06	5.161201708307708e-05	4.296131485029619
PAPPA	0.5986421235071004	7.8088375357345985	7.2332023885787695	5.574468451520055e-06	5.2061115053843685e-05	3.536545170592821
NKIRAS2	0.712473801883502	6.25114742164133	7.221641438651709	5.6719362829079405e-06	5.288324587168055e-05	3.6116523343073874
ERICH5	1.2959632022087266	3.7080548497896095	7.2127961232815245	5.7477254286626105e-06	5.336574266612292e-05	3.9722990038739114
PLEKHN1	1.3868155881721984	2.8688033973186244	7.210691809617567	5.765912988796335e-06	5.345780450425698e-05	4.12260464390458
KCNQ3	6.6445071188950795	-0.2767537547280279	7.199732035703323	5.861627083435418e-06	5.4251386546019124e-05	4.161364288958889
REEP2	1.3517174548775963	2.863275474418587	7.199412991589769	5.8644384041490804e-06	5.4251386546019124e-05	4.1062177573653695
ANO10	0.8691906960534332	5.076047627795472	7.19780513390433	5.878628075260645e-06	5.4303666751863036e-05	3.716388161131616
CREB3L2	0.6961775024640691	6.4057315991799895	7.195773977181099	5.896605362205908e-06	5.4430203343439145e-05	3.5574248786220917
LPIN3	1.0874454020905997	4.108800317922226	7.189721535424496	5.950519594659959e-06	5.488804151129418e-05	3.8629846510180244
CCNG1	0.6838224281920633	6.614591430415037	7.186121282864099	5.982837115748483e-06	5.51461508060295e-05	3.525616434645065
LIMS2	4.930971206717544	-0.061151954805212703	7.181935631139489	6.020642884936306e-06	5.537424258596515e-05	4.184011811043851
LHX1-DT	1.6488073326058759	2.5109895420597907	7.168975222203599	6.139314595823448e-06	5.6316695853538935e-05	4.118993424747689
RIN2	0.6777064042402872	6.347186038079759	7.168812292492332	6.140822102897681e-06	5.6316695853538935e-05	3.519852586633517
VEPH1	2.1832252181738703	1.677912992167826	7.1677121515451665	6.151011404459302e-06	5.636805398457793e-05	4.227991072387895
ANXA9	2.4394822944995527	0.978279627789198	7.165589083553163	6.170725430111527e-06	5.6463614339043414e-05	4.258269820341299
CROT	0.9900452212555342	4.240659357543381	7.165172868194966	6.174598077485015e-06	5.6463614339043414e-05	3.8010064446544103
VNN2	3.5756640407334563	0.539970569592116	7.163941008305817	6.186074896954273e-06	5.652792578251318e-05	4.2390275839810965
DUSP3	0.6788724153816341	6.978631706388807	7.1558554213428796	6.261967581318983e-06	5.709837106406987e-05	3.4527536494830233
NINJ1	0.7641398209056067	5.878160287265382	7.153844569626263	6.280994194974856e-06	5.723083535822361e-05	3.5429209651067435
RTKN2	1.355957710300161	2.755820093278246	7.145927216964815	6.3565040253743095e-06	5.782265928777171e-05	4.04245214668701
FBLN5	1.8415518321749558	1.9597476108219594	7.144668952364486	6.368592521464604e-06	5.782265928777171e-05	4.162155110811806
MT-ND5	0.6397062282353243	8.118269387398907	7.129417097766125	6.517069336669732e-06	5.9127761742110556e-05	3.364393235589745
MED15	1.1875285511195925	4.511952100944613	7.118284248546897	6.6277554979347145e-06	5.9960917449309796e-05	3.68036497578184
TOMM34	0.8745632573856774	5.470909986408034	7.114678108112709	6.66403350369619e-06	6.0207937070960075e-05	3.5303929281961777
PHETA1	1.7382577963119417	3.082666785127881	7.1146292589701	6.664526367603128e-06	6.0207937070960075e-05	3.935727887086319
RGS19	0.9744576416297344	4.388028340763172	7.113648439438345	6.674430513217696e-06	6.02546175501271e-05	3.6942156658563174
TNFRSF10B	0.6186391977057193	7.085309300596046	7.106331679802381	6.748806560943946e-06	6.077200866978216e-05	3.367875039733459
MT-RNR1	0.5894233387466734	11.068319422949843	7.1062725708631325	6.749410967517544e-06	6.077200866978216e-05	3.3120747225065807
PNPO	0.7239186181274198	6.04194800576461	7.106131582185799	6.750852849874386e-06	6.077200866978216e-05	3.4496500947120055
NSG1	2.7022716730019347	0.7500511658985478	7.105165816684459	6.76073843022805e-06	6.0783944167788505e-05	4.166511364473411
MMP10	6.117566138984192	-0.7360009023146843	7.1050684497333805	6.761735927470183e-06	6.0783944167788505e-05	3.9208494739204527
TAP2	0.932802575220788	5.316744626497961	7.09683072357516	6.846695008598687e-06	6.141746157219697e-05	3.5228397450839735
DNAJB4	1.5263796530362468	4.2261657799949255	7.09413993917676	6.874690037265088e-06	6.158173047465629e-05	3.6918467515509326
ARPC5	0.6142098649809782	7.776320158800823	7.091690647788324	6.90027774963678e-06	6.172400349886065e-05	3.3135590954590075
RHOD	3.20775858132349	0.8410932159465024	7.0741880144384846	7.086082625842995e-06	6.329703019713687e-05	4.123973332885042
OSBPL10	0.9450912954185311	4.466100735084506	7.070764418915713	7.123041192640801e-06	6.358251506694105e-05	3.6130644312712725
MIR503HG	1.5544414712011467	3.3308451603366036	7.069565960025097	7.136026943471421e-06	6.36535039762081e-05	3.819444601040261
HAS3	1.3745944976771391	3.0491452388153846	7.0688612094534085	7.143674858799703e-06	6.36535039762081e-05	3.8704685141812654
PLXNA1	0.9802993862182223	4.573905380905916	7.062294420029356	7.215355071864612e-06	6.413648952768545e-05	3.581443657748606
ITGA5	1.1522324270322386	4.763003360717523	7.061277694005237	7.22652098303515e-06	6.419088470964184e-05	3.5488261506962475
ASPHD1	1.4021284783456318	2.8491345212700034	7.053492036969602	7.312632421943062e-06	6.491045666930617e-05	3.882628078619118
RPS26P8	0.8853447613851237	5.46820167523974	7.044753489599427	7.410576066389176e-06	6.564242866606568e-05	3.4196581449509145
EEPD1	1.0379046884185352	3.797703645684299	7.031059693014436	7.566857191501846e-06	6.684057185826631e-05	3.670638314438012
PTTG1IP	0.6572164034084054	7.736581424897916	7.029228261794284	7.588021032804892e-06	6.698100453662611e-05	3.2151398979874086
CCND3	0.6708502207808325	6.806000807148708	7.0269610297987315	7.614307614155404e-06	6.716643054927652e-05	3.2588793314061535
CHPF	0.8921823548898633	4.555627145415289	7.011636597647626	7.794523125748752e-06	6.85659295709019e-05	3.5040167886042646
RNF121	0.756528437612138	5.444572782966203	7.009937883289265	7.814775695173155e-06	6.869254892499807e-05	3.3672486858500985
TSPAN5	0.9365773496836445	4.680051626394058	7.007131097201873	7.848360928592579e-06	6.889658454913568e-05	3.4761505638339596
ZNF516	1.6935030636763688	2.0074019380021793	7.004663625045729	7.878011977325354e-06	6.91091809321231e-05	3.942280695230721
PLA1A	2.4083672893033747	0.9249330160400323	7.002115182967101	7.908760285520768e-06	6.928335456737201e-05	4.019118792999704
PTGES3L	2.709717449510846	0.24473581681945303	6.999931523348471	7.935208160117017e-06	6.94209906519295e-05	3.9789451503408184
ZNF542P	1.8284736771266479	2.3092440654092403	6.999916798141939	7.935386824520874e-06	6.94209906519295e-05	3.8905630768226533
PLAT	3.3427862887983393	1.8990536150656145	6.996135799158164	7.98140351184299e-06	6.977556884580263e-05	3.94341733208104
TCEAL3	1.1535947865239256	3.9273927702231126	6.995668210102136	7.987113865010861e-06	6.977753321630368e-05	3.5903503673009993
MMP7	0.6955153021628595	6.245138959918918	6.994633106866047	7.999770247561258e-06	6.979223425855912e-05	3.2517625487538737
GPSM1	1.1329665028501297	3.7316978715317894	6.988451144303004	8.075800575445124e-06	7.034357868416917e-05	3.615556531726366
RTL5	1.2075299390321823	3.661365608442953	6.981442843536475	8.162917917813174e-06	7.097219132917537e-05	3.6177739474262616
NMNAT2	3.151185460493287	0.8209586978705828	6.977136532534836	8.216939846685407e-06	7.134435143333678e-05	3.9817819461757473
INPP1	1.1625633542585807	4.169086136906325	6.976644645601883	8.223134471678558e-06	7.134943416081259e-05	3.5158183816137667
MDGA1	2.692856035895071	1.7599495448638791	6.975168496090088	8.241754133363903e-06	7.1413564425333e-05	3.9280314493479196
RALA	0.6624436633670756	7.18951879939349	6.974164164899423	8.254447888017003e-06	7.147486530672314e-05	3.1507921261961336
PDLIM2	0.9851689642862271	3.826680498561845	6.958342876622432	8.457161607377281e-06	7.308090736809717e-05	3.5498529586725933
GOPC	0.6992598783559751	5.965056973733601	6.9548762593444495	8.502276687904675e-06	7.332132845433727e-05	3.2162017823905202
HLA-A	0.6953010747751298	6.775444986258582	6.950767967079374	8.55607195810116e-06	7.37352542730669e-05	3.138733106542171
NXPE3	0.6993764250505263	5.6370069872065995	6.949987622170425	8.566330602760802e-06	7.3773679937114e-05	3.246455015348987
ARHGAP10	0.9960142223239314	4.265683318028172	6.94530543001838	8.62815752303736e-06	7.422292020188668e-05	3.4484682823334083
OSBP2	2.0062061986182504	2.7301808767778573	6.942417139049914	8.666531402731065e-06	7.448532394779672e-05	3.7299392364043458
ABRACL	0.7156623309849417	6.308971497850021	6.9379902900963515	8.725696818908813e-06	7.494318942371378e-05	3.1549973405676246
TMEM229B	1.9115970738047134	2.1326666532408227	6.936424316248251	8.74672827475595e-06	7.504804237267639e-05	3.8190569981940925
ARFGAP1	0.7790487296590225	5.354392505064094	6.936202999038027	8.749704940147728e-06	7.504804237267639e-05	3.2612529818370826
MICB	1.0107675331186528	3.651203551961692	6.935099442341641	8.764563498066972e-06	7.512482998343118e-05	3.5460911974776907
TNFRSF10A	0.7508093496309991	5.50773334278075	6.927244886137092	8.871091992677741e-06	7.581891171159288e-05	3.2263228962467085
SOCS2	1.301882243804675	2.903950420490843	6.926933540632947	8.87534273101901e-06	7.581891171159288e-05	3.674177964275005
DELEC1	5.953052353159135	-0.8497448480196501	6.925046780889266	8.901148342120654e-06	7.598832678642598e-05	3.658156064933717
KPNA4	0.6457159452214238	6.914532408518132	6.922465259268154	8.936584800581916e-06	7.623967717196645e-05	3.0837101741975896
SUSD5	3.1494836984567622	1.2030499889685178	6.909850129742491	9.111907810245352e-06	7.763125743223098e-05	3.874653328708429
ARHGEF17	0.9840318692685095	4.77283913067514	6.906098350651442	9.1647473495433e-06	7.802917422101122e-05	3.2993541408002143
IER5	0.6345230566816511	6.799433383970314	6.899378191066727	9.26020358429334e-06	7.863136821909966e-05	3.0541486220649636
ACTN4	0.5688745242789732	10.67162234138978	6.893492318973012	9.344671696842536e-06	7.924281598922471e-05	2.9699730728646534
BEGAIN	1.7162150918782282	2.0330829138561266	6.892634683532693	9.357047362773915e-06	7.929489837074232e-05	3.765550604259749
ADAP2	1.403306153654527	2.8048490646790185	6.890765943367219	9.384073227062392e-06	7.947097965927673e-05	3.6351047174779954
CAVIN2	1.0851334127241081	4.692469926752042	6.881353102850883	9.521461153689199e-06	8.052725124662674e-05	3.2726142781689322
AEN	0.6850495221106305	6.188953162862123	6.877828535586114	9.57345010148802e-06	8.091314637270939e-05	3.068950550505548
UGCG	0.7131463824356192	6.272330920121838	6.876948926563319	9.586471403192034e-06	8.092895951574494e-05	3.05971493358515
AP2B1	0.6642125406029802	8.626332188655065	6.87578146913835	9.603782757068487e-06	8.100803492699678e-05	2.9486315098748452
HSD17B6	4.9800929711647655	0.7567159846286685	6.869925040596034	9.691122789965649e-06	8.158244995920784e-05	3.8228795419841894
ITPR2	0.9887026781168111	4.4449733492401595	6.864597051848143	9.771310547932681e-06	8.220308873657653e-05	3.287453456862888
SLC45A3	1.8599054271607096	2.3147068810184934	6.853013223521989	9.94807724317893e-06	8.354165216282565e-05	3.6604644041933003
MCFD2	0.6789585548323869	7.324565048550454	6.85288024058294	9.95012602411013e-06	8.354165216282565e-05	2.9479298734542354
MLLT3	0.8556857279525216	5.536032743619471	6.850330799800937	9.98948982917301e-06	8.376157589128588e-05	3.0984805164599702
PDCD6IP	0.6808498246601111	6.972725931307975	6.848259459117682	1.0021592718008661e-05	8.397540143153502e-05	2.959918875119114
DSTN	0.5572108050234519	10.579762449733956	6.841562926108911	1.0126126922576493e-05	8.47954802206537e-05	2.8856279656618886
FNDC3A	1.1888549092817389	5.121483144125872	6.839682791289606	1.0155682689333164e-05	8.496649095626139e-05	3.138558200574975
SQSTM1	0.5450548999995668	9.983541668614674	6.839414463116318	1.0159908234628426e-05	8.496649095626139e-05	2.882135485091535
TNPO1	0.644857278094344	8.201246684724856	6.837132138647454	1.019592465602267e-05	8.521166992418421e-05	2.8929009021893863
EYA2	1.6403437604494109	2.184797403718241	6.8316322420611835	1.028327107684005e-05	8.581785677495844e-05	3.647602012170797
C12orf45	0.7363626126762597	5.965987627289875	6.831292190819586	1.0288697451400285e-05	8.581785677495844e-05	3.0164326950380893
GBGT1	4.3521637431323885	-0.9227860544589614	6.8292715741424646	1.032100388327916e-05	8.603091048185514e-05	3.514275409683341
YEATS2	0.8644152573336266	4.679550179554744	6.8278290688111225	1.0344132732338585e-05	8.611480151365679e-05	3.1883333274478787
RNF103	0.7439089160081291	6.147769494241983	6.827755531642729	1.034531327753039e-05	8.611480151365679e-05	2.9917954532492397
USP31	1.0878289079860526	3.6197614632059825	6.827377878059818	1.0351378263709217e-05	8.611480151365679e-05	3.379869635461228
SLC9A3-AS1	1.3161996282729524	2.761710880955838	6.818968276151927	1.0487410361359895e-05	8.696209895469222e-05	3.5291636221999365
LMO1	2.3873618892304984	1.119568006390353	6.816775632188232	1.0523187371922276e-05	8.714514542373135e-05	3.7378898471670308
NCS1	0.7700738439649069	5.063986663492609	6.811552696575619	1.0608929037652207e-05	8.779803341505275e-05	3.1014710671422296
COL16A1	2.0698239584007787	1.11790005651531	6.809723977754947	1.0639123985930254e-05	8.793350039053466e-05	3.7272790581517485
ZBTB47	1.5909608275761709	2.434704200971835	6.806308799319941	1.0695756934673386e-05	8.834417416171785e-05	3.566865383623334
TARS3	1.1020147360840107	3.6742090077643588	6.80040889993767	1.0794344191947945e-05	8.910062175313294e-05	3.326010271104794
ATP6V1E1	0.5851880053712355	6.982074017415648	6.793241295083506	1.091540665568107e-05	8.992485275923783e-05	2.8697888955844437
GFPT1	0.7390216022808707	6.23491246700544	6.78692113964415	1.1023344429158025e-05	9.057941934036827e-05	2.9168997182694394
FBXL18	0.8590229443291948	5.047744842666379	6.78604365028241	1.1038419309889502e-05	9.064473442336634e-05	3.0624637890521607
PNMA2	0.8676268486951608	4.929236996124917	6.784556184913111	1.106402302656737e-05	9.079636961157223e-05	3.0781056111912592
GRINA	0.7912271317990882	7.251401483787797	6.782139954634578	1.1105747230607659e-05	9.108001597248835e-05	2.8364341253839003
NTN1	3.101776549846079	0.6439134483356014	6.778205842658203	1.1174038335680449e-05	9.158103584397892e-05	3.6847661039785455
IL4R	1.0310728429919576	4.453685597157397	6.776217617913002	1.1208719783218227e-05	9.18030671605689e-05	3.143028804945028
UNC13D	1.4901180102933398	2.1421961372102274	6.775826053015056	1.1215563393673275e-05	9.18030671605689e-05	3.566488950408141
NCKAP1L	4.827994956686188	-0.9829836524404338	6.771047523072388	1.1299436721809796e-05	9.23707166461572e-05	3.4224892733752954
MAP4K5	0.7680373733717865	5.167569589230558	6.7680807421000555	1.1351842822280419e-05	9.27395251762408e-05	3.015544953169057
TJP1	0.6650066923015032	6.553575621931801	6.751047226672157	1.1657733017002667e-05	9.505536152325251e-05	2.831057330456913
ADCY7	0.8240282710474451	4.611955518700779	6.745267692983896	1.1763488752421314e-05	9.573357449187403e-05	3.065617332538947
NRBP2	1.1205295044429144	3.5318494372731495	6.739681451223947	1.1866669938141913e-05	9.626533266145734e-05	3.2556363938755997
C18orf25	0.9119424995523171	4.352274595034406	6.737417067218693	1.190876602259389e-05	9.648376038687534e-05	3.097766374720745
NEK6	0.732545872506444	5.717589205304936	6.733317045760757	1.1985388962925616e-05	9.704274195315966e-05	2.8852734381108736
ERBIN	0.748356742441965	6.7317363158709	6.725471848923503	1.213345674370312e-05	9.817911563607105e-05	2.775721364758663
ATP6V1H	0.6976708272394383	5.3904565461084895	6.722561818598804	1.2188869331581465e-05	9.856479205194928e-05	2.9098295201693745
TEAD1	0.6998719395406541	7.070620718996287	6.720109709103728	1.2235769477916845e-05	9.888118663221237e-05	2.7447990520929046
LOXL4	2.67408403782004	0.4666651329346027	6.714143973055298	1.2350669591956204e-05	9.9746360133132e-05	3.5834530369244675
C3orf52	1.175392486461515	3.165710293627967	6.713561252950078	1.2361953643863268e-05	9.977414362305886e-05	3.284487404849828
EFR3A	0.6316942367570588	6.61827578227767	6.712830828980374	1.2376113260931163e-05	9.982508603617273e-05	2.7634259353973736
GPR176	2.297375093251212	1.3261142681097584	6.710333216362044	1.2424660084055894e-05	0.00010005615097366328	3.562613242798406
RAP1GDS1	0.7405300980348031	5.110357913343038	6.7102027273045595	1.2427201953109946e-05	0.00010005615097366328	2.929420729086959
ZFYVE27	0.8533179486254383	4.813412860300725	6.704162825189925	1.254545895271717e-05	0.00010087119967039344	2.9653308582548945
TBC1D4	1.2031411396752576	4.200120248338334	6.703401577360798	1.2560447664408073e-05	0.00010092791806144705	3.0698005605107612
LINC02777	3.54033408669994	-0.626496052637245	6.696300437818499	1.2701180060829224e-05	0.0001018204180935505	3.4051001153768574
LARP6	0.8348314661548146	5.843751832015439	6.695399145604549	1.2719160716512047e-05	0.0001018204180935505	2.8082419069526203
PACSIN3	0.8761736116547185	4.750358584421804	6.695379772002675	1.2719547511843691e-05	0.0001018204180935505	2.9612218973727913
CCDC137	0.7143451740120161	5.817400889559281	6.69283097898773	1.2770542689536697e-05	0.0001021001275995643	2.807058790801377
OSBPL7	1.1377367214547887	3.1663047621271394	6.687053268855512	1.2886940827134586e-05	0.00010296600962383916	3.2415500100668986
ARHGEF18	1.0163925781411347	5.242946207239814	6.683131997749178	1.2966576084358627e-05	0.00010347230099939883	2.865803439965986
PAQR9	1.580370972879812	2.086921742538145	6.6818742896636545	1.2992228090145665e-05	0.00010361200081921809	3.4265335661630942
LIMD2	1.260065517354937	3.027808266618111	6.679208789763585	1.3046770268149142e-05	0.00010398177807697812	3.2554264230734464
SNAPC1	0.8303224751791474	5.444386256723459	6.673667867763529	1.3160924351707182e-05	0.00010469478283534418	2.8223368082206752
SERTAD2	0.7972362300045113	5.704069949606199	6.671542064831624	1.3204999320782821e-05	0.00010497974460022342	2.7855777611896064
GAREM2	1.1559293285709442	3.6427540401076453	6.668702737173083	1.3264110990368123e-05	0.00010538381748749689	3.118832229295209
APBB1IP	2.7468801233733586	1.2030940496968152	6.667590329962445	1.3287346108276177e-05	0.00010550252340653744	3.5053829645144496
SLC66A1L	2.478113852700448	1.1786861746411144	6.660137333292019	1.3444130046045795e-05	0.00010668080735227854	3.495425834441387
PVR	0.5966273444907859	6.724770155981987	6.657388500436365	1.3502446927242036e-05	0.00010707676116865257	2.664246595327331
LZTS3	1.9350314439319583	2.7081994289122218	6.6499208965389505	1.3662223962451456e-05	0.00010814156117136436	3.268411901776
RNF11	0.6727859820044486	5.773605321381597	6.643597460406661	1.3799079255732442e-05	0.00010915689560504768	2.7311674765202945
GJA1	0.7253095963202352	6.81274838695822	6.637925943826886	1.3923055258136071e-05	0.00011000078439968375	2.6259018751979006
FAM126A	0.8725082570856069	4.581025615062104	6.633703685588775	1.4016113714377308e-05	0.00011059861442114104	2.8883728410621545
LCOR	0.6406808800931856	6.084083075572156	6.630251887799773	1.4092678441961791e-05	0.00011113383123481338	2.6746509137481462
TRPV1	1.762371220321282	2.149435129939529	6.624737401144093	1.4215912309935646e-05	0.00011196681398289871	3.3256779153852722
COL4A3	1.9814606100648233	1.1736237132302063	6.620099811883827	1.432042942364435e-05	0.00011272021179997286	3.4338988447715195
MT-ND2	0.7053830653540203	10.068194243772512	6.616508501366812	1.4401923114227361e-05	0.00011329156587073101	2.5161529518657693
DENND10	0.6244500478032009	6.040849519303876	6.612651319607519	1.4489994771960572e-05	0.00011385313336819112	2.6500932940610884
EIF6	0.7067286841559923	7.525364818919929	6.612598161715895	1.4491212493954514e-05	0.00011385313336819112	2.544674544960575
ANXA8L1	3.7152113548872716	-0.7775257155778249	6.61124128780076	1.4522331830295583e-05	0.00011402719807491347	3.2573609759218156
RTCA	0.8656494389874565	5.114474570957078	6.609829464818195	1.4554786205143282e-05	0.00011421152407737357	2.763853139064567
ATF5	0.9635287049845065	3.9154017734340005	6.607623700744446	1.460564450093246e-05	0.00011446937649529321	2.9663664607124467
SH3GLB1	0.6471916045620043	5.827736891123483	6.605409207134215	1.4656892581137348e-05	0.00011480029164536149	2.6617867771044796
ADGRG2	1.5242550235596246	3.224680269972821	6.604144370388566	1.468624861734505e-05	0.00011495943533084865	3.095605070521513
PLAC1	2.2218668523115523	1.3440406395696485	6.60020182288055	1.4778150975185492e-05	0.00011560767552543631	3.390176311320239
AFF4	0.6809472383052189	6.40029565908187	6.597161750797257	1.48494301877596e-05	0.0001160225749313895	2.5902338377099188
KCNG1	1.4685903418757906	2.459604639505687	6.596282044722962	1.4870123809313652e-05	0.00011611293729556147	3.2271537854290653
SEZ6L2	0.8371875731947682	4.762483777260701	6.587301820943197	1.5083116187973474e-05	0.00011760252097887413	2.781567910281586
GPATCH2L	0.8459369086087323	4.985760505757218	6.584868307034377	1.5141386253674618e-05	0.00011794147773835955	2.742014825212662
TNFAIP1	0.601764966427278	6.939268042999337	6.582591146366981	1.519612741331375e-05	0.00011829543494329921	2.525845464999593
CSRNP2	1.0887609953963469	4.184090755715456	6.580510731168607	1.5246321341465582e-05	0.00011861358254644783	2.8713596330536113
GAS6-AS1	1.4809904399512475	2.295340666082466	6.5776494352266965	1.5315641140734343e-05	0.00011900730318273722	3.2258524843384233
ARNTL2	1.027802023863388	4.707370490420272	6.576302510206389	1.5348387639536992e-05	0.00011918894430702718	2.772490652304098
KRT18P16	1.391884919788266	2.5783204037597045	6.574013220404677	1.5404214382569894e-05	0.00011947658960139576	3.1696906471985304
LINC02551	5.1416208539831	-1.6799214395198176	6.5699419373611505	1.5504026359440393e-05	0.00011996889345565739	3.001989067490281
STK38L	0.7466593672551971	5.1310543022461905	6.569885547802906	1.550541358813685e-05	0.00011996889345565739	2.6953620791716526
GCNT3	0.5470514891936329	7.680491794647336	6.5652777289459054	1.5619212973625535e-05	0.00012062925866698045	2.46007532282856
MAST2	0.7425290280004262	5.004366122400404	6.563958425641364	1.5651957694892756e-05	0.00012080879968388098	2.704572441454938
EME2	1.272478577143212	2.5482345390910592	6.551500570750837	1.5964749172812577e-05	0.00012277606377156952	3.1387453842267767
SLC7A6	0.9679691897076497	3.9781470507525185	6.550252374175071	1.5996449971783606e-05	0.00012287128239196103	2.8600598241054414
WFS1	0.8826109409318548	4.563228550088656	6.543778114999279	1.6161946414586108e-05	0.00012399273726992479	2.7430722811839257
OSBPL6	1.78955438319448	1.509303067883358	6.539150077737532	1.6281354728108878e-05	0.0001246832222405448	3.2781178906532675
MRAS	1.0115041788156995	3.7016517452410698	6.532288989131148	1.6460091948226222e-05	0.00012574917091978232	2.883859089203198
GLMP	0.7161046876788646	5.48085087960111	6.531426149017944	1.648271561444396e-05	0.00012577093138315965	2.5823055374777297
ASCC3	0.8224171447753807	4.941458237610383	6.530305918401353	1.6512136959497292e-05	0.0001258444470490147	2.658531906198343
MT-ND3	0.5513763480320844	12.218914273127803	6.526291894186332	1.661801513734878e-05	0.00012649979206886684	2.371004632424105
GALNT12	0.8924974070557798	4.023678665751821	6.523822761314761	1.6683498804235227e-05	0.00012684644637768803	2.8078238716098323
SPRY3	4.4694169220618125	-1.1575098622431008	6.516626527989175	1.687590524161811e-05	0.00012815612816321334	3.0419256221758166
HIGD1A	0.6927445696020404	6.521416669992127	6.498696891643656	1.736553294328705e-05	0.00013156020192889295	2.416403046951631
ELFN2	1.284213287730648	3.487091664425537	6.494146797879297	1.749215429306808e-05	0.0001322831168893139	2.8634169484149403
SYT13	0.9463752048332421	4.27695116281025	6.488397514880069	1.7653539636910727e-05	0.00013325760542745946	2.7019456260374906
FBXO44	1.1900350919670268	3.386592790401514	6.487197484252491	1.7687422572219314e-05	0.00013328436914610762	2.8719686524434103
SLC22A17	1.1556711841193135	3.589469223007587	6.484112782326051	1.7774834110623842e-05	0.00013378455022907413	2.8264592151534114
PPP2CB	0.6155152913852273	7.166036271764368	6.482970654910508	1.7807314049015736e-05	0.0001338898346873738	2.3463295882960553
NECAP2	0.7274100769986376	5.231199953527289	6.482645367085239	1.7816576053780205e-05	0.0001338898346873738	2.5357670513320265
GAB2	1.0833320835945046	3.1851265410294314	6.474506876958453	1.8049965007581246e-05	0.00013537473755685935	2.8909317148318383
RAB32	0.918491218768617	4.910695482502982	6.472642520583139	1.8103881545339787e-05	0.0001355424936218998	2.5674283857945372
LINC02340	2.279234450596281	0.7796541728095886	6.468862501147767	1.8213719785729836e-05	0.00013601908066355515	3.216820601831552
RARB	1.7872952844537444	1.4324424845456027	6.468598266462505	1.8221424013419652e-05	0.00013601908066355515	3.1746541675002256
FGF12	1.7243292369192047	1.5080033394566237	6.466626868842256	1.8279012045412318e-05	0.0001363689344385013	3.1633113715241894
GLRX	0.650141527367313	7.079358083086328	6.464877752818192	1.833026736147683e-05	0.00013659851073795674	2.3209625222708086
LAYN	2.5593189561896637	0.8682515233161849	6.464074076162641	1.835386868663981e-05	0.00013666301345786308	3.2070366205202543
DUSP8	1.6343363463464293	2.103248338654471	6.459183384397715	1.8498183954423083e-05	0.00013752010514334403	3.066951123753661
STX7	0.8408723783901619	4.706496861903201	6.457654037807306	1.854355709081741e-05	0.00013776461847546227	2.5756300289871614
PNPLA2	0.8953418534104776	5.735813736559084	6.456980878758112	1.85635657285332e-05	0.00013776461847546227	2.4256973670197217
EDA2R	1.1830179288052625	3.606442045232262	6.456405700846639	1.85806800418458e-05	0.00013781122456692628	2.7772239980482993
CSDC2	4.233058027699341	-0.827361332734385	6.45556997606214	1.8605576503769614e-05	0.00013788422022325287	3.0333231000489604
GPR137B	1.2865064932556738	3.4928886285492107	6.455347778500906	1.8612201739255124e-05	0.00013788422022325287	2.798136490235529
ADAM23	1.6347390855586492	1.9542185803663301	6.44466286934131	1.8933743434846978e-05	0.00013958730933704073	3.0674562101051297
SYCE1L	1.9972717552018802	2.3148620223286143	6.444428663343302	1.8940856597148765e-05	0.00013958730933704073	3.0067521671850743
MSC-AS1	2.1423098416591646	1.8426750163812369	6.43997637146262	1.907661559738619e-05	0.00014050639860958443	3.0768402621138744
NPEPPS	0.6037348684961019	7.892871394736247	6.429917338213478	1.938712240361709e-05	0.00014246342979434398	2.226873272887005
RRAGC	0.9088539802522826	4.750473507076745	6.417390611986007	1.978126220286184e-05	0.00014494104563387246	2.5010389096801937
NCOA4	0.6235761212232136	7.393247831840142	6.416985135747527	1.9794160203976147e-05	0.00014495205399802912	2.2239998397965994
PDGFA	0.812483076661044	5.48796447168479	6.405771475558137	2.015439322537508e-05	0.00014725093729280357	2.3713371182845266
INPP5D	2.0965942069842125	1.7386452921961406	6.399628451578695	2.0354655526139242e-05	0.00014854344136115385	3.0267869135151795
CYB5R1	0.7344896556810729	4.85212533004824	6.398904233545075	2.037840270473063e-05	0.00014863146926844816	2.4534042888173113
ATP6V1C1	0.6373255825033501	5.6466503367099135	6.3981940605093985	2.0401717678080352e-05	0.00014871624576801265	2.338043861108357
SNX24	0.7192124730492813	5.486886871458948	6.395785248242867	2.0481008391633718e-05	0.0001491402611118165	2.3546975618622454
TMEM92	0.7454507206999033	4.944286075778005	6.395714679758252	2.0483336176284862e-05	0.0001491402611118165	2.433406490337818
VCAN	0.6657724586737581	5.707779022071804	6.3928016184845475	2.0579670451709627e-05	0.00014964980035487587	2.321407088903811
SPATS2L	0.5799025101571695	7.796210938099708	6.388558519557301	2.0720843155404387e-05	0.0001504389982515661	2.1601401570721013
APOL3	4.304697396075123	-0.5763019851106658	6.3871015237212525	2.0769553934906307e-05	0.000150706632088995	2.983795371736612
TRIM31	2.049262786034053	1.3414705571060324	6.386015923278775	2.0805926475640036e-05	0.00015088448390543973	3.052644178447289
GNG4	0.9827384478362706	3.9127182718320745	6.385441756031205	2.0825190794028378e-05	0.00015093813498577832	2.5990165744586546
CCN1	0.990899578575064	5.1325877189826725	6.380556483741657	2.09898619243121e-05	0.00015204501348362753	2.3791851786566127
GPRC5A	0.5484149604494704	9.076877285781888	6.3734975345808	2.1230228423933257e-05	0.0001534158435064111	2.1127082790214944
TDRD7	0.9345105002892966	4.585606453919109	6.372401628107562	2.1267804598971364e-05	0.0001534473307072042	2.453461140033668
SGMS2	0.9648959403121968	4.30955209216383	6.371135951195677	2.1311288969621052e-05	0.00015367324018910418	2.500264512320131
TSPO	0.5790555705802554	7.517905974339816	6.365813079510994	2.1495191987214656e-05	0.00015491152525630054	2.1320901920520736
BICD2	0.6794538472773448	5.409761779349248	6.360142083867398	2.1692961957158588e-05	0.00015615986196664247	2.305172317116356
ACCS	0.8964994648020346	4.179573549009324	6.347044661698015	2.2157077612755e-05	0.00015923052386115457	2.4838972986150907
TMEM130	2.4873938272858895	1.255203267866971	6.345203141521042	2.2223166540914072e-05	0.00015958855880921605	2.9958011612470887
NUTF2	0.5596089200941741	8.066922024572769	6.344957689185817	2.2231991054239848e-05	0.00015958855880921605	2.0789932769655177
RASSF1	1.22163033330266	2.8707147042803776	6.340466644149697	2.2394106136735447e-05	0.00016048058031508446	2.731181141099383
ALDH1A3	1.233445835509713	3.709704610884729	6.33801922657885	2.2482974950459587e-05	0.0001608455800730292	2.5594940338341896
AMFR	0.6177659323937537	6.213447342697859	6.334653024167858	2.2605812867089904e-05	0.00016154266273560875	2.167576671903179
LPCAT2	1.1970611127382336	3.375964731251988	6.326319618852266	2.2912960666086364e-05	0.00016364562586896044	2.6069725829543087
FAM200B	0.8403510728870929	4.7607097401599185	6.321098783200027	2.310762254272359e-05	0.00016485079009727653	2.337463914448601
IGDCC4	1.4763066476518447	2.280276612897454	6.320661283007011	2.312401384156649e-05	0.00016485184087126442	2.8102476955672744
ARHGEF40	1.0092066737547705	3.5232469006937293	6.311668454503037	2.3463662346333198e-05	0.00016682939354128467	2.5527082559691596
RASGRP1	2.481139717462291	0.632623728903312	6.3051170920675395	2.371440297363843e-05	0.00016842390051629305	2.965516564848363
PLK3	1.4209779302944914	2.78252667001751	6.302518540073402	2.381463713229869e-05	0.00016899742320854484	2.6854307257513295
UXS1	0.6047149781449361	6.181855641705578	6.302335147469945	2.3821727972713907e-05	0.00016899742320854484	2.115879891316963
NKX2-5	1.6224365266174336	2.8854504163494323	6.300358422971243	2.3898298846152235e-05	0.00016944613228709945	2.6615821489957288
STX3	0.893386892351018	4.142769802755479	6.288397687583108	2.4367171714776637e-05	0.00017248215036836886	2.392073270400541
BICC1	0.6608106384180106	6.906396927693105	6.285215625201644	2.449353506374827e-05	0.0001731838610399544	2.0283773746152143
RNF14	0.6085351693557488	5.9721370245178775	6.281779510637989	2.463076174708351e-05	0.00017396073815819114	2.102907535786559
RNF182	1.6542597892724864	2.656096103254157	6.277937564792628	2.4785154387230103e-05	0.000174868046773863	2.6691758019811926
DPP4	3.43570521885934	-0.5620708647828005	6.277837650873677	2.478918309256265e-05	0.000174868046773863	2.8297113343717193
LATS2	0.8101615934815909	4.6198342011636555	6.277557863759312	2.4800468268871768e-05	0.000174868046773863	2.2876433975284076
MAP3K14	0.9215195406530623	4.293038632519155	6.2749725756867285	2.4905001625732832e-05	0.00017531356982806952	2.341369072485266
FAM177B	0.9417120685550233	4.022479266745736	6.274159372214115	2.4937978403687907e-05	0.00017539442703419037	2.391002591639978
ITSN2	0.6370286395598814	6.268458035085804	6.273872859481552	2.4949607922377133e-05	0.00017539442703419037	2.059268205041019
RIPK2	0.695352918947445	5.529711366228499	6.270844114438455	2.507289390009528e-05	0.0001759113129670226	2.1378917657994148
KCNB1	4.399865931398326	-1.1992869424372383	6.268292951327089	2.5177237082428704e-05	0.00017654600644349125	2.698016566403261
DYNC1H1	0.8788907353851716	8.217495918598564	6.266787944586462	2.52390063905184e-05	0.00017686330600531622	1.9428848160376049
C11orf68	0.8620194659636993	4.251342257876189	6.266513295309043	2.5250295888809297e-05	0.00017686330600531622	2.334814721002603
SPTLC2	0.6152861326021792	6.640847079620937	6.264653333899337	2.532688982953145e-05	0.0001771961053665656	2.0123447942781603
PJA1	0.7985036272529107	4.394730105212333	6.263399240134041	2.537867184918311e-05	0.00017727441291686387	2.3033099042232283
OSBPL1A	0.8066599493890854	4.697852678707192	6.256687522527972	2.5657700907728794e-05	0.00017910670592802838	2.2389933618210396
MYO5B	0.9143718020927833	3.895929698421442	6.256413888979394	2.5669145039842432e-05	0.00017910670592802838	2.385534508779436
FOCAD	0.804203297020571	5.6963807904288934	6.253887515008638	2.5775059192895536e-05	0.00017955024804689552	2.0877700441893126
CD24	0.5622790477779454	8.44166773379346	6.249763245994527	2.594895156728626e-05	0.00018056382053385187	1.9097187479011168
PSENEN	0.6495225452210596	5.946211975875117	6.244566354249949	2.616982827862859e-05	0.0001819017572153856	2.0424643684808395
NDUFAF8	0.5112877680881862	8.386862935035529	6.243339225263318	2.622227142589316e-05	0.00018206729941995688	1.899685830344648
SNORA12	1.7720555833065705	2.0536339705814415	6.2350116623811545	2.6581095508884488e-05	0.0001841566094079579	2.708946806962002
HEBP1	0.5829813683215788	6.294965700175436	6.2345174933182825	2.6602550319885162e-05	0.00018420492110448518	1.9898154946898146
UBL3	0.8475836602640987	5.0806405787696844	6.230722369442691	2.6767927518516327e-05	0.00018516350216464295	2.13349143865889
CASP6	0.6797383657134812	5.408979743329751	6.228385022298317	2.687031810750276e-05	0.00018565477801598865	2.081970513339752
MAP7D2	0.9443981774029364	4.466429472687213	6.224269646792911	2.7051600087531223e-05	0.0001865270737941789	2.2241208597881617
NEK1	0.7284793264320113	5.05959820112828	6.224187671190946	2.7055224147033024e-05	0.0001865270737941789	2.1255849079907456
ELOVL7	1.3816242022679068	3.365027167978091	6.223155696978417	2.7100890400927463e-05	0.0001867406965871058	2.436012222404411
RIN1	1.3371886800165536	3.656536927639104	6.220476853569986	2.7219811630412663e-05	0.00018745858361605256	2.372315747305974
PCDHA12	1.7716900476164907	2.322680570457131	6.2197190129180955	2.7253553770254182e-05	0.00018754767169968381	2.635636933487427
LINC02035	1.022915826940154	3.3652446979279738	6.219524166294429	2.7262236239993348e-05	0.00018754767169968381	2.4298452978802505
SH3PXD2B	0.942192514362481	4.86552803683907	6.2175261004363085	2.7351439190990118e-05	0.00018805962514021314	2.1447084839741937
HRH2	2.3247417064545086	1.6663404841960097	6.216913441052841	2.737885261075084e-05	0.00018810620796126583	2.7403049607815797
MYO5A	0.7837330440970485	5.3898003473071805	6.215651928078736	2.743539001134379e-05	0.0001882298602720027	2.0629200493358644
CCDC69	1.286113771511411	3.187534346084429	6.2123858536281755	2.7582337365349325e-05	0.00018903412246079927	2.4538249427795797
BMPR2	0.8662539961848656	5.499928358142446	6.210372474319245	2.7673335646431704e-05	0.00018948341881285736	2.0388643439422074
CCDC85C	0.747277015455122	5.540914422316021	6.2089083104687175	2.7739709419026355e-05	0.000189805865416899	2.0309441340979575
PDE11A	2.53504854814611	0.4085504578769935	6.2062198208117465	2.7862020920560896e-05	0.0001905402721019003	2.8117934053560543
STK38	0.7977210060229325	5.575774540098989	6.205730112856518	2.788436093950456e-05	0.00019059058095136918	2.0209582725275554
IFRD1	0.8301311331863053	4.550394112366527	6.202420238785509	2.8035849111414978e-05	0.00019142029022930677	2.172136275360401
ETS1	0.9713593583520055	3.9183201214386627	6.195719498202685	2.834518828165572e-05	0.0001932964142107055	2.278392825844197
APOC1	0.6248876398869205	5.786237156115064	6.19387448231035	2.843099203681664e-05	0.00019365557052347407	1.9744385299650045
ATP10A	1.0292945552102837	3.3826775014003765	6.186199182249337	2.879087959694085e-05	0.00019579337363901557	2.370019927572029
MRPS10	0.5538837400212673	6.659989901322019	6.185961937941139	2.8802079791602924e-05	0.00019579337363901557	1.87648850087443
SNAI2	2.7085296437148774	0.2633498476130518	6.16955806568476	2.9587718551647687e-05	0.00020050920616779893	2.751865071481692
BCAR3	0.8670772470811432	4.774323207933526	6.166546834680752	2.9734368343956783e-05	0.0002013957216906977	2.0727216108249404
TM7SF3	0.5533620062274505	7.481595509115646	6.1616783527003385	2.9973086872572306e-05	0.00020276157777314148	1.7858790629079717
KCNH1	2.5138946750863163	0.38716310838107026	6.1614598789571655	2.998384652447163e-05	0.00020276157777314148	2.741908967719599
STAC2	4.139205673341173	-0.7592404869563896	6.1520163105801196	3.0452837722028542e-05	0.00020538711337444486	2.6172089702678853
CGNL1	1.3822745815930775	2.964175971201457	6.148858193353328	3.061139336349919e-05	0.0002063470713215208	2.391761070311216
RBM38	0.7535329112523765	4.796564386173177	6.147098289533261	3.0700127011795044e-05	0.00020672610671785757	2.0357734813789685
SH3BP5	0.9340896346879894	5.141150105088845	6.145574711258946	3.0777163596930504e-05	0.0002071351962714053	1.9789436329441568
DCDC1	1.6506957721492155	1.4692849806407935	6.140605294141747	3.102984742108165e-05	0.00020850483845544562	2.6419321175697004
SNHG12	0.75074038058513	4.493840924837347	6.138037061001545	3.116129027412563e-05	0.00020916707772394616	2.0722455127847397
PSMB8	0.7707956311952682	5.459047323438352	6.135499526031877	3.129173695764283e-05	0.00020982124096005102	1.9162209515250819
CYFIP2	0.8156350861430379	5.635118993626991	6.132060932266516	3.146942090115298e-05	0.00021090149307832767	1.8871354708855694
ZNF827	0.8384584470664684	5.39694386809289	6.1188883441455975	3.215996797119339e-05	0.0002149631069855911	1.8962501627882489
TBC1D2B	0.8603365163552006	4.32620710616561	6.118568832100245	3.217691429365313e-05	0.00021496341902062384	2.0692124268091208
TNC	3.554497429274697	0.7387238483235297	6.117158519387167	3.225182686960786e-05	0.00021535078098761781	2.666609086076283
SLC6A8	1.2088664390934598	3.0268835557875216	6.112885787197306	3.247990564486884e-05	0.00021653270429912558	2.318243327540836
ZDHHC7	0.5431980335606577	6.996792397437737	6.103181820308778	3.3004224316316117e-05	0.0002197977661275084	1.7108838987745294
HSDL2	0.5826942877169117	6.3809534693373555	6.102343321428264	3.3049945189323e-05	0.00021998707629941838	1.7554651006228275
PEX26	0.6412592924757838	5.428328457261758	6.096274970674446	3.338282498017822e-05	0.00022197048287917771	1.8530136888627737
WARS1	0.6613858845210379	6.225867908713951	6.090546568330068	3.370029078429723e-05	0.00022384736228525366	1.749278623401973
XPR1	0.6144746961664698	5.559168390159557	6.0888764651833664	3.379344338796852e-05	0.00022423192482783492	1.8226489997106459
ERICH1	0.6659277744792584	5.510197136280778	6.086175834276261	3.394464825545063e-05	0.00022511779239276953	1.824486202025767
ZNF91	2.7142783654583176	-0.09751340524099684	6.075250397281893	3.4563643182267314e-05	0.00022886493559523175	2.58725191420584
SWAP70	0.7488273860673305	5.135136482543533	6.07302423022091	3.46912178264446e-05	0.00022947077002203605	1.8551482665992811
MAP1LC3B2	1.6911693154962837	2.012251393928593	6.069732475872674	3.488076538272283e-05	0.00023053665171918043	2.4416161517745705
NEDD4	0.7877119594644988	4.613331441369258	6.064713376262604	3.517187516901288e-05	0.0002321672299687825	1.9253946292798947
PARP9	0.8458445610847969	4.5224531620812645	6.059124753239127	3.5499023449258004e-05	0.00023384131448708537	1.9317112756419483
YIPF5	0.5068045951418458	7.464661781047443	6.058237756766185	3.5551239955720576e-05	0.00023406406430474417	1.6082493604907446
ROCK2	0.5265554977202571	7.714440046111814	6.057804139584342	3.5576795883057456e-05	0.00023411114517976763	1.597484355583683
EBI3	2.9136962886934885	0.8458186221353445	6.056095789526228	3.567766821038558e-05	0.00023465353652332192	2.5633555173357525
NANOS1	1.7329706540964391	2.892767096871013	6.053037486431893	3.585900191261978e-05	0.00023560253322754316	2.243883070993226
CCDC90B	0.5663970673290697	6.543091199762953	6.047738503808984	3.6175486519724164e-05	0.00023743662978890163	1.6475289669029163
MAP3K2	0.6133265216473269	6.64345439129731	6.044655826810516	3.636094995895989e-05	0.00023853083211860228	1.6343135548957237
ANKLE2	0.6345804982550591	6.1447100010654605	6.044257236442063	3.638500322256812e-05	0.00023856558813972498	1.6772978526075573
PLSCR4	0.876952987198135	4.272039371604769	6.0401933989097	3.6631194984384896e-05	0.00023993244088639336	1.9446867216006387
ACLY	0.6017144472614895	9.190787863578961	6.037975887997532	3.6766271627771125e-05	0.00024040143858896127	1.5374627135727525
IL20RB	2.5592577076951297	0.41445663319077475	6.0374677845617715	3.6797295670810345e-05	0.00024040143858896127	2.5474492447188943
PEDS1	0.6586716694393502	5.204363566188621	6.032634640945046	3.709377883080987e-05	0.00024207795483594983	1.7751428134431677
PACSIN2	0.5569148051284376	6.469978370820555	6.03173780141378	3.7149069798724376e-05	0.00024207795483594983	1.625800725359598
HOXA5	1.0275758554230867	3.7378433845634427	6.027331054886281	3.74220102587517e-05	0.00024358843533834552	2.0266900594650554
ESYT2	0.5398292693865221	6.662397846796959	6.023398248236395	3.7667375241621064e-05	0.0002448283153160041	1.5960064362304296
VANGL2	1.6258219716128706	2.114686082069857	6.008831987420794	3.8590974188791954e-05	0.00025031983257594784	2.321035195926587
DLG5	0.6589170208783024	5.925052894983368	6.006450107190097	3.874425002784306e-05	0.00025105800323696573	1.6353314846534328
SHC1	0.5902273001925771	7.437335450463718	6.005202161615319	3.882481141434136e-05	0.0002514519354330051	1.5174685489780675
TTYH2	1.636841747271689	1.8284199396311211	6.003095991469167	3.896117492322181e-05	0.0002521605992199346	2.3614943599607745
COPZ2	1.3355629137583862	2.8216955116367153	6.002391365621772	3.900690797630402e-05	0.0002521605992199346	2.1720752822318294
TBKBP1	1.2776607518724001	2.568404469394335	6.0020870619290445	3.902667593837486e-05	0.0002521605992199346	2.2225821721627748
SLC26A11	0.8500791989464997	4.355074350819224	5.998825984808193	3.9239181446785475e-05	0.00025336161827569097	1.8578866632439706
BNIP2	0.5498667548145031	6.212481316257316	5.993606435718326	3.9581841951299735e-05	0.0002551855193211012	1.5826874240086983
DNAJC18	1.3316433012077078	3.167416324406003	5.989672858689142	3.9842154803514234e-05	0.00025673364189498534	2.0794406369725653
CHST15	0.6968661224597765	4.671282302800623	5.9873492944223115	3.999676568124563e-05	0.000257338826234418	1.7817524095501733
ACAA1	0.5913456359266283	5.860448591452222	5.978203711517981	4.061146329488272e-05	0.00026076618531595567	1.5937122477350396
ABAT	2.6297257917290775	0.8268415411681332	5.97549395080572	4.0795492068031387e-05	0.00026168364049690326	2.434249918799318
C1S	0.9073953074767411	5.18609338226685	5.972707569692836	4.09856377325964e-05	0.0002626384443116505	1.6739400334735723
MOK	0.8363645853891937	4.090010507229261	5.968992461565522	4.124060937411305e-05	0.00026388145027720966	1.8564357394146445
SNX8	0.6923308802554562	5.428937137560907	5.961978253247476	4.1726552616352696e-05	0.0002665804868307415	1.6204519409086702
MFSD14C	0.6949546655908225	4.929161993805778	5.956015737512561	4.214436163089165e-05	0.00026884467399445423	1.6845221890837863
APH1B	0.7454568298603235	4.943541476150955	5.953208568562336	4.2342585758315234e-05	0.00026970340052367037	1.6773448532551836
CTTN	0.5435168563529187	7.863450835566564	5.950494071293241	4.2535197031029125e-05	0.00027079464776511036	1.4060152542496835
MT-TQ	1.5085890747897235	3.047277221846746	5.9492441272959935	4.262419778102555e-05	0.0002710898978873225	2.034799556930076
DYRK3	0.9275297419923625	4.059583281353705	5.939689288738272	4.331103114652866e-05	0.00027504558970736125	1.8115836632360427
MED10	0.705673641139664	6.0814362863818845	5.9369221408131265	4.35121050816353e-05	0.00027618461908103845	1.4971971069340242
MT-ATP8	0.6773954935692412	7.439143203121715	5.932005978472021	4.387175709747492e-05	0.0002779127242429686	1.3897574326385715
CARD10	0.8265523004064845	4.276133649415633	5.9258483347006115	4.4326639214953045e-05	0.0002806226563365659	1.7460745779890878
IL31RA	3.0282845924080006	0.7254379622439425	5.921509383117706	4.4650140868559054e-05	0.0002824215772491652	2.352614641306938
HSPB1	0.6613312936557971	9.391485703838926	5.920070519386368	4.475796538956712e-05	0.000282962882582154	1.3309449647502642
YKT6	0.5050546804962712	6.934712803976824	5.917862509910348	4.492395936921439e-05	0.0002837302697003014	1.39284705638031
CSF1	0.8474569173727944	4.38768194625756	5.917473958027243	4.495323675778542e-05	0.0002837742786893452	1.7108125179856852
WNK1	0.554061856774644	7.908256280133259	5.916637143900342	4.501635873891287e-05	0.0002839952769248526	1.3455075266124625
PPP1R14C	2.933363123826863	0.6734578057343454	5.916418073497355	4.503289886457765e-05	0.0002839952769248526	2.3470118247431397
VEGFA	1.0052833981173688	3.7431037007824304	5.913814354522618	4.522997245931705e-05	0.00028485674426531344	1.8296728305323313
DOCK10	0.8296257559391025	4.079164910951838	5.913191816623303	4.527722584525558e-05	0.00028497096128236074	1.7617702352142288
EREG	0.8542090575680605	6.179720343462817	5.912680362234804	4.531608626828681e-05	0.00028507448928417813	1.4447697180452828
PLEKHO2	1.2638239011681878	2.452069067453911	5.906097534622607	4.581938742302857e-05	0.00028781363359057946	2.0821028646337414
ZFP82	1.0862784272076174	3.034626454830315	5.901546985408627	4.6170734180379835e-05	0.0002892862674376178	1.955313560398257
PTPN1	0.5460171926281614	7.43894865490009	5.901294852994689	4.6190283739449826e-05	0.0002892862674376178	1.3360026058976615
CENPT	1.3104594200932635	2.4575579072666844	5.899349532631186	4.634141017001358e-05	0.00029008992980441575	2.0694671884219593
RRAGD	0.9835083875444002	3.4920419318180076	5.895433289078156	4.664722796553571e-05	0.00029157382787302913	1.8495885166279669
DSC2	0.7629365478802033	4.375034593089719	5.885644363696062	4.7420940081978364e-05	0.00029567517698358807	1.6576788265779347
C1QTNF6	0.9633273662540587	4.518176097633908	5.885369622919163	4.744284875970938e-05	0.00029567517698358807	1.6312354044611563
CMAS	0.5333570841463278	6.917642019860651	5.881227970731199	4.7774406801912686e-05	0.0002973313059585017	1.329750246894097
KLC1	0.6078737513312529	6.15230268271416	5.873077802861162	4.843398424391744e-05	0.000300820449014956	1.3781722244186314
TMEM184B	0.5549885026442158	6.458375402756882	5.871762142532283	4.8541350581370705e-05	0.00030128847323401445	1.3476849885175692
SUCO	0.6481292661906561	5.565404247561356	5.87030347375891	4.866067928121367e-05	0.00030149237236095364	1.4418853034233479
MIR3936HG	1.509569917380417	1.9627548439988103	5.869362074457586	4.873785531183843e-05	0.00030182352461859043	2.1126946832635793
LIMS1	0.5519427035067546	6.270459361377917	5.863354502471827	4.923339106122607e-05	0.0003045956878885193	1.349568576072679
CDKL5	0.7944436520315215	4.540188561833847	5.860609462262504	4.94615729675389e-05	0.00030585863303213165	1.584053124176215
RASSF6	1.2211658361592064	3.716877375410535	5.853862617419938	5.002713273559052e-05	0.0003086057848674643	1.7308334258225742
TCP11L1	0.9726270623630469	3.736037256062401	5.8535413992805925	5.005422771233116e-05	0.00030862325569600213	1.72634178129218
COL7A1	0.8989072913359566	3.628666808000884	5.849443345176823	5.0401255642968566e-05	0.0003104619718055982	1.7412867907413654
TM2D2	0.561079311533125	6.54315777713818	5.847693040581318	5.055024176490249e-05	0.0003112289812437366	1.2983932910260014
DSTYK	0.6268377579146183	5.859542174002897	5.843905833404088	5.087419268962734e-05	0.0003127213450186692	1.3589879435783132
FRS2	0.8595843411995969	4.0335542232275365	5.843710342788253	5.089097359973626e-05	0.0003127213450186692	1.6496130890812815
FAM117A	1.0576097172145822	3.2743180782588923	5.841459707273455	5.108458684032473e-05	0.00031375950970976847	1.8013822248026656
TPD52L1	0.6391232035992873	5.1112795446853125	5.838224590660923	5.13642456550877e-05	0.00031517279533657287	1.450300946095064
MT-TP	0.7421467460653899	4.932979273929079	5.836835583133461	5.148481036807622e-05	0.0003157602641667934	1.4757448224066465
ENPP4	2.4015573946657955	0.5863024759832173	5.8320459965853555	5.190282401723812e-05	0.00031801730322700815	2.214060188668066
DAPK3	1.113663761763935	3.671107242946412	5.831717532696519	5.19316209973496e-05	0.0003180405484286408	1.7016213436577257
GARS1	0.5133529371222725	7.322449833575017	5.827665854792543	5.228821985405734e-05	0.0003198495499863152	1.2121944153436317
FGFR1	0.4937584400479311	7.327642031804824	5.8275048626694685	5.2302442136127015e-05	0.0003198495499863152	1.2116462046595275
NIPAL2	1.1256163241085404	3.2218485142424687	5.826649815995613	5.237804625001733e-05	0.00032015797611735725	1.7866517906658927
SLC39A13	0.6570041851634043	5.145436766258915	5.8168500465316555	5.3252782780839054e-05	0.0003245689491961058	1.4075461393933697
CHCHD10	0.5473815271695566	7.791554848905731	5.811471437368849	5.373938168158923e-05	0.0003273778424280723	1.1641787882438308
CD70	1.9901418875846453	1.8451154278438378	5.810164051671972	5.385836290186939e-05	0.00032778869670420027	2.032925512540218
HTR1D	1.0567428245273467	2.9871578473432234	5.807513488227114	5.410043121742282e-05	0.0003287900072076533	1.8024476226193649
BMS1P23	1.25161770635978	2.7383296045680474	5.806476222848969	5.4195472032970984e-05	0.00032921031722033954	1.8524889224158425
WTIP	0.7680480976951514	4.274899497823297	5.8027377450143005	5.453947024112057e-05	0.00033095616285659776	1.531309060018577
SMIM3	1.2258922066516116	2.3001479988544586	5.802525147395264	5.455910120991186e-05	0.00033095616285659776	1.934526556246646
GNB4	0.7191260261667853	4.8442439792989616	5.802505308844347	5.456093345206647e-05	0.00033095616285659776	1.4298764053131308
ACOT9	0.5201446638881677	6.721428354451198	5.798714574358992	5.491222363254058e-05	0.0003327696448813321	1.198267790337768
TPD52	0.4982889016163776	7.480172067490176	5.791063420774823	5.562850549919245e-05	0.00033662920549463744	1.1401118159357253
PRKAG2	1.2477281104790205	3.179902856657526	5.775831290776536	5.708382036868714e-05	0.0003445435370381138	1.7069562712074937
WNT5B	2.843756965872409	0.8479911933360329	5.775675786751822	5.7098881767008166e-05	0.0003445435370381138	2.1055166581697344
ELF4	0.9373595513648438	4.208171579839707	5.774186473339788	5.72433409498641e-05	0.000345251444704728	1.4938586814998978
METRN	0.715757767549154	4.574607856220863	5.77328959267583	5.733052063490213e-05	0.0003454496553652085	1.4247159963953848
LAMP2	0.5486541695374152	7.056561210860754	5.7656958282972415	5.8074260925140564e-05	0.00034943453120519775	1.1173777997861087
ST20-AS1	1.3174558546821342	2.5495886037412165	5.7650382758236765	5.813913630027578e-05	0.0003496594864016586	1.8196016083520554
SLC39A10	0.5724125783176834	5.662892397372207	5.762991471228115	5.834156466831548e-05	0.0003507111070798548	1.240351844979358
ULK1	0.6558330847703857	6.555822226835128	5.760981490381866	5.854107029211066e-05	0.00035174417294078775	1.1443629285144548
FLJ16779	3.5522419231774336	0.0429463076684319	5.760503307272093	5.8588638763956e-05	0.00035186377954557143	2.1040678109306636
SLC2A3	0.791342238583125	5.054525751396695	5.75875793139465	5.876260855855124e-05	0.00035257565135130746	1.3191236226403227
ZNF529-AS1	1.3274628382116842	2.889906677534147	5.756302766515812	5.900824345501669e-05	0.00035371576661065614	1.733752152533114
SKAP2	0.5668116431192063	6.93558410405431	5.752418747754572	5.93990331406894e-05	0.00035552039636257434	1.1014465288211888
TWF2	0.8891820788456686	4.762571145054114	5.752200249881594	5.9421097693933414e-05	0.00035552039636257434	1.3549367562799146
CAPZB	0.5092404102158126	7.9907923030068995	5.7486346059274	5.978238338191889e-05	0.0003573458254783873	1.0472160193633524
FUOM	0.9621770490802435	3.562554280079182	5.744087507099353	6.024645733639545e-05	0.0003596758325010773	1.5708831879223144
HYAL1	1.036796579757426	2.960838004912536	5.740766825876171	6.058774850408081e-05	0.0003614803756903883	1.6917441792340036
FBXL5	0.6595050865160266	5.068547355783455	5.739592024255093	6.0708976361921985e-05	0.0003620338393453576	1.2830774144004584
DNAJB6	0.5909451853789234	6.4954699551970805	5.732231262871782	6.147434291573503e-05	0.00036591185862805317	1.0983360186501354
FAM219A	0.8277239342445406	4.097979430046241	5.731711400379488	6.152877875806618e-05	0.00036598986181761136	1.4404535674157346
SNORD13	1.4597657383472935	3.408261728217101	5.731282135119431	6.157376606051009e-05	0.00036598986181761136	1.5809130060551198
FGF18	3.2984672551916203	-0.9704492617422382	5.730399264529001	6.166639991180211e-05	0.0003663692699103796	1.9671556812201096
LPCAT1	0.8572554620614494	3.6140992278656268	5.729608684039924	6.174947431224612e-05	0.00036669155613994897	1.5346476817281651
SLC41A1	0.6899933173830748	4.684831799101889	5.729204909403227	6.179194829320212e-05	0.0003667725535648768	1.3276045130512522
PABPC1L	1.71248124097659	2.080418566364834	5.728489550679964	6.18672737088563e-05	0.00036704837760105044	1.8497843569839958
OLFML2A	0.6881124257544169	4.94184362707765	5.722065511076116	6.254803603838802e-05	0.0003702238336008821	1.2720433569087994
TANGO2	1.168478862658128	3.2399944222145307	5.71974198292671	6.279619193406382e-05	0.00037151979600060083	1.5961888423537882
TMEM131L	1.199031305492575	3.19079755945707	5.717210396941695	6.30677434558611e-05	0.00037277959886549864	1.602147199621073
ATP2C1	0.6236395862769655	5.430933142074812	5.714644625661531	6.334421768116191e-05	0.00037389255169576776	1.1856465543331485
VSTM1	3.993492493421657	-0.457250057531115	5.701520921104995	6.477835588784767e-05	0.00038164922968662456	1.9812310510345288
DDIT3	0.8433191923778973	3.761431533013099	5.700348410457749	6.490813099002274e-05	0.0003822367713856895	1.4526340769918047
EML1	0.5912989103054089	5.571045869252618	5.698963922726592	6.506171880176893e-05	0.00038282918360889903	1.1387996433685617
PCDHA5	1.1691477937859043	2.6561769812429987	5.698899069931461	6.506892255994023e-05	0.00038282918360889903	1.6825688514856125
ARPC4	0.5501559578131676	6.996132253361357	5.69708127074005	6.527118151876194e-05	0.0003838416222462561	0.9993104789858469
CXXC5	0.7619947971123588	5.466908003739116	5.6941180542352985	6.5602299513503e-05	0.00038536961065920884	1.1442099761570272
AP5Z1	0.8496848108921471	4.010477116780707	5.693943132445667	6.562190068300679e-05	0.00038536961065920884	1.391019886817059
SERAC1	1.071861830224714	2.8738588824721485	5.693562229737317	6.566460463795033e-05	0.0003854424416219327	1.627600070802659
PRR5	1.1851920794335884	2.9685753540428617	5.6884919100273095	6.623583220393805e-05	0.00038807912742242834	1.598691661920757
IFI27	3.3312949354628283	1.2701280056950175	5.68589110440977	6.65308594456556e-05	0.00038962823763754104	1.9105702990135942
STARD13	1.8974942723552028	1.4419917653703298	5.683872973997126	6.676073825751277e-05	0.0003906148071000747	1.8831896167388944
PI4K2A	0.6449476723586276	5.4181356375713285	5.682014400688035	6.697317846317268e-05	0.0003912105809930478	1.1294933576515653
CYTH1	0.7834200384007612	4.78906578057976	5.682002702777745	6.697451780788988e-05	0.0003912105809930478	1.2262123235819065
CBLN3	2.836510839964961	0.41396079181746337	5.6786213899903	6.736283771306275e-05	0.0003926926194821989	1.9703771523192897
SIN3B	0.8395055327169096	4.017309832741027	5.66859235159546	6.852853512962868e-05	0.00039895006695632104	1.3448348598269
RNF6	0.720392527222832	5.2646597771893715	5.666726632949475	6.874771274700107e-05	0.00040003243647843253	1.1242814529136886
PRKAR1B	0.9060935555848499	4.443789108074958	5.666191756374265	6.881068336810134e-05	0.00040021577157853174	1.258959523024851
NIBAN1	2.5889321940344434	1.1647669875481432	5.649992777189908	7.074668005940735e-05	0.00040947475099421	1.8631618178961613
MRTFA	0.7511679133792026	4.1212717318666	5.649909969965167	7.075672190921963e-05	0.00040947475099421	1.2912281814551365
RIC8A	0.5092863881436385	6.754067620251019	5.648848035379741	7.088563277664014e-05	0.0004100342196083959	0.9297857862732162
CAPRIN2	0.8153425750718313	4.31704102895324	5.647107387816506	7.109746655627438e-05	0.0004108924411416627	1.2485883169852237
AAMDC	0.6316498321853494	4.9017550114300965	5.646833090816658	7.11309084429199e-05	0.0004108924411416627	1.1450195629885211
TNIP1	0.5546102596720219	6.414879533090044	5.646506719094918	7.117072066503994e-05	0.0004109357997545656	0.9526154065372587
CFL1	0.49206826759047395	10.471019569534056	5.645295501171666	7.131867433630042e-05	0.0004116032384563255	0.8434063158506095
ATXN2	0.6027777440458486	6.902291842112187	5.643830276331459	7.149808627871198e-05	0.00041245154533569906	0.9104170744099154
PPM1H	0.7968283450291702	4.625290179505633	5.63989810219264	7.198190809065538e-05	0.0004150543385825641	1.1796221295546658
CHORDC1	0.6694283119044497	6.136411075064683	5.636670274765302	7.238162775389173e-05	0.0004166540781375429	0.9612844980968029
TRIM36	2.3648994166607293	0.5438048362813606	5.63650869264636	7.240169834615932e-05	0.0004166540781375429	1.895542675727035
SH3TC2	5.369907557210637	-1.1989222109702897	5.63457911743207	7.264182741285154e-05	0.00041753458865407666	1.7927732872434499
PRKCE	1.5798416774093937	2.118998868671296	5.633658785696678	7.275665316305964e-05	0.00041781698791608065	1.6781847448064342
ACHE	4.199775873985887	-1.1678533569318095	5.632951731811285	7.284499825981713e-05	0.0004179469453607911	1.7939722271824659
SNRPN	0.4987805364205311	7.138562921856068	5.630739680148908	7.312211623993958e-05	0.0004193477540901855	0.8724318287098658
STK33	2.1844945157240243	1.4166104919838185	5.629468904825055	7.328181347860526e-05	0.0004195683709723607	1.794153224951815
ELAPOR1	4.6044128767353945	0.8565252186993884	5.628869143203237	7.335731181736289e-05	0.0004197503402235069	1.8603868161928183
LMNA	0.5667625412547643	8.875724133746042	5.626219405542192	7.36918383503221e-05	0.0004214749027950077	0.8141912984307993
NAGK	0.7168056444057944	4.67133413811572	5.619726013156432	7.451839311550729e-05	0.0004252462810360039	1.135623100776538
PTPRJ	0.5620576372655215	5.474408836602226	5.617415770893958	7.481480387995913e-05	0.0004265550449812103	1.006545793984964
PID1	3.449705650405467	0.16116920201641502	5.613997707422701	7.525561751497677e-05	0.0004284633808153945	1.8697859213058523
PVT1	0.901328985713648	4.518324254138894	5.607115421530601	7.6151467543603e-05	0.00043281073038696765	1.1403049369439184
HYI	1.934706252175006	1.2108204499748796	5.606530433302473	7.622812706701892e-05	0.00043286686441628607	1.7836289692637735
PPL	1.0551938517709032	2.837712864338084	5.598453288923394	7.729489056310392e-05	0.00043872869610115213	1.4682345130265553
HOXA10	0.8875053174168097	4.141927765010216	5.597847111912594	7.737557736351276e-05	0.0004389907868259957	1.194612744471204
ANGPTL4	0.9385554098879734	4.848719810058849	5.5950729936577215	7.774596034267911e-05	0.00044089550403873313	1.0614195600904894
SH3RF1	0.6710516354272347	4.711852508477915	5.592865501539301	7.80420167267957e-05	0.00044218015713355955	1.0807006489109838
LRRK1	0.9043254580936066	3.9613566152278783	5.588790465230706	7.859164166186276e-05	0.00044470003644968606	1.214314412234482
LIFR	1.077991781220021	3.9388079976020496	5.58692736735869	7.884427722365714e-05	0.0004459311722031653	1.215533559602286
SEC14L1	0.5947034831997726	5.501793782880269	5.586509047177994	7.890111809059875e-05	0.0004460543209388516	0.9475250769987014
ZBTB18	0.8515920897269087	3.6002550758935805	5.583105978190993	7.936511994398086e-05	0.00044847815445910115	1.278642193875454
MEG8	2.5467662342809487	1.1670201905292716	5.580503759082436	7.972185394555837e-05	0.00045029395301398863	1.7449445360464342
PRKACB	0.7606129185973556	5.173802926562799	5.580130405415452	7.977317389636043e-05	0.000450383831318999	0.9832570851684466
PLD6	0.9785224057919786	3.247789019382579	5.574978158360154	8.048492621127894e-05	0.00045420064836178704	1.3392825522122491
RNLS	0.7423975784223606	4.000821888123632	5.574063014437845	8.061204143484535e-05	0.00045451470170710675	1.1801553117045875
TNNC1	4.65016717271454	0.4465024630900527	5.569650805128191	8.122786085891044e-05	0.0004577839566350646	1.7897558475061004
ATP6V0D1	0.655708080909597	5.5573331916127	5.567020955250962	8.159725337594358e-05	0.00045945863786719894	0.9051295108606823
ASCC2	0.6069489810996131	5.8133160572403195	5.565082982528304	8.18705886302921e-05	0.0004607937554766883	0.8692388997747473
FURIN	0.6007455053287778	5.676698042374546	5.555176346406087	8.328288432489644e-05	0.00046791443843316374	0.8683664503940491
SMURF2	0.6331812478743366	5.436669144992424	5.552656559365646	8.364615769835503e-05	0.0004697342070196584	0.8958354555194727
TMOD2	2.2583556335007646	1.1390415334072228	5.548981617804625	8.417894286763909e-05	0.00047232296130408875	1.6947619871044015
CFAP251	4.077146218737963	-0.26720525352225627	5.546090938005168	8.460052194246155e-05	0.000474270004014152	1.75084136430372
TXNRD1	0.5723471609513275	9.58618869896041	5.5370582392290215	8.593215260388411e-05	0.0004802535066438514	0.6499246819867519
OPN3	0.5533840244883983	6.999104080027666	5.533235885221517	8.650224316662497e-05	0.0004827758674771501	0.7058070728826884
FNBP1	0.6376410993804029	6.1006628286437286	5.5331843565008905	8.650995546673742e-05	0.0004827758674771501	0.7794677638747132
DDA1	0.6343045496380117	6.058745900081563	5.533015074202868	8.653529700062125e-05	0.0004827758674771501	0.7836363307335308
EXOC6B	0.6485947356165669	5.198016702228067	5.532400427950926	8.662737475936342e-05	0.00048307768826791	0.894040677586732
CCL5	2.6682511430720783	0.14288762941574193	5.531471806765766	8.676668233512907e-05	0.00048364250626767834	1.7353871304645194
XPO6	0.6239289265138028	5.828644030765705	5.530248264887737	8.695059051063025e-05	0.00048424321860561156	0.8048309241177938
SCARB1	0.4686940618544231	7.841099033739105	5.529034347147513	8.713345513249772e-05	0.0004850492557047576	0.6588310543461056
NOS1AP	2.10426865986738	0.7896674481598729	5.525977653799394	8.75956997837141e-05	0.00048717226912620045	1.693370083640577
AKAP13	0.6245616250339623	6.733438827885017	5.525766046385293	8.762779464619293e-05	0.00048717226912620045	0.7105487997833819
AZIN2	1.944646843630635	0.8633997469975339	5.525753296000521	8.762972891200839e-05	0.00048717226912620045	1.6860955398718334
CAPG	1.0116381376851615	5.48673328460843	5.524061685106994	8.788674705614824e-05	0.00048774843915977564	0.8375044608453406
FDX1	0.5463896253832816	5.579169687558759	5.5236270454650525	8.795291211739271e-05	0.0004879027658670891	0.8242976138240863
SUPT7L	0.7783143534264134	4.930300703496881	5.521552258950984	8.826947506067448e-05	0.0004894453891768873	0.9163071866627561
MAMLD1	1.0201101115027096	3.1606016559234686	5.51858918727637	8.872363714206235e-05	0.0004913211425542156	1.2578074317826733
LINC00665	2.8272485171609887	0.7940093372764099	5.516600326995368	8.902984830087578e-05	0.0004928022934669886	1.6771533294568925
OAZ2	0.5292465977989105	6.157023536792611	5.516062795517309	8.911279794846835e-05	0.0004930468855609036	0.7428311908985634
MGAT4B	0.46270363665395386	7.374712152315878	5.515298412283014	8.9230893666389e-05	0.0004932711722887736	0.6526222150142091
ACY3	1.6128900847292267	1.2694599107755589	5.514615976832786	8.93364669322263e-05	0.0004936402516845866	1.6186043035479045
TAX1BP1	0.44106581203588213	8.530456015621175	5.508895642869995	9.022656093518202e-05	0.0004980307897218364	0.6074122586915607
SLC27A4	0.9887438675956424	3.197558268376589	5.508755369024614	9.024850395509694e-05	0.0004980307897218364	1.232368124521531
HIF1A	0.5220907462104174	6.950190950822758	5.508034663588455	9.036133185816325e-05	0.0004984371818021841	0.6635078450298018
KMO	4.7502907464463995	-1.4239823081268865	5.506398568074804	9.061801390965196e-05	0.000499419903349555	1.5758964688202264
SERPINF1	1.1398626628850224	3.086479414612667	5.503103112158678	9.113734571224485e-05	0.0005016300464992448	1.2461443993816115
TNK2	0.7720979655587557	3.8607694383436075	5.502192075583527	9.128146476494652e-05	0.0005022059826168339	1.0801037906892592
ENTPD7	0.8859053160661916	4.1121193843659185	5.499214581947679	9.175414637071376e-05	0.0005043702427983919	1.0242186982477097
SBDSP1	1.081904335099484	3.6704187131144863	5.4969338060729	9.211795410231449e-05	0.0005057144480714028	1.1101964395685169
LPP	0.6237559742229468	7.047947230347937	5.494869769440611	9.244849007898664e-05	0.0005070913297993575	0.6335881979674429
LHFPL6	2.766754923006298	0.8921725374363276	5.490268759515988	9.318977033309578e-05	0.0005107168800676339	1.623045510811834
KATNAL1	0.8424340367123833	3.781173402555531	5.489059034919884	9.338570226632252e-05	0.0005115702553090536	1.0729901229866847
TMEM156	0.5456030536548822	5.7825806686920345	5.488699772289916	9.344397283697452e-05	0.0005116691065373723	0.7355029883516506
MKRN2	0.6583791752261261	5.087607997105768	5.4882883063139944	9.351075723899475e-05	0.0005118144716351175	0.8314922571636769
ITGBL1	2.302464458707397	0.6160666069514384	5.4740263055820275	9.5856720474649e-05	0.0005233036413895001	1.619988148744672
ANKRD28	0.6705018204751356	5.4365752438003	5.471471234980028	9.628346458372972e-05	0.0005251825340930712	0.7497086079590236
IRAK2	1.393773147264207	3.195778682763063	5.470166108506253	9.650221089088049e-05	0.0005259246454721507	1.16392539652613
ESYT1	0.6236833855335311	6.14441812748442	5.465805534494353	9.723684274837087e-05	0.0005287560966892091	0.6534088009479389
PPP1R3C	0.8145247903636466	3.965425453981566	5.465602627968103	9.727116873056204e-05	0.0005287560966892091	0.9931524619924197
SHC4	2.476041384243489	0.07260178997551857	5.463785793186763	9.757909039642107e-05	0.0005299769555262494	1.6250706098906438
ACTG1	0.45682498829705054	12.64474548320022	5.462988915940371	9.77144684870782e-05	0.0005304857188030878	0.5223392115249954
PRR7-AS1	2.0385458229976097	1.1086834300984045	5.459182096469709	9.836390784736012e-05	0.00053378366374506	1.5449579669265692
BRI3	0.4950909793059681	7.566477327830127	5.455262848986032	9.90372434713247e-05	0.0005367506335557095	0.5354427346474733
IGF2R	0.6033069138240874	5.22393171936952	5.450757851182921	9.981716893742565e-05	0.0005407471843628852	0.743054852231845
CDC42EP1	0.7194503622624833	4.743102009319448	5.448179440016436	0.0001002664416028048	0.0005429498242603989	0.8155428461505156
CLVS1	1.6957007509230202	1.415656586615339	5.447161573833273	0.00010044438016342841	0.0005436819215654508	1.480409640005055
ADAMTS15	1.1245284195257246	3.6422562269273517	5.444602842501308	0.00010089314490341809	0.0005458786912681744	1.0223460917497462
MTCH1	0.48171862809365784	7.759297790745235	5.441724309582548	0.00010140050436545512	0.0005481574226640838	0.5036444199550019
TMSB4XP4	0.7853626657868045	8.255619252316421	5.4407225938470605	0.00010157768794703423	0.0005488819841488001	0.4888274873239222
LINC02861	2.1160657593008585	0.2169617383656269	5.438851752515223	0.00010190946969660311	0.000550440957342162	1.5815590837688935
PRR29	1.800095550750929	0.8540215827204739	5.438187406886455	0.00010202755951566774	0.000550844888386797	1.5383484077525251
NDRG1	0.48230049753517434	7.090511381039738	5.43720912189556	0.00010220171363061176	0.0005515510383459404	0.5267100990168672
MYADM	0.5802577035010898	8.16590475001991	5.436406509811659	0.00010234482650906261	0.000552089140456012	0.48290023413210115
LETM2	1.3567547912783873	1.767314452867623	5.435679548329864	0.00010247463099312594	0.0005525550259569995	1.4000211686589772
JPT1	0.44736471410777945	9.28604749364801	5.432989509784531	0.00010295645618159805	0.0005546828134815447	0.46288756723984115
BCAR1	0.8221345693462689	5.710662654351049	5.432439392193667	0.00010305528157263543	0.0005549801784944634	0.6427294461994109
AP1S2	0.6719265531664282	5.545748943632317	5.429183437122661	0.00010364222828132987	0.000557668842528983	0.6582600253901205
CSF2RA	1.5082457841359698	2.194798087952626	5.428593183552422	0.00010374900607826732	0.00055800733924548	1.3034283612183142
PGAP6	0.6713931964650053	4.764602294652462	5.427781435588426	0.00010389604037898585	0.0005585619753257397	0.7749799921730602
SKIL	0.5604832938756044	6.302790107448411	5.423757990851174	0.00010462804038458439	0.0005617850036690221	0.5618012857143011
MICU3	1.2816476918153323	2.493716198646678	5.420787008789521	0.00010517202022580556	0.0005644675515916653	1.2269494211423346
SNX3	0.5103196356739961	6.880883159121481	5.416477026468689	0.00010596642759077329	0.0005677729397450027	0.5023593724818998
MT-RNR2	0.4548791487797459	13.848140440772918	5.415470712133426	0.00010615281083488687	0.0005685321068714783	0.44248215377242595
LINC00960	1.682982797674664	1.7036697856338348	5.413043881230793	0.00010660370393026005	0.0005702238018944923	1.3720374193642897
DAGLA	1.2507451593903414	2.5106925561232494	5.41256551284921	0.00010669281827900093	0.0005702238018944923	1.2087060278190451
TAPT1	0.7724634872090128	4.2462886876648795	5.411581056577565	0.00010687645582130599	0.0005709632274747475	0.8402415246363768
AMMECR1	0.6061899667316784	6.5399665303492585	5.4113428273150985	0.00010692094401295979	0.0005709632274747475	0.51865869555425
YBX3	0.5066253632362478	7.6573794275406595	5.408423782335538	0.00010746763583146886	0.0005732265251682243	0.4468443083067175
SCNM1	0.6334500203559292	4.850997484938027	5.4078605636544435	0.000107573453679799	0.0005734846315201355	0.7242949374585486
KITLG	0.7262832206071428	4.930764136669824	5.40726870974912	0.00010768476885625845	0.0005738375617308787	0.7100649117400408
SLC2A14	5.15766736740275	-1.340255028729448	5.404427946938994	0.00010822073388362575	0.0005757427123084182	1.4324705165767924
TAF13	0.6471428977135814	5.2961347681812825	5.403939245121045	0.00010831321761138592	0.000575979986629109	0.647585826309264
OASL	2.1535033858162027	1.0772531019110847	5.396965618274714	0.00010964196686586702	0.0005821338514203198	1.4419515380907955
CTNNB1	0.4566637683221071	7.822326812019466	5.396905399542578	0.00010965351478011682	0.0005821338514203198	0.4201794588937373
TNFAIP8L3	4.379521628350934	-0.8894609226797688	5.388430212187428	0.00011129151162236073	0.0005900908827996784	1.4557523953548985
RAC2	2.525575717585079	0.033489998123037844	5.385725436677318	0.00011181962751291679	0.0005916579292696762	1.4969969437507062
LINC02615	1.3308575093562365	1.9546922837916	5.382486835341115	0.00011245542064990519	0.0005947746156618687	1.2704383391802843
P2RY2	1.521298575875615	2.0296449141341566	5.381425773359766	0.00011266454577845538	0.0005956330101005621	1.2536162394412038
SPX	1.6590764500908575	1.8560071267665903	5.376203991482073	0.00011369964423991627	0.0006003567765594583	1.2786723215925377
PTPN9	0.6119870231660718	5.540102950934929	5.375590874828845	0.0001138218305982134	0.0006007525664768773	0.5617771883175973
PPARG	0.685842921620587	5.356137259416641	5.373791618976247	0.00011418119193298739	0.000602149569397844	0.5841743523064675
HIVEP3	1.2361277508500512	2.1707876335675182	5.373391915617197	0.0001142611845536804	0.000602321702247333	1.2105626033088797
TNFAIP2	0.4612692123126525	8.129330910069434	5.36808601859093	0.00011532861723499084	0.0006076967735000347	0.35947366625481614
SLC29A3	0.8043171554029995	3.957933330571263	5.365991144671092	0.00011575292433151318	0.0006094276479705495	0.8150574302829279
TNFRSF10D	0.7877972878890254	4.0274048470956805	5.36235874110649	0.00011649252019831339	0.0006128142501747503	0.7944495766806856
PARP3	1.0211107425723385	2.7216797383110105	5.361349801390147	0.00011669882567899603	0.0006136457472661552	1.071842272487669
STAMBPL1	0.9879012827135756	3.5420908132613382	5.360816320191855	0.00011680806478254131	0.0006137248260716226	0.8928631226814119
NLRC5	1.589087311713318	2.004017217308025	5.36058371651839	0.00011685572766371977	0.0006137248260716226	1.2218688828435749
TMEM217	2.8751888435151534	0.2974866153253719	5.360569649700506	0.00011685861075043003	0.0006137248260716226	1.4482762030322407
ORAI2	0.5501437071945823	6.858812141865379	5.359635038704793	0.00011705033195652589	0.0006144780117569167	0.4004717497224135
HOOK3	0.4787270716809786	6.949675690528232	5.35562450984637	0.000117876767867793	0.0006185612571280227	0.38709076993587566
SCN1B	0.8476985722408306	4.200028260849093	5.354945523997577	0.00011801728626710161	0.0006190432500278485	0.7467308502613115
CIDECP1	0.9910187905526349	3.083188305903221	5.353492738299702	0.00011831853306809086	0.0006201119656473489	0.9790908255795205
TMEM51	0.5343747124493392	5.998489507507233	5.351587509752648	0.00011871481518103009	0.0006216765949373004	0.46170533218665444
GRIP1	1.7133906393477902	1.1693331952105386	5.342879963690361	0.00012054368310692689	0.0006302988601220792	1.3360338468131037
SGCA	2.2047409164745115	1.314440204518208	5.342156870733765	0.0001206968734064212	0.0006305214504720652	1.3134648702428713
STOX2	0.8736647241832944	3.711456675943166	5.342136288639452	0.00012070123678455023	0.0006305214504720652	0.8229694088205726
OAT	0.5684070846214189	6.761001124387744	5.3409981071502735	0.00012094278643049852	0.0006312647695510633	0.37347821613392274
SEL1L3	0.5523751841166069	6.03010352477661	5.333151917981244	0.000122621731262776	0.0006392411564190618	0.42457567541937635
RUNX2	2.5207440968315415	-0.5759465976729214	5.33183499445409	0.00012290590615756275	0.0006404601091045466	1.391140361876249
C12orf4	0.6612573590798694	4.315017807279254	5.327306863244078	0.00012388827604735888	0.0006445230557555849	0.6742955671179818
EPN2	0.732677739506614	4.7897923765996655	5.325524392818994	0.00012427722539755249	0.0006462822187476973	0.5851330339647225
VLDLR-AS1	4.351337310713909	-0.6655523903443044	5.324940309654687	0.0001244049541911095	0.0006466820667392371	1.3744111354228439
LINC02274	2.730329758190224	0.5113013972935523	5.324406575242408	0.00012452179244050763	0.0006470249999359711	1.3748047635363614
TMEM245	0.4525829818615392	8.032359432507313	5.3240444255116675	0.00012460113482170852	0.0006471729011564445	0.2813963907454422
LINC01116	1.5369938846755224	2.8426079136636475	5.320034603943723	0.00012548317143360892	0.0006509567457730446	0.9713341984453425
DYNC1I2	0.5403091016168373	7.433106176733052	5.318902398041419	0.00012573340003751982	0.0006519889312993282	0.2931450568503031
RAB5C	0.5356058813594213	8.810739704545133	5.316468116044173	0.00012627316591932737	0.0006539880580186661	0.25424288672917683
DENND3	0.8969488281243221	3.4806988233903997	5.312216393922616	0.00012722173237425765	0.0006580969645386569	0.8182324365464657
IRF1	0.627644152527365	5.362823546245565	5.309420064825055	0.00012784965075513378	0.0006602710343505082	0.46595739430191774
RAB42	2.060305657284128	0.29231429192938896	5.307961054307194	0.00012817855651708513	0.0006617009898122251	1.3601968634688548
HPD	1.9294578809886387	0.653982232238907	5.303755891625688	0.0001291314800650092	0.0006660796538633078	1.328036725864667
ARL8A	0.5741010927958499	5.938840059440765	5.303353488838135	0.00012922305462566243	0.0006662818219855801	0.3803584621877709
SLC25A46	0.6064201209155433	5.320937616720913	5.301792288210834	0.00012957897827177962	0.0006678462737508252	0.45805922590535886
SLC22A5	0.6499098025243537	4.797044117229489	5.299191575055039	0.00013017416464915755	0.0006703705968976858	0.5359019123618554
TMEM104	0.7235206101620415	4.281464599222109	5.296170023624257	0.0001308692471902931	0.0006736773873980284	0.6240956668620701
IVNS1ABP	0.5477295697683564	6.081397189952128	5.294287287731139	0.00013130431275407115	0.000675643551064638	0.34798814346425644
RNF114	0.49737320061997004	6.193974018280538	5.286688732477186	0.0001330755978918787	0.0006833756985000796	0.3224414165827696
IFI44L	2.304671599617289	0.2953669694298274	5.2854605245569175	0.00013336423622390124	0.0006843053992610019	1.3221500633195378
DOCK9	0.9245761095076395	3.238421328439039	5.285065194668474	0.00013345728073311443	0.000684506697953716	0.8217551017360272
ST20	0.7319391097313934	4.756620664057338	5.280955607459472	0.00013442853192614212	0.0006886697247762695	0.5095571602300399
UHMK1	0.5528323636266981	5.833291646437614	5.280943677438237	0.00013443136215561928	0.0006886697247762695	0.35178339335396913
DOCK11	0.7707124134355667	3.6563149855481543	5.2804117446698795	0.00013455761893199194	0.0006888493749257431	0.7227201063919928
RASSF4	1.6302834249625306	1.9181335189420725	5.278566879114428	0.00013499646624555588	0.0006907301088670438	1.0934782379883758
TTC1	0.4891845731515998	7.0390748453538015	5.273913235566184	0.00013611009998501918	0.0006950302977958426	0.2319878357102727
B2M	0.495032382825773	8.771348072256334	5.273464969762373	0.00013621787662738212	0.0006953015211477932	0.1758669780411708
CDR2	0.6881928027225763	4.901261341307699	5.270203841084131	0.00013700463593181684	0.0006990368909156479	0.4654750960218923
CLIP1	0.678743900855018	7.856524416799457	5.268605496434444	0.0001373919725683236	0.000700170629434726	0.18468884798201124
PSPH	0.5530970910396666	5.924774834060952	5.264022371945834	0.00013850897773696035	0.0007050156849996541	0.3099683680537968
ECM1	4.051339482414823	-0.45409895227310587	5.263544556473804	0.0001386259757518778	0.0007053289646255543	1.2877642585708946
PANX1	0.9782217897407222	3.283126599776663	5.262151640822807	0.0001389676342441944	0.0007067846091907849	0.7704410293009918
PPP1R12A	0.5189483820552043	7.96378212301849	5.261247604871696	0.0001391898489284988	0.0007076318458715047	0.168118685585112
UPP1	0.6474352982626579	4.944962982267866	5.259177553355755	0.00013970007116937262	0.0007099420316717619	0.4381048945808814
UBE2Q2	0.5064960127431748	6.031556756701359	5.258199687815251	0.00013994177181277648	0.0007107952931321638	0.2872939883003678
LINC02742	3.727761423871816	-0.7287153282846257	5.2580462638986765	0.00013997973343522565	0.0007107952931321638	1.26365260030253
SIRT2	0.7531669979709394	3.963725542476787	5.255760365894287	0.000140546606624184	0.0007133890009016841	0.6136231545456257
TCN2	0.9606896074200613	2.773894611243121	5.2551419234208385	0.0001407003836523195	0.0007137894918389942	0.8693748759874449
BTC	1.2259643780345797	2.576610902226448	5.2549917967864035	0.00014073773942863187	0.0007137894918389942	0.9122645204196242
NBEAL1	0.7644787603164414	4.44833787234975	5.253433168577551	0.00014112618238498541	0.0007154743084643342	0.5145425734936113
CDK7	0.619226238062839	5.806556016265751	5.25165756137355	0.00014157006435920136	0.0007170304884292114	0.3013190719945271
DNAJA1	0.45993998258944835	8.32997450432752	5.251529049359572	0.00014160224740048576	0.0007170304884292114	0.14197946016144147
SERTAD4	1.9329583011232678	1.7910449130278758	5.251099294751206	0.0001417099255543759	0.0007172758171328119	1.0696610164167435
CD276	0.6659231246502957	5.143146839262613	5.249186425311054	0.00014219024628877222	0.0007191490786454006	0.38843036323160796
PYGB	0.4678461244682355	6.662120256024045	5.248891224272874	0.00014226452229295231	0.0007192387613538765	0.2122800333387982
TRIM9	0.9500769772873796	2.9856883150595124	5.247898442984286	0.00014251461468164494	0.0007200274964861499	0.8097131579079031
GUK1	0.5410497352643322	6.524028928614754	5.2364441816399365	0.00014543346487829283	0.0007329293475641382	0.20044680640083
CNNM4	1.0577301023700123	3.1816093134607204	5.230022511960528	0.00014709709292056727	0.0007404333288284985	0.7343431886398069
TTC9	0.8631180060660948	3.5560894952443793	5.226114592470114	0.0001481192011949531	0.0007452833224682767	0.6454533227087618
PFKFB2	0.9549908498201596	3.5188943079642656	5.224904570926231	0.00014843717956435564	0.000746292855359132	0.6513155258731009
ITGA2	0.7274274121922293	5.071535067050867	5.224396339517587	0.000148570948597785	0.0007463753815812896	0.35411903829411706
SLC35G2	1.2351374375809336	3.013267817095218	5.21653499025793	0.00015065618426121776	0.0007550617272666233	0.746790303330247
KIF21A	0.6178035739426289	7.143699128503511	5.2158840902233035	0.00015083019924912817	0.0007554090742684707	0.11916302157287184
CHPF2	0.6245170677701095	5.384665860048765	5.214580646609946	0.00015117929906950168	0.000756717403052549	0.2891112268702827
IFI44	3.345531339448545	-0.173892504094237	5.21427261291228	0.00015126192241342066	0.000756717403052549	1.2141693606281576
NIPAL1	1.6989843279645978	1.9655517312808277	5.213019510215501	0.0001515985257174632	0.0007579926285873161	0.9668909960024719
CAPZA1	0.44278610129419427	7.209527905930524	5.210321460428585	0.00015232591898326083	0.0007613303298495395	0.10522096239245293
WSB2	0.4841633092558846	7.1385035655722096	5.205693860501181	0.00015358200505177807	0.0007667569713407216	0.10069323564341026
GSTM3	0.8049950957913525	3.9971424352981066	5.204573546069555	0.00015388771683170745	0.0007673272277927553	0.5132801767949529
SPAG9	0.5121185650370377	6.45790395458706	5.201696499413355	0.00015467571696772733	0.000770350477615306	0.14207572645078947
SLCO3A1	0.655285077366762	5.593995437255677	5.199254720886879	0.00015534780114955513	0.0007727900002433873	0.2320293489205607
GOLGA7B	3.503502659923963	0.2507055342487166	5.1979340316082006	0.00015571258072875297	0.0007742068309907982	1.1764351222438227
SPEG	3.93827756207422	-0.2510269943116798	5.196675257867089	0.00015606109031797828	0.0007754285425174546	1.1844596951924684
RAB9A	0.7407816949249444	4.6720978632868455	5.191918979519756	0.00015738529360286976	0.0007810928344239186	0.3611922848825788
LRP12	0.6345369146729789	4.883879240348319	5.190891629351109	0.0001576728551916611	0.0007819098315937345	0.32294049412403325
PDE6G	2.113669937208459	0.21710309071476527	5.1858580914613315	0.00015908971093903912	0.0007883023500577369	1.1576510469175618
RASSF3	0.6769387693192597	6.086255748866641	5.182101399985968	0.00016015580211086768	0.0007929862992799676	0.14141567768808105
ZC4H2	1.3582202069798712	2.5141433840433867	5.179157602661744	0.00016099640981807244	0.0007959157613152594	0.7889689311449555
LEPROT	0.5130166663365996	7.010202790048759	5.179152956797671	0.00016099774008366058	0.0007959157613152594	0.059464011940564276
KPNA1	0.5070746207591617	6.105139716571996	5.176106717138075	0.00016187245158186332	0.0007999291313602569	0.12836106930170033
FHOD3	1.168244834172766	2.7664825034695553	5.174964033870565	0.00016220184340577344	0.0008009345683701235	0.7257736421048042
DDX52	0.5518852743592637	6.904382374440537	5.173944301449617	0.0001624963831835374	0.000801766483357097	0.05670929422935522
APLF	1.1064502248335137	2.6009886830458986	5.172241768376508	0.00016298938638307253	0.000803887163548927	0.7573501241501175
OSTF1	0.7995067016636859	3.9650204721369797	5.166333524124181	0.00016471236651304882	0.0008108131973862156	0.44977357185168376
CDK5R2	1.6535398604166605	1.4989918578744916	5.159552701021173	0.00016671323120260196	0.0008193942430050606	0.9612332609396592
PPP1R14A	0.9558127240260035	5.140132020547762	5.15718054879374	0.000167419165897642	0.0008225420614423082	0.21979077260261537
CLSTN1	0.5644937560196679	6.379477235662212	5.156966514017554	0.0001674830140829857	0.0008225420614423082	0.06641110328689681
EHD2	0.6732809253463259	5.806584809038533	5.156358400694382	0.00016766455737926762	0.0008231158509703914	0.12594596189839358
FEZ2	0.49657020864743906	6.961522359552747	5.154471385824574	0.00016822920464470777	0.0008246148297035387	0.016991163171939938
JAZF1	1.1108327243006193	3.4110070149390213	5.152892690009178	0.00016870311670119556	0.0008263009797609579	0.543361558832153
GLRX3	0.5112292923906425	7.08631283959885	5.152250100098716	0.00016889641535408408	0.000826611159408984	0.005131475300960808
GPR155	1.5591841321377273	2.266940685382703	5.151373435925924	0.00016916049863091364	0.0008275852086866238	0.7924554007594278
ITPRID2	0.61479804680725	4.927106065218052	5.1453937077337395	0.00017097332747099492	0.0008358111934784994	0.23199190182912144
CCNYL1	0.9708254906645273	4.477275965944209	5.143102779024983	0.00017167320436001495	0.0008389101649863196	0.3067287511884178
HRAS	0.5608314599173658	5.630382040275468	5.1396146296792775	0.0001727445697517473	0.0008434974768684167	0.1172534173494082
ISCU	0.4922454302938739	7.168726682317858	5.138116752105388	0.00017320677041350537	0.0008454298233537178	-0.025819195825797614
ASAP2	0.579178601974407	5.306308252366112	5.137843537724749	0.00017329121514173307	0.0008455175514395262	0.15907947651069687
MXRA7	0.7135425478126232	4.523525559798459	5.136427983693289	0.00017372942006773154	0.0008466201605260879	0.28588085232127725
CCDC148	2.129466328149568	0.9176537334081575	5.1362537680217555	0.00017378343074949808	0.0008466201605260879	1.0093538146622771
KDELR3	0.5817726645480139	5.262243345044393	5.13191690878449	0.0001751336061867262	0.0008528711602967677	0.15467800026443346
LINC00294	0.7042141007028286	4.468256537637825	5.12912818603254	0.00017600757672138123	0.0008558166574525876	0.2826528508023589
PFKFB3	0.46618629174740533	7.825194433909706	5.122443929424701	0.00017812093496078805	0.0008657616708831578	-0.08386679250169227
ERC1	0.5681437436257566	5.614824974714622	5.119550867111751	0.00017904381429350243	0.0008695827864884883	0.08220041804849565
ZEB2	1.8097308279063336	0.8920189225566517	5.119255132821403	0.00017913843297527504	0.0008697102547501902	0.98284268494755
SPRED3	2.8969402558706348	0.007470131136824117	5.116496744518733	0.0001800234780954247	0.0008733404429343258	1.0484823918814294
GNG11	0.5158982114050659	6.920757017122312	5.112431534356908	0.00018133613658847855	0.0008784131451663592	-0.0581509584693336
ENKUR	2.223364725111831	0.09721193078106051	5.112403093230386	0.0001813453552835581	0.0008784131451663592	1.0384739870698514
MICAL2	0.7287475706933222	4.006472593125073	5.110840318721861	0.00018185265250729283	0.0008805351122545736	0.3392756032198587
NMT2	0.594141676212101	5.717093548860534	5.100145185142294	0.0001853643474744634	0.0008965150189639446	0.03310924310910224
HOXC6	0.8259327154361866	4.476455131562207	5.097499238944781	0.00018624398137849458	0.0009000848948079221	0.22276559410787655
AKAP5	1.4621530728588295	1.7778680547888825	5.095912286579527	0.0001867736417861631	0.0009023018319483459	0.7947465066998705
RBPMS2	0.7455038994269185	4.110613250390432	5.0912206647763165	0.00018834870902925585	0.0009092203335302218	0.28202880040161205
SEC31A	0.6570513338240831	5.885144718387931	5.090057588500056	0.00018874131153231896	0.0009107699099738609	-0.00613402967667831
BTG3	0.5860587494135201	5.079709982086223	5.086705657676273	0.00018987754773756738	0.0009148645481900974	0.09899452404817666
ATL3	0.4284611578140636	7.381006868416082	5.085650115770564	0.00019023682784707972	0.0009162485612324324	-0.1342377836472961
IFNGR1	0.6600900153998275	4.4932832352886996	5.083496157014051	0.00019097217959244302	0.000919442136417818	0.19376841653906318
MRC2	0.4725290113790832	7.259735417828031	5.076517639750435	0.00019337500964993867	0.0009290550933478903	-0.14500475179253502
TRPC4AP	0.48287941707369963	6.0884639772008855	5.076314365553163	0.00019344547065758315	0.0009290550933478903	-0.05452269858576475
MAP9	0.5647332691053695	6.88050356209367	5.0762696894594095	0.00019346096033096344	0.0009290550933478903	-0.12255282728676331
GCC2	0.6759011127454073	6.181245097924364	5.076214475075718	0.00019348010552504416	0.0009290550933478903	-0.06436546641594809
VPS53	0.5505008738061647	6.659109192937097	5.0734349821381235	0.00019444642861874502	0.0009329907853754948	-0.11157498977521119
GNL3L	0.5593084492751261	6.3628538559950645	5.071630111825698	0.0001950766026107491	0.0009351985767247427	-0.09017187206135446
TENT5C	3.4312243751842435	-0.22172488822389938	5.071490464913375	0.00019512544914636944	0.0009351985767247427	0.9766076842516229
SLC66A1	0.8107861065046391	3.5088203185858227	5.0714856761334195	0.00019512712442039837	0.0009351985767247427	0.37244445521624314
GOLGA4	0.5812138387763257	8.11344383906245	5.0709452675384314	0.0001953162735007174	0.0009357525419695388	-0.18725667743482166
FAT1	0.6678284997295911	5.748402811992424	5.0647532101093296	0.00019749723863605898	0.0009440679727360655	-0.03647244749071188
TLCD5	0.6935360599985705	4.253011572517402	5.061095680490101	0.0001987973900517832	0.0009495692082082923	0.19809440337443895
ZBED2	4.18406120022036	-0.9704492617422382	5.058935499961305	0.00019956945740122944	0.0009528992110148793	0.9286435820808245
AFDN	0.5811790888197761	4.887078264665391	5.058199433952484	0.00019983324628519074	0.0009538007102242499	0.0774162662022766
MFSD2A	1.277639626603435	2.042913180260762	5.0544376354766225	0.00020118706620983953	0.0009591827144637027	0.6650900517157456
SLC6A17	2.0241852325164444	0.5075449188744607	5.053851780554203	0.00020139876511791028	0.0009598016831065493	0.9107115901950529
DGKQ	0.8443665315522959	3.198171779849596	5.0536608552936775	0.0002014678061237804	0.0009598016831065493	0.40825096359583135
GFM2	0.6747562790154173	4.77661504575443	5.05319376133382	0.00020163681713479957	0.0009601519499563278	0.08689566241866498
CCDC71L	0.7092009421056469	4.602256814641995	5.050615161017906	0.0002025725054067454	0.0009629006983459649	0.1129465021588798
P2RX5	1.238950609998986	2.3045676147718477	5.047714721048014	0.000203630381775971	0.0009668452617358533	0.5962334143021968
SUSD1	0.7237489166596731	4.273039411428135	5.044741017142506	0.00020472095122585717	0.0009698512102766866	0.1638988487872739
KIAA0513	1.315156291064241	2.4366209850674485	5.04397885283997	0.00020500144319133296	0.0009700961151018434	0.5603190618052913
CDS1	0.7592141225942681	3.718471262856305	5.041351083292665	0.0002059715866719702	0.0009739622983150413	0.2713491515950084
BCKDK	0.5953252602272485	5.175654563854556	5.03754608311275	0.00020738482773106435	0.0009799164222656532	-0.00707199999679986
RAB6B	1.2718250953354535	2.5721588361030254	5.035586089081266	0.00020811673699742058	0.000982644727025683	0.5148047528835873
KANSL3	0.528372616460131	5.595598822029579	5.030005529271439	0.00021021541349576219	0.0009910452096459621	-0.08135611207209603
SULT1A1	0.5283897714750108	5.449665754923935	5.029820277207964	0.00021028545761277138	0.0009910452096459621	-0.0617300188072214
MINDY2	0.6477003125271397	5.225247429306077	5.02901607488144	0.00021058980955543144	0.000992111991683366	-0.030450393961768185
AKIRIN2	0.7094611073119039	4.31312110657961	5.026234387796112	0.00021164608420086152	0.0009967190636930613	0.12178689808019705
BARX1	2.19193966318349	0.4776746472433511	5.02463194078586	0.00021225707394456814	0.0009989898933896765	0.8626837544381445
FADD	0.45690326226244693	6.473566956921011	5.0226490188648825	0.00021301567501823257	0.0010006109297291952	-0.19097922287672375
SPR	0.5092797012458288	6.171193940561212	5.022564540546968	0.00021304805624827608	0.0010006109297291952	-0.16309722605770283
ATP6V1G1	0.43009292430138046	7.779741226466308	5.018654908929417	0.00021455226766147785	0.0010059361756925905	-0.2753280596699623
CSRNP1	0.7781857183921796	4.054770891041382	5.017484509065371	0.00021500471929090272	0.0010076860830435823	0.1569587475839116
JAM3	0.82520128098145	3.878029502084627	5.016729642155421	0.00021529706128925114	0.0010086845744380383	0.19201045027839037
NDUFB2-AS1	2.6270522513993417	1.2196294436128219	5.01584427011803	0.0002156404719232211	0.0010096641947398303	0.7527092747094519
KIAA0930	0.5051760531830158	6.009654465871883	5.014258767622899	0.0002162568681500828	0.0010120245347986533	-0.16128892894323243
SRGN	0.48742373603688804	6.60677889925311	5.012846764271051	0.00021680735636604053	0.0010138932253588367	-0.22021408731221825
CREB3	0.5560129785527428	5.8174928380836235	5.011887970052689	0.00021718198595842674	0.0010152719078982684	-0.14331191557074607
ADAMTS7	1.9726253371354474	1.4764294993482296	5.009538587786312	0.00021810280978733045	0.0010187372652659971	0.6971328094722482
ALX4	2.021371281192406	0.5784673427948159	5.009383987791774	0.00021816354642960505	0.0010187372652659971	0.8264146549241254
DHX32	0.5742865537222128	5.447922049144524	5.008079960717219	0.00021867655135450204	0.0010207580672400977	-0.10194519627116794
ALDH1L2	1.2497556455305172	1.9686205044418723	5.006311731022287	0.00021937417931367328	0.0010236388704585194	0.5935166480124758
KCTD7	0.7712534344426007	3.9444950654926485	5.005096030619439	0.00021985515818407467	0.0010255070084713713	0.1566093097339838
ARMH4	2.3341167376400893	-0.057263597659071984	4.998583497669632	0.00022245051855625166	0.001035713980979327	0.8508558139312639
RAB8B	0.8049497345996182	4.554230699266147	4.9956743334030245	0.00022362015164248807	0.001039637547109813	0.01967116465248875
EGF	1.9274093669823666	0.5450381134214732	4.994416552181597	0.0002241278232884406	0.0010415802540594727	0.8036487459208734
LGALS3BP	0.575759953850163	6.846365718188965	4.990712010633896	0.0002256300452002555	0.0010470682871022438	-0.2795116721116466
LINC00685	0.8608239910762654	3.3250499317825053	4.9876855229781665	0.00022686508252482078	0.0010524157001151424	0.2584383453630288
MOCS1	2.5274583580576446	-0.10522526422936845	4.986778160199628	0.00022723672408993256	0.0010537554248720169	0.8322010362516856
RUSC2	1.1844894727085746	2.708932894080952	4.985401270948679	0.00022780188630181977	0.0010552221390237244	0.39215118597116927
FAM50A	0.5742466484972688	5.9430634029665095	4.981525539031561	0.00022940059418168058	0.0010618542787448968	-0.2148282998003186
C1orf122	0.6251613816956754	6.002449281683281	4.979290088446077	0.00023032800146290125	0.0010653717013120376	-0.2257094527295589
ZHX2	1.029791757285134	2.4638208048194947	4.976974455874259	0.00023129278582738623	0.0010694453783076528	0.431660632084073
LOXL1-AS1	1.89554297889631	1.6144525767103972	4.975552418710459	0.00023188734503207912	0.0010716813232189786	0.6099239352598094
ALAS1	0.5230853924431678	5.207948477347844	4.975415046518233	0.0002319448650017176	0.0010716813232189786	-0.12764358571185053
TARS1	0.46970576474535264	8.439641101691175	4.9734986905674115	0.00023274882347185908	0.001074225339100888	-0.3754875417298722
RAP1A	0.5183318950991529	5.711791001368202	4.970237863440582	0.00023412348827485263	0.0010797863563655277	-0.20786346921349086
AMIGO2	0.43462006323254343	8.719618045328279	4.96187471487502	0.00023768786791725284	0.0010938457597349696	-0.40111092562470585
LACC1	1.2634796420251764	2.7904028133559784	4.9610077507094115	0.000238060582758468	0.0010951647785489018	0.32885745947708234
PLIN2	0.5921510461329982	4.829202523761739	4.958517509679272	0.0002391345407762767	0.0010989130631048555	-0.09825971288474822
ILK	0.7137651713832236	5.087118129485791	4.957150822968686	0.00023972608705270353	0.0011008360387402126	-0.14306962960729663
PEAK1	0.7499417992060575	3.7690776378232984	4.956387449227143	0.00024005716198567065	0.001101958534990159	0.10311373205378338
S100A11	0.6058496679054617	8.143816850866003	4.955654589160086	0.0002403754504356965	0.0011030215474538453	-0.4030616280639059
PPIP5K2	0.6051156459098737	5.356373836050988	4.95531678733429	0.00024052230884904544	0.001103297428258153	-0.18724794615297213
L3HYPDH	0.642043311873441	5.718350712186121	4.95354790785076	0.0002412928490003685	0.001106063482797443	-0.2398812141070641
ADK	0.5351032782360665	5.932181580947176	4.9519620420597175	0.00024198584863722403	0.0011084119534265358	-0.2688229891082541
GAN	0.6331622472445444	4.788458767124757	4.951320188066686	0.00024226691717535735	0.0011089007507990448	-0.10466396984426485
SLC9A1	0.7737872312052003	4.081100303112282	4.9504808902026385	0.00024263495876155307	0.0011101858544773219	0.027138342058153242
PIK3CD	1.0050968271781562	3.642419690669408	4.946026699188846	0.00024459792340634975	0.0011179610440994498	0.11117421768032099
EFNA2	1.6350298438489188	1.4396799658049413	4.943520754461712	0.0002457095448743851	0.0011226384377881387	0.5850095619184659
GDA	0.6016171323139243	4.695246207490436	4.942119887194972	0.00024633324816521966	0.001125083991619962	-0.10553239424813032
PAK2	0.511075134148923	5.733298023236782	4.9387271024801676	0.0002478506352878634	0.0011309129505258104	-0.2694952082031259
SUGP2	0.5770796724014344	4.94423080709195	4.938544647627085	0.0002479325110906486	0.0011309129505258104	-0.15481088949537813
AKNAD1	3.659306937792457	-0.8382927230056478	4.933531287403732	0.0002501932685417748	0.0011398489884854497	0.7335923303648384
MFAP3L	1.6377858882131795	2.1949721937494218	4.931558102833603	0.0002510889362196762	0.0011431106903057558	0.40811882465135074
EXOSC10-AS1	1.8993414006575149	0.6806824724200984	4.929647361192148	0.0002519594363342841	0.0011454705814964345	0.6752136996955853
ACTRT3	1.8802771104841227	1.459447073756416	4.92962967860352	0.00025196750684174714	0.0011454705814964345	0.5563034206128128
CAMSAP2	0.4601388193675522	6.8385163052598905	4.9287508883814075	0.0002523689340246941	0.0011468856165752445	-0.3948823140674973
TMEM74B	1.8373001435112284	0.9303696481208285	4.927168078142525	0.00025309363186734965	0.0011497682133402454	0.6385172100318002
MRPS30-DT	3.724063159594176	-0.8260823447534815	4.92674527436448	0.0002532875805726755	0.0011502384951390331	0.7230645782569702
RTL8B	1.1776035906381854	3.6596799890211757	4.924424236497513	0.00025435504296870395	0.0011533051379611322	0.06725015816187518
EIF4EBP1	0.6832274928760658	5.342586845194483	4.924291540314797	0.0002544162120376523	0.0011533051379611322	-0.24327378500644592
NACAD	2.7571341067994046	-0.3875493502695186	4.924004129771685	0.00025454875233696665	0.0011534948805579678	0.7295822854555256
TDO2	2.080592845373631	-0.040729351038923944	4.923017548821613	0.0002550042635376901	0.0011551475185895364	0.7214833203964908
ANKRD2	2.362693753887454	0.8287998052079012	4.922681599967659	0.0002551595667138432	0.001155439547383441	0.644418079548922
AP1S1	0.9520333436979618	2.8090600012795033	4.92064741632784	0.00025610203555270316	0.0011592946235695317	0.250152104435319
PLCXD2	1.1603292983580258	2.951574004972323	4.918788907359587	0.0002569662743242912	0.0011627929595891086	0.2144692925792393
ANKRD52	0.5966254793243362	5.692626929738377	4.906402395915101	0.000262804171330559	0.0011870078663874745	-0.32485588014330347
FAM219B	0.637611986501514	4.764065358214002	4.906248741366363	0.00026287744965515064	0.0011870078663874745	-0.184654617049409
SOD2	0.47625819178777995	6.049856597372798	4.903175540603318	0.00026434753572776733	0.0011920031631496681	-0.3734455274328008
MYLK	0.5739568981740364	6.100112625036148	4.902119130854942	0.0002648548470435879	0.0011938177372056832	-0.3808729568709053
ADAMTS16	2.276172736568932	0.6824674497803396	4.900409155265378	0.00026567816007789537	0.001197104568257467	0.6233635365306691
CACNG4	1.4139330782849675	2.6995295098985013	4.899821352890656	0.0002659617868580866	0.0011979581900973307	0.236490092349662
FAM222B	0.5276250863539014	5.86527229077889	4.897481157796143	0.00026709410240909515	0.0012022070002277742	-0.3629805015722436
ULBP3	0.9170374224669193	3.080758561649961	4.891478358881724	0.0002700215469806455	0.0012145240726993674	0.13477770917435183
ANK1	0.9766562394332552	3.0112622240826874	4.890421582192022	0.0002705403567832149	0.0012160716749872204	0.1484763755293388
PPP3CA	0.5248551471440734	7.332650885891575	4.890388067958627	0.00027055682706083597	0.0012160716749872204	-0.4966383586297187
SLC36A1	1.0263710258320344	3.2534585826856026	4.888982817868865	0.00027124836330971427	0.0012174591324275107	0.09135013669937564
KRBA1	1.1815812391149962	2.516226594447392	4.888492280962113	0.0002714901930900293	0.0012181147287848933	0.25705052295688713
F12	0.7061235120314744	3.867128145165776	4.884977297523234	0.0002732296102678198	0.0012240568261865782	-0.05069640394685404
GTF2H1	0.539284977685571	5.225259794056013	4.8848441902957696	0.00027329570647561965	0.0012240568261865782	-0.29969256734567207
SLCO1B1	4.054332147438705	0.14691939063621914	4.883200127646715	0.000274113459045169	0.0012268554535730294	0.6430870885259852
BIK	1.9646195236084818	1.0676704882346588	4.8826346232193005	0.0002743953266531177	0.0012276850351838403	0.5386029843797493
ACVR1	0.6724149440136875	4.468710314612416	4.88029249029364	0.0002755659388743089	0.001232489009311255	-0.17978353410407966
GYG2	0.5743280470455954	5.100142008950868	4.879527568672372	0.00027594937409155867	0.0012337701365358967	-0.2903755661240677
SNPH	0.9513029820240981	3.261891272685525	4.877069524667986	0.0002771852833748108	0.0012384252913690177	0.06729093339585024
HNF4A	0.707421893994689	4.788061884892061	4.876569458931578	0.00027743742043143837	0.0012391165687808624	-0.24441075074987673
LASTR	1.197258238663844	2.9130971122649663	4.876241742273004	0.00027760278693874654	0.0012394199543211148	0.14436457665515956
PLCE1	0.7178456928126273	4.826971441293802	4.874610016966909	0.0002784276841463993	0.0012422308461389686	-0.25481050072327704
IL7R	4.576172873091661	-1.3011547090991855	4.873237959711843	0.0002791232799029457	0.0012448976579121562	0.6089092510444924
SERTAD4-AS1	1.9767891577617411	0.9772323539031655	4.871034901565201	0.0002802439486619363	0.0012481453175699684	0.5315709747412791
BAZ2B	0.5794044880676905	6.5220441058327	4.866932243502882	0.0002823433923412819	0.0012559908669263168	-0.48659106304248656
KCNK15-AS1	1.6835680339536747	1.6966015237578167	4.864433092458765	0.0002836302765639189	0.0012596987143481315	0.3918674909893616
CASK	0.531820360456142	5.452272823900295	4.863511741949375	0.00028410624170748634	0.001260932098576143	-0.37301050442530137
SNAP23	0.5226769370669055	5.678138802596409	4.862251135833353	0.0002847588088451469	0.0012633875300000937	-0.40587700260964255
THRB	1.3617796060185179	1.481815252665748	4.861309678593031	0.00028524718013215575	0.001264672056912172	0.42839605125464875
PRRG4	0.745834612505619	4.2297918560896965	4.859730544489791	0.00028606829369014783	0.00126787062569292	-0.17220205387544318
CASTOR1	2.6131574330421055	0.4078198717320484	4.858742619421769	0.00028658323987458296	0.0012692683883024703	0.5794879079794706
GM2A	0.5088961011118744	5.529481167042933	4.856794601310067	0.00028760144730263527	0.0012724488381528766	-0.3963615410313537
MAP3K9	0.6338312424318091	4.2626711330798885	4.855928471245452	0.0002880553696048996	0.0012740140129952444	-0.18581800416640792
AP1M2	0.6053877749950365	5.417164370412142	4.853304119923208	0.00028943528965222066	0.0012780515655828645	-0.3871876996296377
WWC3	0.5570053034521978	6.256559388156354	4.851809143381275	0.00029022443596010033	0.0012809350539252171	-0.4913270526750706
ROBO3	1.1649046256187874	2.395374297116318	4.849582288857973	0.0002914040600569331	0.0012856953326133157	0.21251856947654613
RGS14	1.1395733467315912	2.2015052756521887	4.847622541304794	0.0002924463087611641	0.0012898464103474367	0.2524225780969882
EFCAB10	1.7099660907552163	1.168657775739793	4.846184316566926	0.00029321365899809217	0.001291439661515143	0.45681387689698294
TLN1	0.5264455445845382	5.965229444568248	4.844605691081053	0.0002940583256315734	0.0012938159467428619	-0.4740436856923598
GREB1L	1.6571487255342432	0.9702677091475365	4.843645349205387	0.00029457340609945887	0.0012947678603497288	0.48355087914287775
ECE1	0.4842482702018698	7.161934753406538	4.843443408932224	0.00029468183614091706	0.0012947678603497288	-0.5757812084597926
ALAD	0.578021416912649	4.594289065125613	4.843118853804208	0.00029485618996699295	0.0012950865802417648	-0.2726968883191603
OST4	0.4125764150393296	7.752362830012188	4.83912461477734	0.0002970107205965204	0.0013027504710302548	-0.6110637160754209
NCK1	0.7292190486531238	4.4730018638345745	4.83479643824172	0.0002993638401649337	0.0013117147939710493	-0.265888971860579
TSPAN17	0.5637457607385548	5.889243715077262	4.8345452218123866	0.0002995010130056852	0.0013118639412645716	-0.4841461107410341
PADI1	1.3088510492808303	2.5801961989295923	4.828944800312707	0.0003025760369728929	0.0013235100379281972	0.1323408385867575
RHCG	2.6055303080747096	0.07072128590334027	4.828050791192194	0.0003030699358271548	0.0013252147073638395	0.5523467553504418
LAMC1	0.4549143578726538	7.277640757395891	4.82678390413613	0.0003037712661667161	0.0013278249160277073	-0.6135260343164957
RECK	0.7014253209915222	4.002541413311691	4.8248013231093125	0.00030487217708296724	0.0013321793515957896	-0.1916015719719546
HACD4	1.733522357559532	1.6126115590070147	4.823372226410279	0.0003056683106050674	0.001335199488632025	0.3338710957283615
SEC23A	0.45385013547951036	7.098049937613473	4.8218939289712175	0.00030649412417690133	0.0013381571608674422	-0.6126678677091357
ADRB1	1.4461609338963766	1.8805428763299907	4.820887593311397	0.00030705761266345747	0.0013398877643496325	0.27368176276960465
SNN	0.9088647184013823	3.3447821524163803	4.819580331142852	0.00030779120823766964	0.0013426283157692586	-0.05843306525717562
MT-CO1	0.43668471908728534	8.723824678718934	4.814499657852661	0.0003106596438569451	0.0013546762666644984	-0.6782344735141894
NCOA7	0.46226400170248194	6.827827822706407	4.812692767687295	0.0003116864498333887	0.001358688019835745	-0.6124138202771032
ABLIM1	0.48272347950626404	5.931745257903442	4.81032572383183	0.0003130369075021551	0.001364107387265301	-0.5347913134070854
FLYWCH1	0.8547678973177661	3.4015620241879145	4.803761632959629	0.0003168137445862137	0.0013786763021336429	-0.1007518277792041
SKIDA1	1.3689879386056494	2.646082089251027	4.80325238753781	0.0003171087230467983	0.0013794880154429803	0.06960362174191914
HMGXB3	0.6650668274539759	4.309016338264116	4.803047776599071	0.0003172273233936846	0.0013795321550658694	-0.2941872624624988
SEPHS2	0.44525450199873173	6.590493087319343	4.802308804055334	0.0003176560436552669	0.0013809244276469564	-0.6139812592561107
ITGA4	3.9646267933110737	-0.10532170428820938	4.800448452251483	0.00031873800418455596	0.0013842087447004272	0.5138128108302942
RPUSD1	0.608844768830342	4.384955197567242	4.797648128876042	0.0003203738574201869	0.001389889313228096	-0.3190031190674345
HTRA1	0.48263405405821214	5.909372368518704	4.797081940138984	0.0003207056628893902	0.0013905059084778316	-0.5571477611122226
AKIP1	0.4963483666009605	6.437641863783118	4.796846175301635	0.0003208439340709462	0.0013905059084778316	-0.6115008880469581
PHAX	0.46077275310973587	6.510207462168649	4.795638980809804	0.00032155289840393465	0.0013926295089200032	-0.6199791387867659
STAT5A	1.4981715577384798	1.9308791736299942	4.7944353639382395	0.00032226137998116135	0.0013951127174370412	0.2141639685952672
SERPINB9	0.655454882517688	4.948666864668388	4.794292435215212	0.00032234561922542954	0.0013951127174370412	-0.42622667716606255
B3GNT5	0.7067137300420381	3.682290137665101	4.793877688581703	0.0003225901917040836	0.0013956963396176678	-0.18152918311253163
KIRREL2	2.2684009270537278	0.10447763402663442	4.792653655392642	0.00032331311659778393	0.0013983484675701501	0.4887006539819625
FAHD1	0.4912757629850715	6.345522173364398	4.790853695495583	0.0003243792435075104	0.0014024826571772712	-0.6146034845434443
MPC1	0.7354720480327219	3.4080182999584756	4.789980512390319	0.00032489774825025417	0.001404247148400691	-0.12800197052881668
TMEM106A	1.2501022095643193	2.4629927779889926	4.789451768872924	0.0003252121392787814	0.0014051285365577785	0.08581130815585691
RRN3	0.4447540206793832	6.503102434306434	4.787174415274122	0.00032656986579837784	0.0014089926239905979	-0.6353749477937267
DEPDC7	1.0561980258571566	2.8433737943240365	4.78693832738179	0.0003267109541272265	0.0014089926239905979	-0.0058457017839703695
MAGED2	0.454234920704673	6.908303095876518	4.786837735289636	0.000326771088111027	0.0014089926239905979	-0.666856195015403
GSTK1	0.44581373372310384	6.439222952293547	4.785232525422484	0.0003277322381798759	0.001412179562888896	-0.6335766307183244
GATA3	0.6777153205366941	4.543128795912956	4.776223091989089	0.00033318150239179244	0.0014332325703157252	-0.3891344315547105
PCNX1	0.5453085199263281	4.893073992992525	4.77360337359989	0.0003347835868496603	0.0014386646029485401	-0.4559452469690042
HSDL1	0.6757609320701565	4.629602457734239	4.768112209014532	0.0003381676801513176	0.001451735704193304	-0.4202497747492675
MYOM3	1.330724240744214	2.706984833829401	4.766804197911351	0.0003389790005921749	0.0014547276948490098	-0.012135426404756622
OSER1	0.5102824004369753	5.400422220456427	4.761965796790625	0.0003419977043163044	0.001465704447069876	-0.5569351676007877
LPAR2	1.9993208105055176	0.5209731285322775	4.761590404954072	0.00034223307564656676	0.0014662191721873793	0.39617946607136556
FIBCD1	0.7250865037565668	3.4652094739632444	4.759128573533637	0.00034378081728967964	0.001471363390284228	-0.19867180608365054
NSUN2	0.4709038522734481	6.630392138504071	4.757104524173857	0.0003450587641285314	0.0014753436906604772	-0.7026100370996788
DCUN1D3	1.0215189194893455	3.171536162046388	4.7565936707417755	0.00034538208533592185	0.001476229880871279	-0.13723807931040533
LAMA3	0.9158494743074397	3.0186268687231412	4.752690260246645	0.00034786296416962765	0.0014848378873280749	-0.10983431307031744
OXCT1	2.699378958196419	0.6590606676062675	4.7505389196571315	0.0003492381768342713	0.0014897824698238578	0.35991285597444733
MAPK10	1.2527720753656078	1.844538069424464	4.749644926618739	0.00034981130556327515	0.0014911527502563203	0.15037050375229022
CLTA	0.4442962159085848	7.788891638675182	4.746627072600484	0.0003517532304360009	0.0014979247040997428	-0.7871198795055125
STARD4	0.7038610772899041	4.078628351501262	4.740875211491448	0.00035548544595887703	0.001511311207313089	-0.3650103206642905
AP3B1	0.5765169398019214	6.159436145230659	4.7316933399312875	0.0003615285995585642	0.0015344291505818815	-0.708429922746582
NMI	0.7433334236646632	4.6931781301807876	4.731360602826709	0.0003617495834977978	0.001534841461671777	-0.5010589015289648
ATG4A	0.7702896116119646	4.0269787166914455	4.728287324215375	0.0003637973013267881	0.0015422133140393843	-0.37810774913985945
EIF2AK4	0.5174945292224074	5.9443680542967225	4.727592413436531	0.00036426198195340737	0.001543375918610965	-0.6926372971154606
ZNF271P	0.49150833156984053	5.6950569605746955	4.727434357884249	0.0003643677581437679	0.001543375918610965	-0.6624410604290478
CASP7	0.6148740789210878	4.393246561983533	4.719695558198133	0.0003695859652594745	0.0015628768211770332	-0.4675376189833944
SEPTIN11	0.46599448556264367	7.218847432177317	4.719178142544366	0.000369937605107997	0.001563475697874241	-0.8139319968614869
SLC50A1	0.5604882088145899	5.126812071774892	4.719125477804525	0.00036997341592778815	0.001563475697874241	-0.5968338182078696
ERAP2	1.3981610664321835	1.7145210319078115	4.718749053606737	0.00037022948042014303	0.0015640381902836996	0.12114317450842282
MAPK8IP2	1.7924638614777926	1.2195908535509192	4.7182620187632605	0.0003705610609733263	0.001564919221640342	0.21630970822300988
MYL12B	0.4148575662004035	8.465797748871804	4.717236220983278	0.0003712604465307117	0.0015673524327483085	-0.8588565396703975
CRYZ	0.46618286944756715	6.961869612211454	4.712970221521243	0.00037418369797544897	0.0015775991508941698	-0.8102877117800649
CISD1	0.3944846140687561	7.605789969036022	4.706958076477277	0.00037834404125714903	0.0015923159681655934	-0.8556520385716109
ANKIB1	0.5466628636110276	5.4340855349517865	4.706841178945757	0.00037842540658526643	0.0015923159681655934	-0.6660772245788174
VPS41	0.4926694851233133	5.464345210188311	4.703063080319421	0.0003810649001887203	0.0016028920404763632	-0.6775615538013602
BOK	1.335244834567706	2.73591831024687	4.701476467132817	0.00038217903709339185	0.0016065159787931077	-0.14081395936904162
ITGA3	0.5814757563028552	5.581653664992722	4.700241278970971	0.0003830487359416918	0.0016096398814596366	-0.6990661698246825
S100A2	1.423384129986198	2.089146156718797	4.69951939933652	0.00038355796227312677	0.0016112474505000569	0.0036349724131854444
SSPN	1.0469881634601503	2.4783861086915353	4.698440182293348	0.0003843205691401895	0.0016133853595588154	-0.08713160747035165
CTSA	0.44110503321481254	6.053303992875588	4.695707843058427	0.00038625835325487273	0.0016188488479083958	-0.7653687797408173
RETREG1	0.8930451632738761	3.614338331550044	4.692966448658827	0.0003882127347313982	0.0016254331750439055	-0.3563734309883504
FBXO22	0.5409700337469632	6.400207426250581	4.687940711126163	0.00039182231134415126	0.0016378507394997056	-0.8144749591785887
TWF1	0.4767889698551313	5.740612426307934	4.687215405315387	0.00039234610310530854	0.0016395014558145615	-0.7445229165069476
FMNL2	0.5869404783674597	4.683148582084355	4.682573077480742	0.0003957158627424066	0.0016519546354064362	-0.5915915663834941
PFDN1	0.5428414225784559	7.096976867836614	4.68221448918527	0.0003959773980251095	0.0016525041019945514	-0.8771322096480194
SLC25A21	1.920727247572095	1.1984400875543866	4.680826392763238	0.0003969914912168583	0.0016556632771382873	0.15182796104038943
ADAMTS7P4	2.2532628698892374	-0.45466281886671506	4.680821962196555	0.00039699473233268686	0.0016556632771382873	0.31847509842580557
ZFC3H1	0.4773658329500696	6.679228137788023	4.678149074371476	0.00039895504903613235	0.0016632934197769922	-0.8562115963214243
RHOU	0.6814050568804504	4.22106852964226	4.677563380145666	0.0003993859393941979	0.001664544282140956	-0.5134485080410469
AFAP1L1	1.3750049996119444	2.670088049241711	4.676316964462366	0.00040030452225605707	0.0016674569446588447	-0.17274356859815487
CHIC1	0.695146028508157	3.720252622205688	4.676259433798153	0.00040034697397705286	0.0016674569446588447	-0.41114180511929366
UBE3C	0.4213071407890441	6.74847731150805	4.676068556335278	0.0004004878553434541	0.0016674977152107155	-0.8654314515838815
GNPDA1	0.41769159853209636	6.488578348552343	4.675517942393844	0.0004008945360200049	0.001668644796523057	-0.8457626448877393
SOCS2-AS1	1.2813189141883823	1.4809217175741642	4.67252275158901	0.0004031142731607132	0.0016773351503448716	0.08369614946958404
STIM1	0.4367359156439372	6.3272505342271685	4.672133369398524	0.00040340377808233406	0.001677990862396105	-0.8378864170872546
HSBP1L1	0.6441372091377895	4.752205121773678	4.666588306008357	0.00040754997058294306	0.0016924700051632502	-0.6341188540508389
IL15RA	1.3180693723969212	1.6427929179078002	4.665648375091236	0.0004082571450987763	0.0016947946505833642	0.03822813486448684
SLC22A1	4.53200946780205	0.8991055124019128	4.665098899052259	0.00040867114210627693	0.001694912594584885	0.17263719173904057
TPM4	0.40924905458642336	9.28732218180539	4.6636071447978775	0.000409797282696571	0.0016984755411861788	-0.9690146505324053
FYN	2.990014029376823	0.5795459294625294	4.6601320113218065	0.0004124331774131895	0.001708287208302107	0.2082125121709275
KLHL21	0.7583975781544607	3.9155231050375003	4.6590090869613086	0.00041328866582739435	0.0017112733819415547	-0.48568677780145375
SUGCT	2.438598709813936	-0.08712875888806293	4.657656895037857	0.00041432125853717853	0.001714990695930007	0.2655646230096229
CORO6	1.3777345339918108	1.1612375723811301	4.657348049862698	0.0004145574807340133	0.001715410265106262	0.11552891204022675
VEGFC	1.088079395463285	1.9655749635760675	4.655707401387426	0.00041581468145200304	0.0017200529262014566	-0.049999423930743525
INO80C	0.836525035579224	4.065069115142819	4.654867199952868	0.0004164600413167297	0.0017221624595412232	-0.5246948463608536
CSNK1A1	0.49054653998244824	7.88959695299394	4.6531726386544126	0.00041776479338464373	0.001726996480940094	-0.9678175750206357
PTGFRN	0.5498151391799233	4.755122795938097	4.650555790990437	0.00041978799417634094	0.0017336698980269666	-0.6650567083097414
FAM3C	0.6135549248354746	4.497369823789436	4.649968573842362	0.00042024338984024125	0.0017344243733834748	-0.6192890517087504
CD151	0.4089515277602622	8.210347455496903	4.648152710835748	0.0004216548579512401	0.0017391212040012236	-0.9854343703528805
ZFAND2A	0.6443998435683591	4.08338890914891	4.645323464610788	0.00042386381677824505	0.0017470990762862208	-0.5465476302494725
ARHGAP17	0.8218136452918108	4.020678367166307	4.643904827366762	0.00042497593682639653	0.001749415506935846	-0.5362811749128724
PMAIP1	0.6025912282581345	4.774985531066935	4.635186270178121	0.0004318773809624321	0.0017749532425984287	-0.6977473638410663
WIPF3	1.97387826779336	0.5517381893864276	4.632581247502716	0.00043396190137775945	0.001782933620501689	0.16230309339134052
HLX	1.3532952436973047	1.959960384514435	4.632380094561852	0.00043412329505168227	0.001782933620501689	-0.09210154640690416
ROR1	0.4739555227193746	5.780298839938118	4.632083942796607	0.0004343610234605083	0.001782933620501689	-0.8543339815846327
TIAM1	0.8719673131263965	2.751015712999725	4.6319424532035915	0.0004344746482510008	0.001782933620501689	-0.2747042380239719
FCHSD1	0.9503551838242807	2.847647731105874	4.631007086117334	0.00043522657960487927	0.001784681525652503	-0.2988449808636471
SUFU	0.6857901092851657	3.8800173301446996	4.629746332184152	0.0004362422178763788	0.0017882697426321425	-0.5335377411245013
SLC12A4	0.8493050880980553	3.1669957198317977	4.627259575223705	0.0004382526977088905	0.0017959324467967418	-0.3793258171416385
YTHDF1	0.4590907751122515	6.245461000971475	4.626153008912004	0.0004391504094131122	0.0017990316289000928	-0.9176432722465497
FBXO10	1.0769868029788405	2.6054628856543003	4.621619474422563	0.0004428481973616371	0.0018118459538243883	-0.2603326809214854
SEPTIN7	0.3966515764194307	7.840364701981543	4.617526743823393	0.0004462141200780304	0.0018244434610712142	-1.034266866231298
LLPH	0.4262941692970088	6.84294502344258	4.616934965800315	0.00044670299357115937	0.001825855423594199	-0.9849106331370239
PBDC1	0.4987587845217565	6.075590697654388	4.615596917115942	0.00044781041302295946	0.001829793913797637	-0.9201964146066146
DGKG	0.9257897923156806	3.049990003202514	4.613280129771954	0.0004497345967478194	0.0018370661755402256	-0.3789240248048644
DENND2B	1.4747104248092122	2.3739421906106233	4.6063626953649575	0.0004555308724362971	0.0018595483624485553	-0.23519072572167854
MYL12A	0.44220226259893636	8.539574026849223	4.601995135988852	0.00045923031010938433	0.001874048618733195	-1.0793833638490113
TCF7L1	0.7520865939066512	3.281406105320945	4.601330740263208	0.0004597957888854982	0.001875754469090294	-0.4544179956024932
SLC38A7	0.8426342985830595	3.6143837307429205	4.600215340310875	0.00046074674573363164	0.0018784290402986518	-0.5316878002792693
STAT5B	0.5774107311808603	4.71523127199533	4.59950763470667	0.0004613511694317332	0.0018796883008237177	-0.7550291422153563
SARS1	0.4522356782359074	5.944689117597311	4.597259695787498	0.00046327649319206237	0.0018869282719830398	-0.9404606193049041
USP2	1.8774972315932759	0.8279421543830808	4.596396752243489	0.0004640177968838822	0.001888738040436154	0.05893646360073568
ATXN1	0.6035373149353962	4.578294099917887	4.595024400066674	0.00046519923197323236	0.0018923358588741653	-0.7387264951228065
SFT2D2	0.4689921417161482	6.5809462565212975	4.593558612125254	0.00046646454182834303	0.0018962700453999755	-1.0095668132246916
CLCN5	0.923375578465599	2.941398305375192	4.590298638497262	0.0004692914245657787	0.0019059345212250013	-0.397269729530743
BAG3	0.5311912380578399	6.708229579636223	4.589700980986123	0.00046981160202239406	0.001906829475981127	-1.0269724413275796
IDH2	0.5138928236453006	6.497612442804224	4.58849512718189	0.0004708629459907801	0.0019104857084599395	-1.0123292532353059
HGS	0.4921737175776846	5.956449038591483	4.58832344389866	0.00047101282875238766	0.0019104857084599395	-0.9588660702186997
ITPRIPL2	0.49501648223156725	5.668243650256893	4.586219252501418	0.0004728538420656802	0.0019173416866673423	-0.9274428202099401
EIF2AK2	0.4280600782349371	7.3159533427740016	4.585977419440102	0.0004730659046462431	0.0019174971527939285	-1.0727239431338527
SGCB	0.5798962064407105	5.321178373145917	4.585785252937425	0.0004732344849352527	0.0019174971527939285	-0.8798342919296651
IGFBP2	0.6482140594553307	4.442798408521515	4.585488235055389	0.00047349516956963285	0.0019174971527939285	-0.731471187378486
LINC01234	0.47096097428200423	5.738900705959766	4.585200072889626	0.00047374822374167744	0.001917911332270572	-0.9384702334567523
NID1	1.1455351145694332	2.255781231073718	4.583114515575848	0.0004755838639692754	0.0019247301144413567	-0.2515133588373102
FAAHP1	2.0071914947535943	0.42525648671177607	4.580549237980801	0.0004778518328749882	0.0019324937070821632	0.08428919613423602
KLHDC8B	0.9618353544766629	2.58753980722711	4.580429511558599	0.0004779579561698495	0.0019324937070821632	-0.3335755100081643
BBS5	1.1104684459324932	1.9679430268715388	4.579872843752962	0.00047845169650769876	0.0019332910842495448	-0.19168362466939115
UBAP2	0.4962901889952258	6.267634266693604	4.579864449715254	0.00047845914569320493	0.0019332910842495448	-1.0080860988608427
MAPRE3	1.1564680123286122	2.621315883268319	4.579316320438396	0.0004789458360372903	0.001934643072211601	-0.3435449086978304
ZNF197	0.9263825332974363	2.7585643721277564	4.575774402545167	0.0004821031151871431	0.0019455430282932932	-0.3821691824212161
MRPS6	0.4492543641593407	5.990272432870338	4.575447489018248	0.00048239561019251267	0.0019458847467488524	-0.9872886298543229
PDCD11	0.5149106824234195	5.3764674635461125	4.5753378475854305	0.000482493749311783	0.0019458847467488524	-0.9078568251060499
BTG2	0.7653500166968068	4.289643191945447	4.573680650277782	0.00048397960988031725	0.0019512585222433076	-0.7242641167249504
RALBP1	0.43587753229360526	7.3870185654558025	4.571432433026768	0.0004860029536316085	0.0019581747133969145	-1.1040903905771158
ARF4	0.42520282041417445	7.448340503678521	4.570995445250089	0.0004863972469125244	0.001959142805803455	-1.1078665279484303
ATP6V0A4	2.7528816382620835	0.420132339159908	4.5707187958532485	0.0004866470381605408	0.0019595284347584925	0.06727545962664916
RILP	0.738199086694975	3.969603677160559	4.568739523040553	0.0004884380300059378	0.001965495647477232	-0.668272103098734
NPEPL1	0.6088316611837223	4.578195027551724	4.566005100462753	0.0004909235571231975	0.0019736244142247385	-0.7939658182310652
ZNF106	0.5581196499946737	6.5810572331007435	4.560916342167257	0.000495583999778054	0.001989229109101245	-1.0719412341894161
GSK3B	0.43441032322770123	6.083886185982598	4.560901340989418	0.000495597805745387	0.001989229109101245	-1.0255013037632263
FHOD1	0.5208224512321369	6.20654581662627	4.558565359824672	0.0004977525288654489	0.0019966610429418196	-1.0427673982024066
PSMD2	0.39245736800343245	7.437698005673056	4.55831447111129	0.0004979845254497718	0.0019969619053345202	-1.1316169168470003
PYROXD2	0.825067673277307	2.9325262217186876	4.556869829168279	0.000499322561704043	0.0020012340240143944	-0.4583229040862822
CNNM1	0.537559608646613	4.889612813477425	4.556273553075733	0.0004998759195395099	0.002002652502848052	-0.8677211171807215
ANXA1	0.44367321826533335	10.40536119609973	4.554797675769329	0.0005012482959332723	0.0020075183640652465	-1.1786659330432876
LINC01508	3.804500707421778	-0.013369563926946437	4.553719752423428	0.0005022530873458602	0.0020096443130038825	0.07860209510475613
NINJ2	1.470871767436312	1.1673566010338543	4.552001792004395	0.0005038587986867719	0.0020154351947470877	-0.07844678699502428
CD44	0.3787299061555327	8.637508899537423	4.5489720222508305	0.0005067035533984117	0.002024903926870184	-1.1821221032353337
ADAMTS12	2.752308964529971	0.08527291290957552	4.547150088306663	0.0005084222193702985	0.002030496273277927	0.05914627154344476
ALS2	0.6882137817734919	3.7307374954706787	4.546126103154834	0.0005093908088194323	0.002033726016378901	-0.6600072639235002
PCBP4	0.9198874271398125	3.204007134341984	4.544510066763006	0.000510923303102735	0.00203778480739001	-0.5442650589611633
TRMT61A	0.6506444361069854	4.0791218175014645	4.541978356424767	0.0005133337234259391	0.00204625664743903	-0.741980850515346
ZPR1	0.5306336083074212	5.335936393626774	4.5407861609729006	0.000514472870884083	0.002049512971389144	-0.967922117728758
DNAJB1	0.43970029780979303	7.0908339542796615	4.540273026063469	0.0005149639773824193	0.002050711696479641	-1.1475723431973055
TOMM40L	0.8187850122796809	4.09918859098351	4.538213989445215	0.0005169394999835741	0.0020574062702725477	-0.7532843887597629
SLC25A37	0.44159642706688373	6.26154657012935	4.537601268375677	0.0005175288803377603	0.0020591077128233695	-1.0882990349688724
EFNB2	1.0857021119151862	2.1413416283178677	4.532869712308401	0.0005221036497829045	0.0020740657168140364	-0.3191928030415463
GABRE	1.1796450400821494	1.876811852158053	4.530645920852905	0.0005242681711831854	0.0020813642751092752	-0.2630515716512649
GPR161	0.5606652562350769	4.460709135231675	4.530110931447907	0.000524790284279707	0.0020827870252848276	-0.8404181778779183
IQGAP1	0.3951672091654528	7.571546564184101	4.529646819027859	0.0005252436615816072	0.0020839361744597767	-1.1924704870658145
MSRB1	0.47668599561184877	5.909778092939072	4.5290944449293065	0.0005257837866644648	0.0020854286767608334	-1.0666149269160643
ACVRL1	1.9264235888895553	1.0347106904145578	4.52508944186597	0.0005297171865736769	0.0020990662346470935	-0.10447848926330039
GAMT	0.6604968206131292	3.9010961047033916	4.523571077735579	0.000531216343299286	0.002104351257168146	-0.7397292345857478
JMJD1C	0.4644141839632159	5.730941140899573	4.521808586283736	0.000532962038990301	0.0021106093200363102	-1.0586121563073574
RIPK4	0.5968316017191073	4.162793716935716	4.520322559880524	0.0005344385100668811	0.002114481445738951	-0.8004408088491353
SLC52A2	0.4749845389368321	6.436263938642335	4.518266932309741	0.0005364878901552482	0.0021212701158765178	-1.1413608469258625
MCTP1	1.1445076528628852	1.9626225941818862	4.505733917118525	0.0005491597333447582	0.002162635234719915	-0.3290552848127799
ACTL8	2.241777111899032	0.24108628460600198	4.503406546978972	0.0005515467231651633	0.002171337980629619	-0.033422449481531835
MAP4K4	0.4528442660728924	7.130882227028742	4.499736223656499	0.0005553328701886825	0.002184240602597415	-1.2276462909834898
DRAP1	0.42342936753304095	6.2783006170714	4.498333661997483	0.0005567867732099979	0.002188225972457772	-1.1651247938151972
CYBRD1	0.5321328947962787	4.88485332043215	4.494912910952065	0.0005603492545730982	0.0022005688540197004	-0.9841677027527629
LIPH	0.5363129114506799	4.994373131182805	4.493572666118707	0.0005617514409314538	0.00220471407857084	-1.005074649551827
IKBIP	0.4528751877675026	7.135875347898089	4.491164822086677	0.0005642796786067865	0.002213270894812928	-1.2443850494758522
PEX3	0.7868650729882671	3.3783368228532926	4.488725596868812	0.0005668528516311872	0.002222678259170376	-0.6900401485592562
LHFPL2	0.41897842100296945	6.485496016317116	4.487592485210846	0.0005680523065424623	0.002226009038576747	-1.2044243106257788
SSC5D	2.2297139206657355	-0.12971690851582926	4.481654318408159	0.0005743811521168002	0.002245966263426283	-0.04005956058698157
CCDC93	0.6629882869743575	4.393838772855139	4.475806479842071	0.0005806849109804412	0.00226713077583524	-0.9313490484976059
CIB1	0.4070619566504874	7.189458510533148	4.4735402515837555	0.0005831469910796031	0.0022753465418811508	-1.281314898204828
HSPA4L	0.5389488430965281	5.227949182092449	4.472001467613236	0.0005848249018688838	0.0022809081351342344	-1.0833184477513145
AGAP3	0.5082969597856604	5.041225862630699	4.471404991091876	0.0005854766478501911	0.0022823361816286945	-1.0551152936182353
FILIP1L	3.6274438988340476	-0.24236772373274426	4.470009035328762	0.0005870048856956703	0.002286891928345766	-0.05351071962871501
NIBAN2	0.43066172578166206	7.350899174640647	4.469594362647916	0.000587459646146668	0.002287262534124768	-1.2974873641089442
IPO13	0.9462603069353435	2.984095762775185	4.464435516436055	0.0005931477226877323	0.002307996033217484	-0.6454471806062685
ECHS1	0.3906596625235599	7.012932191081154	4.463482783741204	0.0005942043979589714	0.0023106939596570213	-1.290068499781177
ACTR2	0.43127871220385394	8.137967299211862	4.463224430825938	0.0005944912718341951	0.0023111029883040837	-1.3377245339784638
FMN2	1.1144332870339637	2.4504468578848013	4.462774535866071	0.0005949911744386208	0.0023123396696789664	-0.5232703071682137
MUS81	0.5293742735250246	4.777291537830694	4.4607052921393775	0.0005972960172039209	0.002320588069283407	-1.0310933139671041
C16orf72	0.533703544157806	5.3106993938218645	4.460532105601209	0.0005974893398595332	0.002320630352065118	-1.1178525183171333
ARL8B	0.43837157236523616	6.340886814533406	4.459598101892437	0.0005985330527594365	0.0023225565683648664	-1.2453459389821493
CREBL2	0.4701966730897498	5.6392957359836355	4.459171283121459	0.0005990106325493413	0.0023237008984530716	-1.1668019331459734
MORN4	0.6677240104524436	3.961193849920128	4.456260216341107	0.0006022784171820489	0.002333530754357497	-0.880912588060629
SLFN5	0.4784250755198274	5.787285679788448	4.455818301296299	0.000602776090272367	0.002334037098406243	-1.1922354282248664
ZNF655	0.5909562105842685	5.727242524011967	4.454470209610079	0.0006042968999005958	0.0023385021499043443	-1.1872318230388537
FKBP1A	0.5636783604926894	8.565493264072437	4.45262187055805	0.0006063884892390459	0.0023455701071656934	-1.366021800583912
PDCD6	0.8462280648082103	3.7282633509674685	4.452530441238137	0.0006064921448481105	0.0023455701071656934	-0.8378024958466419
ITM2B	0.43353986764424324	8.190122908916933	4.445545636429195	0.0006144653001659215	0.0023742401634600616	-1.3728831986520094
MACO1	0.5439476746878711	4.874396482755961	4.441765722973238	0.0006188251066838518	0.0023896342917482075	-1.0842274243887315
OGDH	0.45984528957686344	5.906421045471717	4.440097253209128	0.0006207596874823284	0.002394923635054661	-1.236895679375805
DZIP1L	1.12682961323696	2.5523596936830746	4.437523435645533	0.0006237562622037527	0.002405754898493552	-0.5950795229844772
FAM98A	0.447169692149024	5.705339655626554	4.436952003801471	0.0006244235759756442	0.0024075986318309165	-1.2180662611009652
ETS2	0.49378908136705757	5.960422626388397	4.431083486566564	0.0006313195686153784	0.0024312397556123565	-1.260536915735254
SUCLG2-AS1	0.665104259560481	4.2159974241636355	4.427802596292432	0.0006352090854063156	0.0024434502816305216	-0.9880707140226921
DCAF5	0.4450098608041504	5.754688545922409	4.4277609178519235	0.0006352586541943503	0.0024434502816305216	-1.2420420664360856
METTL7B	0.6689974973380575	4.200473443456252	4.427574326307211	0.0006354806192217565	0.002443565137999015	-0.9853748191591958
VAMP7	0.5194877440544792	5.5130477768131625	4.425529714923793	0.0006379180909217078	0.0024507152269779894	-1.2142600622422437
TIMMDC1	0.4052039591792056	6.986331427324111	4.423049374468123	0.0006408879679733069	0.0024606383799035507	-1.3661106174663367
WDR47	1.1118499891638265	1.885122945463735	4.421179248660746	0.0006431366239526097	0.00246852681251575	-0.4699619369839576
RBPMS	0.3791986472585993	6.954410873129071	4.419711239968526	0.0006449074721391132	0.0024737512189068967	-1.370452755925422
CTIF	1.034561961784024	3.3437342092377635	4.418310880628934	0.0006466014033137853	0.0024780867279757	-0.8162980151467467
CD63	0.3736895947750334	10.508225950407184	4.417568248301994	0.0006475015831407752	0.002480324791529216	-1.4421291837478512
GYG2P1	2.0248083704185853	0.4615379053329889	4.417507427469813	0.0006475753642035005	0.002480324791529216	-0.21395897623312976
NBDY	0.37670972306992834	7.395275369902737	4.415859684911892	0.0006495775256434572	0.002486495975379108	-1.4030247145466248
SIRT7	0.7174822639453318	4.812906289343311	4.4148358185663765	0.0006508248347101142	0.0024905210281325673	-1.1253173137502843
PTPN13	0.7661469231088835	3.4236676170203237	4.411366168028447	0.0006550700843926434	0.00250450600344888	-0.8479028847881489
NUDT18	0.9464560791102987	2.8329595175196793	4.407927644077854	0.0006593054339015031	0.0025191844755863982	-0.7174412007645312
DAB2IP	0.6049129311391113	4.450737208290014	4.406000856158643	0.0006616910630848426	0.0025260820434179236	-1.0760322170312007
UST	1.017138553482266	2.817686080349028	4.405988494761661	0.0006617063969079027	0.0025260820434179236	-0.7175461941786869
PSAP	0.40613608093476294	9.703458638350648	4.4035724750447445	0.0006647104205132611	0.002536027759126779	-1.4686302021098747
CRACR2B	1.380783099433813	1.045046336576806	4.402664770700312	0.0006658426709644479	0.002538824572742139	-0.3315494732727329
NCKAP5L	0.9865720888661598	2.248172031595406	4.399600381350547	0.0006696798366932965	0.002551033408277962	-0.595112814162305
ATP10D	1.0364024673088084	2.042493800956792	4.399467436601126	0.0006698468226138674	0.002551033408277962	-0.5471036437382413
KRT19	0.5366011225758989	5.383715336754973	4.396848975679469	0.0006731445195567468	0.002562058135476307	-1.2509346550816938
WNT10B	1.4080214901001047	1.4219046160455553	4.393534211626554	0.0006773431683490187	0.0025749566949789353	-0.42094733627778336
WLS	0.6034430211227781	4.2926656812839115	4.392316393648258	0.0006788924935108705	0.0025785346424181165	-1.0715213943871609
CACHD1	1.2654369056191181	1.5352194224106486	4.389379693446381	0.000682643653360402	0.00258891689646521	-0.4523344703573571
CCDC82	0.5568140824570231	4.261277099174059	4.388589218020779	0.0006836570037842455	0.0025919872095784215	-1.0723674534744436
GOSR2	0.5156928588531713	5.62806628314618	4.385691488413231	0.0006873850329111265	0.00260534493999688	-1.3065778627925777
SRGAP2C	0.647887891351167	4.32513822587598	4.385529688539432	0.0006875938108498653	0.00260535992672335	-1.0909568372803529
TAOK3	0.3934195341668296	7.161774066867192	4.380852336246496	0.0006936575641229715	0.0026256657861349	-1.4581048853248415
EFNA1	0.5530678938547862	5.229244633712158	4.38064118812626	0.0006939325950866625	0.0026256657861349	-1.2590133529447014
OBSCN-AS1	1.5437919818604673	1.1650914783466768	4.380601015255698	0.0006939849349831394	0.0026256657861349	-0.3944078598659697
LYSMD2	0.7838450360998177	4.328078720246555	4.3771395334858685	0.0006985101019712734	0.0026404304597547096	-1.1076463830837024
DBNDD1	0.6444734727296124	4.718498203943354	4.375541296539032	0.0007006097178526299	0.0026467940632864425	-1.1841326859081658
ONECUT2	0.867470421740002	3.2138877324419375	4.369162889466802	0.0007090540800915014	0.0026739305955422172	-0.8802634422526916
GXYLT1	0.4358614741944207	6.044456088994817	4.364798721122612	0.0007148921801978436	0.002692753488929988	-1.3976703551336298
CCDC88A	0.5507239859075108	7.3625436924378	4.364416877065294	0.000715405337637414	0.0026938886603753423	-1.5005860589641902
MAPK12	0.7852012618967419	3.3615825110192805	4.363586184454198	0.0007165230110551628	0.0026972988164017963	-0.9249710054229929
BMP2K	0.7976529813549513	3.777439383904058	4.3633978476099315	0.000716776663112957	0.0026974553712416608	-1.0191463870595898
NAMPT	0.5170658905336234	5.6434899045268425	4.361437897268405	0.0007194218232100802	0.0027056942857940605	-1.3553469129426627
STX16	0.5111583629254364	5.703908332276311	4.361303133877489	0.0007196040698774612	0.0027056942857940605	-1.3634743992532616
RBFOX2	0.4361743333299284	6.164598325245513	4.357895217279895	0.0007242285994310414	0.002721473496237178	-1.423876365948522
WDR37	0.8941081519411527	2.7186115877997916	4.357117143209026	0.0007252887306907533	0.0027246522901318315	-0.7871197256543043
HSP90AA1	0.4092559882447997	12.05834894247007	4.348974468098298	0.000736479589224425	0.002758653790761523	-1.5702410934623074
KLHL36	0.4437953994058992	5.856109800310998	4.348953588885189	0.0007365085120618028	0.002758653790761523	-1.4063335138305169
PTPRK	0.5912473675592347	4.955029387974206	4.348212792633621	0.0007375354545186916	0.0027616870713799697	-1.2776728190695685
CYP1B1	0.6013936537839779	7.460181557837912	4.345915215741937	0.000740729906499441	0.002767944891502024	-1.5410137878797796
TGFA	1.0569474555999627	2.882549758966989	4.3455226580116015	0.0007412771261064272	0.0027691762243975786	-0.8480238117117596
MIR34AHG	1.1081869736198724	2.015966476819654	4.344944942151702	0.000742083210994755	0.002770839089837686	-0.6438129758778572
RAB3GAP2	0.42103952062483785	6.116780821521174	4.341784549115218	0.0007465089071319677	0.00278381509783601	-1.4499454015214264
HLA-E	0.4243337334287025	6.648001321389875	4.341622634426861	0.0007467363773166962	0.002783847221415116	-1.498740587057675
NADSYN1	0.464064729988495	5.985932132301742	4.339169810754509	0.0007501910399017835	0.002793451413217414	-1.4405012564688926
EVA1A	1.395712886516207	1.1039670946477302	4.332785213647132	0.00075926079778315	0.0028230918876941445	-0.4716686776173855
SLC1A1	0.9713593617172624	2.584956540909739	4.328198377634699	0.0007658463743940133	0.0028442528123479856	-0.810457790069699
PHEX	1.2104615143730726	2.3926886282066966	4.3273991774669955	0.0007669998356451833	0.0028477051691204705	-0.766136572476249
HCCS	0.37238610011478634	6.8340116881382755	4.326313680682565	0.0007685693662752232	0.002852699836306052	-1.5423216357097855
SMYD3	0.5333354257219094	5.222173262398233	4.325122236079922	0.0007702958963097944	0.002857374266740875	-1.364901487390517
TRIM2	1.8590355414519535	0.8218725196336942	4.324799600897617	0.0007707641159708815	0.002857510800101898	-0.43682491716443295
TNFSF9	0.7716412848239678	3.9791804513369007	4.324358871659657	0.0007714041916519386	0.002859050500528164	-1.1376025969923438
ZFAND3	0.41392088204841393	6.3460651193250674	4.321183500125987	0.0007760320269676138	0.0028728543023946586	-1.512483943310749
THBS1	0.5606856857845077	5.302573616048267	4.319585086532846	0.0007783723887427083	0.002879004589941044	-1.387842111043434
SLC37A1	0.8051857612912974	2.9924660691168676	4.316328493550856	0.000783163136249625	0.0028941996203065744	-0.9296746761670782
SLC35F6	0.4410010265884452	6.617857465807639	4.315016749066806	0.0007851014016186687	0.0028988359444381616	-1.5477288509631837
GBF1	0.5004339525426182	5.723771248311846	4.314464840674283	0.0007859183905300775	0.0028998079770016605	-1.456409688409317
ZSCAN18	1.1190153888133063	2.532965190873999	4.31437694884698	0.0007860485774136577	0.0028998079770016605	-0.8243600070136674
BEX3	0.35173769629215634	9.175396347395015	4.313874040244353	0.0007867939214288059	0.0029017160569946104	-1.6397343368054136
CEP170	0.5868939073509756	4.552768273638451	4.312981943358189	0.0007881178592817298	0.002905756281177856	-1.2742352998345146
LRRC8A	0.39249463407012897	6.6831127372447625	4.311832974534237	0.000789826394592919	0.002911211747094155	-1.5590449100605017
TPST2	0.8689076710905481	3.5595559895478424	4.306764986261698	0.0007974082068913293	0.002935754671970393	-1.0792060324904877
CRIM1-DT	0.6546558236784388	3.5893234880838087	4.306384422062439	0.0007979805547006669	0.0029370117638288433	-1.0867019954243098
NUDT19	0.5415984493849493	5.613564034891845	4.305320850274174	0.0007995823524598545	0.002940354878083073	-1.4596504507520667
PLEKHA6	0.5317088819956011	4.812667391957806	4.300276683589018	0.0008072243450741522	0.00296674188654817	-1.345788089109016
PRDM11	0.6494864673407141	3.532274459036814	4.297031145367853	0.0008121811033403471	0.002983235239529083	-1.0916845298840583
INPPL1	0.5635743417952384	6.823053815971641	4.293268723525166	0.000817966506938265	0.002999289123163658	-1.605424532140547
SNHG25	0.49511927118200383	10.799095820252932	4.2877329495176415	0.0008265559865561748	0.003024681285671618	-1.6926067324136236
STYK1	2.3750569975305122	0.40988528453004025	4.285514575742927	0.0008300240894973501	0.0030321385463544783	-0.446928394988249
PCOTH	2.2170394987197994	0.17939061471753312	4.2851597925800196	0.0008305801286000635	0.0030332986608650036	-0.41888596750708906
HSP90AA2P	0.5466546074405052	7.034556307962891	4.28424597250629	0.0008320140924957142	0.0030376633916605867	-1.6371335630789456
EXOSC4	0.4483669484181796	6.014786509520951	4.281468262506461	0.0008363885297329075	0.003051007197649149	-1.555273810128237
ATP6V1F	0.4251701043104905	7.0839782942299285	4.280538615482622	0.00083785785166719	0.003055490789336771	-1.6473235508850053
DOCK5	0.4610620176024929	5.826827331940845	4.2782461387751125	0.0008414925097118069	0.0030669870268006257	-1.5393423501018324
MFN2	0.428735375223102	5.505790638658613	4.276852483502546	0.0008437100374762613	0.0030697916695360534	-1.4998861456721722
GDI1	0.543850464586277	5.222847519461222	4.275992267663371	0.0008450817783942713	0.003072180887545943	-1.4598716284938424
SLC7A6OS	0.5563180447511069	4.259253248062905	4.275986321926265	0.0008450912677298156	0.003072180887545943	-1.2885921991383205
LYST	0.9451941787431686	3.1521722457444667	4.275697442730886	0.0008455524480653293	0.0030729791826831394	-1.044853924265838
CDV3	0.39270696647365977	6.864746646024143	4.269591822555041	0.0008553605588643379	0.003103814908668116	-1.6542524517340915
TMEM43	0.505081310536208	5.896436453616214	4.2695048066491665	0.0008555011847319508	0.003103814908668116	-1.5647030998217222
POLG	0.4987706843102666	4.9704222827564015	4.263250026407712	0.0008656720566510729	0.0031398199488456365	-1.4441873696784588
CYP27C1	1.6705104000057052	1.3266542607123124	4.25329188143261	0.0008821223450295243	0.0031940211297396956	-0.6634993161775524
RUNX1	0.9370921826877914	3.0796118161066435	4.251697468639647	0.0008847859361217886	0.0032027538723588935	-1.0739074007420673
DTX4	0.7687133290339387	2.9757920919122274	4.250857375391582	0.0008861927036178524	0.0032051098066588238	-1.0511188511176588
CCNO	0.7576079897213375	3.2986174142493905	4.2483500040705255	0.0008904050850967315	0.003218514544595176	-1.1314417671408528
ANKRD33B	0.7472838470628629	3.824331034664951	4.238208822523043	0.0009076534233242792	0.003277136402124562	-1.2701156574248138
SLC4A2	0.48732272206484417	6.165678128822715	4.235029285328886	0.0009131317039369931	0.0032913135079172934	-1.6615570860328468
ZFR	0.4220245969447962	6.306057892207431	4.235028826118884	0.0009131324975974943	0.0032913135079172934	-1.6754559938168168
PPP1R12C	0.6662664269590781	4.634278466071943	4.2345790671309524	0.0009139101643769273	0.003293183368519693	-1.4406874358994584
RAP1B	0.38084844046362853	6.640336344865276	4.233843979426598	0.0009151826520391785	0.0032968347023331493	-1.70666759803865
[truncated: 10,721 more rows]
